# Supplementary material for: Integration of tumor extrinsic and intrinsic features associates with immunotherapy response in non-small cell lung cancer
Source: Nat Commun. 2022 Jul 13;13:4053. doi: 10.1038/s41467-022-31769-4 (PMC9279502; doi:10.1038/s41467-022-31769-4)
Supplement: Supplementary file 3 — Supplementary Data 1 [file 41467_2022_31769_MOESM3_ESM.xlsx]

## Sheet: table_S1
Supplementary Data 1: Tempus NSCLC ICB cohort characteristics
	n (%)	Missing
Total cohort	123
Sex
Male	65 (52.8)	0
Female	58 (47.2)
Age
<=40	3 (2.5)	2
41-60	24 (19.8)
61-80	84 (69.4)
>=81	10 (8.3)
ECOG performance status
0-1	43 (81.1)	70
2+	10 (18.9)
Smoking status
Never smokier	13 (10.6)	0
Current or former smoker	110 (89.4)
Line of Therapy
1	61 (49.6)	0
2+	62 (50.4)
Regimen
Atezolizumab monotherapy	7 (5.7)	0
Atezolizumab combination	3 (2.4)
Ipilimumab nivolumab combination	1 (0.8)
Nivolumab monotherapy	27 (22.0)
Pembrolizumab monotherapy	31 (25.2)
Pembrolizumab combination	54 (43.9)
PDL1 IHC status
High	19 (20.7)	31
Low	30 (32.6)
Negative	43 (46.7)
Prior Platinum Therapy - Neoadjuvant
FALSE	121 (98.4)	0
TRUE	2 (1.6)
Prior Platinum Therapy - Adjuvant
FALSE	106 (86.2)	0
TRUE	17 (13.8)
Prior Platinum Therapy - Other or Unknown
FALSE	75 (61.0)	0
TRUE	48 (39.0)
Prior other systemic therapy
FALSE	108 (87.8)	0
TRUE	15 (12.2)
Stage 4 or metastatic at ICB start
TRUE	123 (100.0)	0
T Stage at ICB start
T0	1 (1.2)	41
T1	21 (25.6)
T2	28 (34.1)
T3	16 (19.5)
T4	12 (14.6)
TX	4 (4.9)
N Stage at ICB start
N0	29 (35.8)	42
N1	13 (16.0)
N2	23 (28.4)
N3	9 (11.1)
NX	7 (8.6)
M Stage at ICB start
M0	26 (38.2)	55
M1	40 (58.8)
MX	2 (2.9)
T Stage at sample collection
T0	1 (1.4)	52
T1	16 (22.5)
T2	27 (38.0)
T3	15 (21.1)
T4	9 (12.7)
TX	3 (4.2)
N Stage at sample collection
N0	26 (38.2)	55
N1	11 (16.2)
N2	19 (27.9)
N3	6 (8.8)
NX	6 (8.8)
M Stage at sample collection
M0	23 (43.4)	70
M1	30 (56.6)
