# Supplementary material for: Integration of tumor extrinsic and intrinsic features associates with immunotherapy response in non-small cell lung cancer
Source: Nat Commun. 2022 Jul 13;13:4053. doi: 10.1038/s41467-022-31769-4 (PMC9279502; doi:10.1038/s41467-022-31769-4)
Supplement: Supplementary file 4 — Supplementary Data 2 [file 41467_2022_31769_MOESM4_ESM.xlsx]

## Sheet: Sheet1
Supplementary Data 2: Single-cell sample characteristics
Patient ID	Any smoking hx	Histology	T stage	N stage	M stage
LT1	TRUE	adenocarcinoma	pT2a	pN1
LT2	TRUE	adenocarcinoma	T2a	N2	M0
LT3	TRUE	adenocarcinoma	pT4	pN2
LT4	TRUE	adenocarcinoma	pT2a	pN0
LT5	TRUE	adenocarcinoma	T2a	N2	M0
LT11	TRUE	adenocarcinoma	T1b	pN1
LT6	FALSE	adenocarcinoma	T1b	N0	M0
LT7	FALSE	adenocarcinoma	pT4	pN1	M0
LT8	FALSE	adenocarcinoma	T2a	pN0	Mx
LT9	FALSE	adenocarcinoma	T1b	N0	M0
LT10	FALSE	adenocarcinoma	T3	N2	M0

## Sheet: Sheet2
Patient ID	Smoker	Histology	T stage	N stage	M stage	10X RNA	10X protein
LT1	TRUE	adenocarcinoma	pT2a	pN1		TRUE	FALSE
LT2	TRUE	adenocarcinoma	T2a	N2	M0	TRUE	FALSE
LT3	TRUE	adenocarcinoma	pT4	pN2		TRUE	FALSE
LT4	TRUE	adenocarcinoma	pT2a	pN0		TRUE	FALSE
LT5	TRUE	adenocarcinoma	T2a	N2	M0	TRUE	FALSE
LT11	TRUE	adenocarcinoma	T1b	pN1		TRUE	FALSE
LT6	FALSE	adenocarcinoma	T1b	N0	M0	TRUE	FALSE
LT7	FALSE	adenocarcinoma	pT4	pN1	M0	TRUE	FALSE
LT8	FALSE	adenocarcinoma	T2a	pN0	Mx	TRUE	FALSE
LT9	FALSE	adenocarcinoma	T1b	N0	M0	TRUE	FALSE
LT10	FALSE	adenocarcinoma	T3	N2	M0	TRUE	FALSE
