# Supplementary material for: Integration of tumor extrinsic and intrinsic features associates with immunotherapy response in non-small cell lung cancer
Source: Nat Commun. 2022 Jul 13;13:4053. doi: 10.1038/s41467-022-31769-4 (PMC9279502; doi:10.1038/s41467-022-31769-4)
Supplement: Supplementary file 6 — Source Data [file 41467_2022_31769_MOESM6_ESM.xlsx]

## Sheet: Fig_1A
patient_id	TMB	ARID1A	BRAF	CDKN2A	KEAP1	KRAS	MET	NF1	PIK3CA	RB1	RBM10	SETD2	SMARCA4	STK11	TP53	HLA_LOH_status	any_HLA_homozygosity	B2M_mutation	PD-L1_IHC_status
4308edb5-1cea-4038-9721-be2ee2d98932	0.575342	NA	NA	NA	NA	NA	NA	NA	NA	NA	NA	NA	NA	NA	NA	FALSE	FALSE	FALSE	Low
1f958eec-0569-4bdb-be46-9934e23a810b	7.42466	NA	NA	NA	NA	NA	NA	NA	NA	NA	NA	NA	indel	NA	indel	TRUE	FALSE	FALSE	Negative
a545f716-49bf-4587-9023-faab1dcdf552	2.63	NA	missense	NA	NA	NA	NA	NA	NA	NA	NA	NA	NA	NA	other	TRUE	FALSE	FALSE	High
531edda1-bf26-4fdc-954c-2107f462c50a	23.16	NA	NA	indel	other	NA	other	other	NA	NA	NA	NA	NA	NA	other	TRUE	FALSE	FALSE	NA
5199de1e-4e07-4a31-9f50-388446392081	10.8447	NA	NA	NA	NA	missense	NA	NA	NA	NA	NA	NA	NA	NA	other	FALSE	FALSE	FALSE	Low
94acfde3-9b45-4f6e-b939-e9f0b4eb7ad1	10.8493	NA	NA	NA	NA	missense	NA	NA	NA	NA	other	NA	NA	NA	indel	NA	FALSE	FALSE	High
57072fb7-f8d1-4f02-9436-a6ca50d541b0	10.274	NA	NA	NA	NA	NA	NA	other	NA	NA	NA	NA	other	NA	missense	FALSE	FALSE	FALSE	NA
e4271bab-857f-4c19-b873-ec9b2219d63f	35.3836	NA	NA	NA	other	NA	NA	NA	NA	NA	NA	NA	NA	NA	missense	TRUE	FALSE	FALSE	NA
8c7aca1a-8f24-4d2a-96ac-2c2f1310f9a0	7.42466	NA	NA	other	NA	missense	NA	NA	NA	NA	NA	NA	NA	NA	missense	FALSE	FALSE	FALSE	Low
bc603b0e-a26a-42c7-9f85-0beb128c9731	7.42466	other	NA	NA	NA	NA	NA	NA	NA	NA	NA	NA	NA	NA	other	FALSE	FALSE	FALSE	Negative
39cc02eb-d454-4101-8dd8-3b4912820220	1.13699	indel	NA	NA	NA	NA	NA	NA	NA	NA	NA	NA	NA	NA	indel	FALSE	TRUE	FALSE	Low
74ae78cd-982c-410b-9bae-81fc95c5d28e	7.9863	NA	NA	NA	NA	missense	NA	NA	missense	NA	NA	NA	NA	NA	NA	TRUE	FALSE	FALSE	High
8f49f194-cebc-4ecc-91d8-498c1770a748	2.28767	other	NA	NA	NA	NA	NA	NA	NA	NA	NA	NA	NA	NA	NA	FALSE	TRUE	FALSE	NA
a477d1bd-7871-49c1-9cfc-a34085422208	9.69863	NA	NA	NA	indel	missense	NA	NA	NA	NA	NA	NA	NA	NA	missense	FALSE	FALSE	FALSE	Low
b6951d6f-255b-4deb-8ba4-dcf6173176b4	2.63158	NA	NA	indel	NA	NA	NA	NA	NA	NA	NA	NA	other	NA	NA	NA	FALSE	FALSE	High
1d13b0ce-f1bb-4366-9375-2c239c017282	2.84932	NA	NA	NA	NA	missense	NA	NA	NA	NA	NA	NA	NA	NA	NA	FALSE	TRUE	FALSE	Negative
46805df6-1f40-45d9-ac14-c304fad6b841	1.71233	NA	NA	NA	NA	missense	NA	NA	NA	NA	NA	NA	NA	NA	missense	FALSE	TRUE	FALSE	Negative
3a03cc27-3ada-4b9a-94ff-e88e13bd3377	27.9726	NA	NA	NA	NA	missense	NA	NA	NA	NA	NA	NA	NA	NA	missense	TRUE	FALSE	FALSE	High
4deead05-83da-4b4a-9c11-0689de663f9a	20.5479	NA	NA	NA	NA	NA	NA	NA	NA	NA	NA	NA	NA	NA	missense	TRUE	FALSE	FALSE	Negative
020c7566-2445-4d83-85e5-2f8a67fc5700	1.87	NA	NA	NA	NA	NA	other	NA	NA	indel	NA	NA	NA	NA	other	FALSE	TRUE	FALSE	Low
7e68959e-3f4b-427e-b843-70176fea0e93	18.8356	other	NA	NA	NA	other	NA	NA	NA	NA	NA	NA	NA	NA	NA	TRUE	TRUE	FALSE	Negative
e6c87121-4f7a-478e-beb7-20dc7f30cd25	30.2466	other	NA	NA	NA	NA	NA	NA	NA	NA	NA	NA	NA	NA	missense	FALSE	FALSE	FALSE	Negative
bf6f9919-4121-4b7c-b1a5-70f522ed8131	7.36842	NA	NA	NA	NA	missense	NA	NA	NA	NA	other	NA	NA	NA	indel	NA	FALSE	FALSE	High
25480eb7-84dd-41a1-8371-48cc837d1b29	26.8219	indel	NA	NA	NA	NA	NA	NA	NA	NA	NA	NA	NA	NA	indel	FALSE	FALSE	FALSE	High
4031afba-a559-42de-8bd6-4f9d10ebd904	4	NA	NA	NA	missense	NA	NA	NA	NA	NA	NA	NA	NA	NA	missense	FALSE	TRUE	FALSE	Negative
eebfc4bf-dde4-435d-8dec-fe9f38cc3c5b	6.32	NA	NA	indel	NA	missense	NA	NA	NA	indel	indel	NA	NA	NA	other	TRUE	FALSE	FALSE	Low
9215d082-3b81-468e-8c24-c0b13659b9fa	7.9863	NA	NA	NA	other	missense	NA	NA	NA	NA	NA	NA	NA	NA	missense	FALSE	FALSE	FALSE	Low
e657028e-7c46-4473-a541-42aab244f4e3	67.9178	NA	NA	NA	NA	NA	NA	NA	NA	NA	NA	NA	NA	NA	indel	FALSE	TRUE	FALSE	Negative
b3a8c261-8f37-4bc3-aac1-42c095dfa128	6.84932	NA	NA	NA	missense	missense	NA	NA	NA	NA	NA	NA	NA	other	NA	TRUE	FALSE	FALSE	Negative
a3880825-55ad-4fbb-bd10-db96569caa1c	2.85	NA	NA	NA	NA	missense	NA	NA	NA	NA	NA	NA	NA	other	NA	FALSE	FALSE	FALSE	Negative
5ed6452c-e66b-4077-839f-24795191d89f	3.16	NA	NA	NA	NA	NA	NA	NA	NA	NA	NA	NA	NA	NA	missense	NA	FALSE	FALSE	Negative
3d78b15a-318d-4c21-86de-ea538b083f59	3.42466	NA	NA	NA	NA	missense	NA	NA	NA	NA	NA	NA	NA	NA	NA	FALSE	FALSE	FALSE	NA
79f687d4-024b-42cd-b98b-475705c010e6	9.69863	NA	NA	NA	NA	NA	NA	NA	missense	NA	NA	NA	NA	other	other	TRUE	FALSE	TRUE	Negative
ca4f6c85-c2de-48a8-bca6-3bbb34a4b813	5.13699	NA	missense	NA	NA	missense	NA	NA	NA	NA	NA	NA	NA	NA	NA	FALSE	FALSE	FALSE	NA
85a376f9-673b-4101-8349-8758433cef48	6.84932	NA	NA	NA	indel	NA	NA	NA	NA	NA	indel	NA	NA	indel	indel	FALSE	FALSE	FALSE	Negative
2c07c589-2430-4229-8d71-cf19297b04ab	7.42466	NA	NA	NA	other	missense	NA	NA	NA	NA	NA	NA	NA	NA	missense	NA	FALSE	FALSE	Negative
a23fe87b-eeb1-485e-b1f7-6d5d2d1ec541	3.16	NA	NA	NA	NA	missense	NA	NA	NA	NA	NA	NA	NA	NA	NA	NA	FALSE	FALSE	NA
63cdf1d9-29b9-46e5-bc44-d706d0adbd24	1.71233	NA	NA	indel	NA	NA	NA	NA	NA	NA	NA	NA	NA	NA	indel	FALSE	FALSE	FALSE	Negative
2722d0ab-e56b-41bf-b458-741b5d79e0e7	7.89474	NA	NA	NA	NA	NA	NA	NA	NA	NA	NA	NA	NA	NA	missense	FALSE	TRUE	FALSE	NA
c8a88d0f-93e5-41d9-b4a4-b8df326859b6	2.28767	NA	NA	NA	NA	NA	NA	NA	NA	NA	NA	NA	NA	NA	other	FALSE	FALSE	FALSE	Negative
e8e7a605-911f-40f5-8dec-3eee93d0f4bb	9.13699	NA	NA	NA	NA	NA	NA	NA	NA	NA	NA	NA	NA	NA	NA	NA	TRUE	FALSE	NA
c892d271-7e19-487a-86e8-852544c59756	2.84932	NA	NA	indel	NA	NA	NA	indel	NA	NA	NA	NA	NA	NA	other	TRUE	FALSE	FALSE	Low
85f8bed1-0955-4183-9419-ad75b09393ab	1.13699	NA	NA	NA	NA	NA	NA	NA	NA	NA	NA	NA	NA	NA	NA	TRUE	TRUE	FALSE	Negative
c35728a7-c710-4513-b87d-11b22c03250a	10.8493	NA	missense	NA	missense	NA	NA	NA	NA	NA	NA	NA	NA	indel	NA	FALSE	FALSE	FALSE	NA
47da15c7-4139-488e-ae48-1d01d8e9ea0b	6.84	NA	NA	NA	NA	missense	NA	NA	NA	NA	NA	NA	NA	NA	other	TRUE	FALSE	FALSE	Low
cc4720d1-3095-474d-9ba1-13bb75a4a5d0	8.56164	NA	NA	NA	NA	NA	NA	NA	NA	NA	NA	NA	indel	NA	missense	NA	FALSE	FALSE	Negative
ac749bf3-28ae-4e3b-a24f-02f0c3218c03	3.68	NA	NA	NA	NA	NA	NA	NA	NA	indel	NA	NA	NA	NA	NA	FALSE	TRUE	FALSE	High
c8d2c1ab-0cfd-4f35-86af-240857c5ec6c	6.27397	NA	NA	indel	indel	missense	NA	NA	NA	NA	other	NA	other	indel	NA	FALSE	FALSE	FALSE	Negative
733f5a82-d814-4e74-9a59-5fb6a9058a54	7.9863	NA	NA	NA	indel	missense	NA	NA	NA	NA	NA	NA	NA	missense	NA	FALSE	FALSE	FALSE	Negative
3d96ae86-34dc-4bef-a04a-bc6ecbd96c35	12.11	NA	NA	NA	NA	missense	NA	NA	NA	NA	NA	NA	NA	NA	other	FALSE	FALSE	FALSE	High
2c4cf8c1-02b0-4314-bd74-283e32f3bb35	4.56164	NA	NA	NA	NA	missense	NA	NA	NA	NA	NA	NA	NA	NA	missense	FALSE	FALSE	FALSE	NA
f268626d-0d84-48d7-aba2-6fe659ce7686	4	NA	NA	NA	indel	missense	NA	NA	NA	NA	NA	NA	NA	indel	NA	NA	FALSE	FALSE	Negative
b8eade05-f5e0-43a3-a197-8eeb8c13023b	0	NA	NA	NA	NA	NA	NA	NA	NA	other	NA	NA	NA	NA	NA	FALSE	FALSE	FALSE	NA
3ce2f98c-c3c5-43b6-a34f-8eef8f638b46	7.42466	NA	NA	NA	missense	NA	NA	NA	NA	NA	NA	NA	NA	other	NA	TRUE	FALSE	FALSE	Negative
c28c20c8-c215-4375-8c0f-2c41fad53eca	4	NA	NA	NA	NA	missense	NA	NA	NA	NA	NA	NA	NA	NA	NA	FALSE	TRUE	FALSE	Low
0faa8616-8e56-43c0-80c2-5302fbbbeb39	0	NA	NA	NA	NA	missense	NA	NA	NA	NA	NA	NA	NA	NA	NA	FALSE	TRUE	FALSE	High
01a93900-5550-473f-a3bd-63cab46a47d9	5.13699	NA	NA	indel	NA	NA	NA	NA	NA	NA	NA	NA	NA	other	other	NA	FALSE	FALSE	NA
6596181c-8317-422f-9220-b5a203b9c941	7.42466	NA	NA	NA	NA	NA	NA	NA	NA	NA	NA	NA	NA	NA	other	FALSE	FALSE	FALSE	Low
0d79a66f-2158-4db3-818e-892c286aaf8c	3.42466	NA	NA	NA	NA	missense	NA	NA	NA	NA	NA	NA	NA	NA	other	FALSE	FALSE	FALSE	High
b3b9d462-ac64-49dc-bace-dfc4f37697fa	5.71233	NA	missense	NA	NA	missense	NA	NA	NA	NA	NA	NA	NA	NA	other	TRUE	TRUE	FALSE	NA
2be6e167-f0bf-4fcc-8377-196ec3225f70	1.13699	NA	missense	NA	NA	NA	NA	NA	NA	NA	NA	other	NA	NA	NA	NA	FALSE	FALSE	Low
488ed0d0-5b69-441a-a986-0df3503ce0ba	2.28767	NA	missense	NA	NA	NA	NA	NA	NA	NA	NA	NA	NA	NA	NA	FALSE	FALSE	FALSE	NA
846ca44d-427f-46c8-8351-4d2049c9984f	9.13699	NA	NA	NA	NA	missense	NA	NA	NA	NA	NA	NA	NA	NA	NA	TRUE	FALSE	FALSE	Low
8abce8ce-0e0c-4898-9c1a-3a1f8c9d2989	19.9726	NA	NA	missense	NA	missense	NA	NA	NA	NA	NA	NA	NA	NA	indel	TRUE	FALSE	FALSE	Low
3df156c8-a5ac-46a6-89c3-1441e92feb09	1.05263	NA	NA	NA	NA	missense	NA	NA	NA	NA	NA	NA	NA	indel	other	NA	FALSE	FALSE	Negative
142730de-7c90-457f-8c1d-3f77362e6034	10	NA	NA	NA	NA	missense	NA	NA	NA	NA	other	NA	NA	NA	missense	TRUE	FALSE	FALSE	High
c2954909-6f88-4883-a243-414993376237	15.9863	NA	NA	NA	NA	NA	NA	other	NA	NA	NA	NA	NA	NA	missense	NA	TRUE	FALSE	NA
da9452c7-8461-491a-a6d5-5543fa2da021	3.42466	NA	NA	NA	NA	NA	NA	NA	NA	indel	NA	NA	NA	NA	indel	FALSE	FALSE	FALSE	Low
51a55b70-b03e-4c1d-8fd0-b612bfcb0b87	13.6986	NA	NA	NA	NA	NA	NA	NA	NA	NA	NA	NA	NA	NA	missense	NA	FALSE	FALSE	NA
c207824f-87f1-47d6-bba5-1611417b8fae	5.13699	NA	NA	NA	NA	other	NA	NA	NA	NA	NA	other	NA	other	missense	FALSE	FALSE	FALSE	Negative
4617ca21-983d-4297-afc2-b3164fb71043	10.5	NA	NA	NA	missense	NA	NA	NA	NA	NA	NA	NA	NA	NA	other	TRUE	FALSE	FALSE	Low
392b77d1-e832-4d14-89fe-6c95ac0d2048	4	NA	NA	NA	NA	missense	NA	NA	NA	NA	NA	NA	NA	NA	missense	TRUE	FALSE	FALSE	Low
804a56fe-70c2-46b6-91ef-f5fae36ada20	9.13699	NA	NA	indel	NA	missense	NA	NA	NA	NA	other	NA	indel	indel	NA	FALSE	FALSE	FALSE	Negative
0c2df776-9a4b-4e30-bf64-f58279c52ea0	14.8356	NA	NA	NA	NA	NA	NA	NA	NA	NA	NA	NA	NA	NA	missense	FALSE	TRUE	FALSE	Negative
03c34560-43c5-4ce2-9358-26de7e5ab4c3	6.84932	NA	NA	NA	NA	missense	NA	NA	NA	NA	NA	NA	NA	NA	missense	FALSE	FALSE	FALSE	NA
35c36cd9-2dba-4a45-a029-5255dc857cfc	0.575342	NA	NA	NA	NA	NA	NA	indel	NA	NA	NA	NA	NA	NA	indel	FALSE	FALSE	FALSE	NA
a63f7816-cd7d-41e3-82d6-534a9c406706	6.31579	NA	NA	NA	NA	missense	NA	NA	NA	NA	NA	NA	NA	NA	NA	NA	TRUE	FALSE	Low
4fb4f6c9-8517-4761-bbac-3cb1b8d0be45	5.26	NA	NA	NA	NA	NA	NA	NA	NA	NA	NA	NA	NA	NA	other	FALSE	TRUE	FALSE	NA
9f4bdd49-b5f4-4329-8d98-e09a5f6d4d58	5.13699	NA	missense	NA	NA	NA	NA	NA	NA	NA	NA	NA	NA	NA	NA	FALSE	FALSE	FALSE	NA
a11f4ce0-5388-4112-8560-71fe3cf521b2	4.56164	other	NA	NA	NA	missense	NA	NA	missense	NA	NA	NA	NA	NA	NA	NA	FALSE	FALSE	Negative
8025fa28-de84-48f2-99d9-dbec2433d740	1.05263	NA	NA	NA	NA	NA	other	NA	NA	NA	NA	NA	NA	NA	missense	FALSE	FALSE	FALSE	High
57d0c44b-ad9a-4a5c-a732-4430b80cd667	2.28767	NA	NA	NA	NA	NA	NA	NA	NA	NA	NA	NA	NA	indel	indel	FALSE	FALSE	FALSE	Low
b0563b3c-4598-4ad6-9798-96f247bce2a0	1.71233	NA	NA	NA	NA	missense	NA	NA	NA	NA	other	NA	NA	NA	NA	FALSE	TRUE	FALSE	NA
748eb79b-5404-451a-af91-501031b5038a	3.42466	NA	NA	NA	NA	NA	NA	NA	NA	NA	NA	NA	NA	NA	NA	FALSE	TRUE	TRUE	NA
7e85afea-12d2-4179-bd84-09b2dc155f40	17.6986	NA	NA	indel	NA	missense	NA	NA	NA	NA	NA	NA	NA	NA	other	TRUE	FALSE	FALSE	High
82922b10-5121-473d-9063-09a8e8390d95	14.54	other	NA	NA	NA	missense	NA	NA	NA	NA	other	NA	NA	NA	NA	TRUE	FALSE	FALSE	NA
f881630d-4d70-46f9-9ed7-85589e0ad0ed	3.42466	NA	NA	NA	NA	missense	NA	NA	NA	NA	NA	NA	NA	missense	NA	FALSE	FALSE	FALSE	Negative
fc56373d-4499-4bdf-9da0-3a7c773104ee	2.84932	NA	NA	NA	NA	missense	NA	NA	NA	NA	NA	NA	NA	indel	NA	FALSE	FALSE	FALSE	Low
36aa7140-022a-4c49-a545-cb37d215bba5	4.56621	indel	NA	NA	NA	NA	NA	NA	NA	NA	NA	NA	NA	NA	NA	FALSE	FALSE	FALSE	High
c991953b-a70d-4336-8564-1b13e598dba2	12.63	NA	NA	NA	NA	other	NA	NA	NA	NA	NA	NA	NA	indel	missense	NA	TRUE	FALSE	Negative
31591d58-c140-4953-a958-a5ccd5fe50d0	8.42105	NA	NA	NA	NA	NA	NA	NA	NA	NA	NA	NA	NA	NA	missense	FALSE	FALSE	FALSE	Negative
7d54645f-604d-4ec3-b2ee-bbbfa18316b8	15.26	NA	NA	NA	NA	NA	NA	other	NA	NA	NA	NA	NA	NA	missense	NA	FALSE	FALSE	Negative
65d47ec5-3666-49c5-800a-1ee3102fc80c	3.42466	NA	NA	NA	NA	missense	NA	NA	NA	NA	NA	NA	NA	NA	indel	FALSE	FALSE	FALSE	Negative
6a610d90-09e2-4d30-bd97-701f8bf495e4	5.71233	other	NA	indel	NA	missense	NA	NA	NA	NA	NA	NA	NA	NA	missense	FALSE	FALSE	FALSE	NA
6cd2f9bc-2187-4443-988e-2dc89f29dddf	3.16	NA	NA	NA	indel	missense	NA	NA	NA	NA	other	NA	NA	NA	NA	FALSE	TRUE	FALSE	Low
e9768072-0a52-4dc6-a730-ea4e57f984ba	0	NA	NA	NA	NA	NA	NA	NA	NA	NA	NA	NA	NA	NA	NA	FALSE	FALSE	FALSE	Negative
ee037f25-75bf-47f2-8bd1-31dee43804bc	28.9474	NA	NA	NA	NA	NA	NA	NA	NA	NA	NA	NA	NA	NA	missense	TRUE	FALSE	FALSE	Low
d7eed3d7-1b62-4696-9d82-858fec1c44e2	14.274	NA	NA	missense	NA	NA	NA	NA	NA	NA	NA	NA	NA	NA	missense	FALSE	FALSE	FALSE	Negative
8f56d826-0310-4f96-803b-101d4fc403f4	2.28767	indel	NA	NA	NA	missense	NA	NA	NA	NA	NA	NA	NA	NA	NA	FALSE	TRUE	FALSE	Low
42843aa7-27c1-4844-a83c-bf2ba8fa2684	11.411	NA	NA	NA	NA	NA	NA	NA	NA	NA	NA	NA	NA	indel	missense	NA	FALSE	FALSE	NA
c454fa8e-3944-4552-a877-9107a6cd31c8	3.42466	NA	NA	NA	missense	missense	NA	other	NA	NA	NA	NA	indel	other	NA	FALSE	FALSE	FALSE	Negative
b346b178-7ac8-4acb-96c7-0656a62e0951	12.5616	NA	NA	NA	missense	missense	NA	NA	NA	NA	NA	NA	NA	NA	missense	FALSE	TRUE	FALSE	Low
de1603ee-504a-4d95-b980-1888e4eec380	10.5	NA	NA	NA	NA	NA	NA	NA	NA	NA	NA	NA	NA	indel	indel	FALSE	FALSE	FALSE	Negative
fd33cf3c-125e-468d-b9be-9974b4d98261	7.42466	NA	NA	NA	NA	missense	NA	NA	NA	NA	NA	NA	NA	NA	missense	NA	TRUE	FALSE	Negative
1a4a847f-c5bf-4174-8f0e-6f8ef39d3b7d	2.28311	NA	NA	NA	NA	NA	NA	NA	NA	NA	NA	NA	NA	NA	NA	FALSE	TRUE	FALSE	NA
b351c44e-ea69-49f0-a6a8-19dd99c844ed	5.9	NA	NA	NA	NA	missense	NA	NA	NA	NA	NA	NA	NA	NA	NA	FALSE	FALSE	FALSE	NA
325e383a-09fa-4085-a246-4b6e0493aaf6	1.71233	NA	NA	NA	NA	missense	NA	NA	NA	NA	NA	NA	NA	other	NA	FALSE	TRUE	FALSE	Negative
f0988d22-1846-4b95-a4e0-e00c2269f1d3	23.3973	NA	NA	NA	NA	missense	NA	NA	NA	NA	NA	NA	indel	indel	missense	FALSE	FALSE	FALSE	High
318cb93c-fb7d-4325-affc-e68bc002e472	3.16	NA	NA	NA	NA	missense	NA	NA	NA	NA	NA	NA	NA	NA	NA	FALSE	FALSE	FALSE	Low
eb8dab62-05ba-4f1a-86a9-2977fe01eff2	1.13699	NA	NA	NA	NA	NA	NA	NA	NA	NA	NA	indel	NA	NA	other	FALSE	FALSE	FALSE	High
70c091d3-18ea-448b-81df-d03229e06ef8	6.84932	NA	NA	NA	NA	NA	NA	NA	NA	NA	NA	NA	NA	NA	missense	FALSE	TRUE	FALSE	Low
e54f8c2d-958f-40b3-b4d7-06589a1a6dd5	4.56621	NA	NA	NA	NA	missense	NA	NA	NA	NA	other	NA	NA	NA	NA	FALSE	FALSE	FALSE	High
994d33e2-f26b-45b8-b4bc-a4f245f2dd1e	1.13699	NA	NA	NA	NA	NA	NA	NA	NA	NA	NA	NA	NA	NA	NA	NA	FALSE	FALSE	Low
2f1b1ae4-4333-4912-b986-e559afe4e7af	4	NA	NA	NA	NA	missense	NA	NA	NA	NA	NA	NA	NA	indel	NA	FALSE	FALSE	FALSE	NA
d9e1a5a9-0f33-408b-a63d-11747ba12cb4	17.6986	NA	NA	missense	NA	missense	NA	NA	NA	NA	NA	NA	NA	NA	other	FALSE	FALSE	TRUE	High
f7c4f502-b1fd-48fb-ba24-48db3bb72dff	5.13699	NA	NA	NA	NA	NA	NA	NA	NA	other	NA	NA	NA	NA	missense	FALSE	FALSE	FALSE	Negative
4aa358d1-3368-4152-82b2-48c4ede370dd	0.575342	NA	NA	indel	NA	missense	NA	NA	NA	NA	NA	NA	NA	NA	missense	FALSE	FALSE	FALSE	Negative
29744b1c-4323-4950-98c9-dcf3a2f0c6d7	11.58	NA	NA	NA	NA	missense	NA	NA	NA	NA	NA	NA	NA	NA	missense	NA	FALSE	FALSE	NA
89dcc00f-9ca3-4ba8-b409-3e46547d14ec	3.42466	NA	NA	NA	NA	missense	NA	NA	NA	NA	NA	NA	NA	NA	NA	NA	FALSE	FALSE	Negative
1944231d-953b-4579-b8ed-e370f2f6a2c5	6.79	NA	NA	indel	NA	missense	NA	NA	NA	NA	other	NA	other	NA	missense	FALSE	FALSE	FALSE	NA
2dc9bbd1-0b65-4e05-bead-be9003bb6e1f	4.2	NA	missense	NA	NA	NA	NA	NA	NA	NA	NA	NA	NA	NA	other	TRUE	FALSE	FALSE	Low
c630bf79-51c1-4ff1-a2da-224ea36d1191	8.4	NA	NA	NA	other	NA	NA	indel	NA	NA	NA	NA	NA	NA	missense	FALSE	TRUE	FALSE	Low
76b6b3f7-d893-4fb1-8bbb-95119d811a4f	4.74	NA	NA	missense	NA	NA	NA	NA	NA	other	NA	NA	NA	NA	missense	TRUE	FALSE	FALSE	Negative

## Sheet: Fig_1B
patient_id	ttp_interval	has_prog_event	PD-L1_IHC_status
4308edb5-1cea-4038-9721-be2ee2d98932	93	TRUE	Low
1f958eec-0569-4bdb-be46-9934e23a810b	217	TRUE	Negative
a545f716-49bf-4587-9023-faab1dcdf552	154	FALSE	High
531edda1-bf26-4fdc-954c-2107f462c50a	329	FALSE	NA
5199de1e-4e07-4a31-9f50-388446392081	274	FALSE	Low
94acfde3-9b45-4f6e-b939-e9f0b4eb7ad1	123	TRUE	High
57072fb7-f8d1-4f02-9436-a6ca50d541b0	365	FALSE	NA
e4271bab-857f-4c19-b873-ec9b2219d63f	365	FALSE	NA
8c7aca1a-8f24-4d2a-96ac-2c2f1310f9a0	24	TRUE	Low
bc603b0e-a26a-42c7-9f85-0beb128c9731	97	TRUE	Negative
39cc02eb-d454-4101-8dd8-3b4912820220	118	FALSE	Low
74ae78cd-982c-410b-9bae-81fc95c5d28e	365	FALSE	High
8f49f194-cebc-4ecc-91d8-498c1770a748	365	FALSE	NA
a477d1bd-7871-49c1-9cfc-a34085422208	365	FALSE	Low
b6951d6f-255b-4deb-8ba4-dcf6173176b4	54	TRUE	High
1d13b0ce-f1bb-4366-9375-2c239c017282	57	TRUE	Negative
46805df6-1f40-45d9-ac14-c304fad6b841	97	TRUE	Negative
3a03cc27-3ada-4b9a-94ff-e88e13bd3377	365	FALSE	High
4deead05-83da-4b4a-9c11-0689de663f9a	195	FALSE	Negative
020c7566-2445-4d83-85e5-2f8a67fc5700	96	FALSE	Low
7e68959e-3f4b-427e-b843-70176fea0e93	365	FALSE	Negative
e6c87121-4f7a-478e-beb7-20dc7f30cd25	139	TRUE	Negative
bf6f9919-4121-4b7c-b1a5-70f522ed8131	270	TRUE	High
25480eb7-84dd-41a1-8371-48cc837d1b29	100	FALSE	High
4031afba-a559-42de-8bd6-4f9d10ebd904	365	FALSE	Negative
eebfc4bf-dde4-435d-8dec-fe9f38cc3c5b	104	FALSE	Low
9215d082-3b81-468e-8c24-c0b13659b9fa	365	FALSE	Low
e657028e-7c46-4473-a541-42aab244f4e3	263	TRUE	Negative
b3a8c261-8f37-4bc3-aac1-42c095dfa128	168	TRUE	Negative
a3880825-55ad-4fbb-bd10-db96569caa1c	55	TRUE	Negative
5ed6452c-e66b-4077-839f-24795191d89f	256	TRUE	Negative
3d78b15a-318d-4c21-86de-ea538b083f59	164	TRUE	NA
79f687d4-024b-42cd-b98b-475705c010e6	91	TRUE	Negative
ca4f6c85-c2de-48a8-bca6-3bbb34a4b813	365	FALSE	NA
85a376f9-673b-4101-8349-8758433cef48	148	TRUE	Negative
2c07c589-2430-4229-8d71-cf19297b04ab	138	TRUE	Negative
a23fe87b-eeb1-485e-b1f7-6d5d2d1ec541	365	FALSE	NA
63cdf1d9-29b9-46e5-bc44-d706d0adbd24	310	FALSE	Negative
2722d0ab-e56b-41bf-b458-741b5d79e0e7	256	FALSE	NA
c8a88d0f-93e5-41d9-b4a4-b8df326859b6	107	FALSE	Negative
e8e7a605-911f-40f5-8dec-3eee93d0f4bb	365	FALSE	NA
c892d271-7e19-487a-86e8-852544c59756	365	FALSE	Low
85f8bed1-0955-4183-9419-ad75b09393ab	80	TRUE	Negative
c35728a7-c710-4513-b87d-11b22c03250a	60	TRUE	NA
47da15c7-4139-488e-ae48-1d01d8e9ea0b	121	TRUE	Low
cc4720d1-3095-474d-9ba1-13bb75a4a5d0	113	FALSE	Negative
ac749bf3-28ae-4e3b-a24f-02f0c3218c03	120	TRUE	High
c8d2c1ab-0cfd-4f35-86af-240857c5ec6c	148	TRUE	Negative
733f5a82-d814-4e74-9a59-5fb6a9058a54	250	FALSE	Negative
3d96ae86-34dc-4bef-a04a-bc6ecbd96c35	365	FALSE	High
2c4cf8c1-02b0-4314-bd74-283e32f3bb35	63	TRUE	NA
f268626d-0d84-48d7-aba2-6fe659ce7686	274	FALSE	Negative
b8eade05-f5e0-43a3-a197-8eeb8c13023b	219	TRUE	NA
3ce2f98c-c3c5-43b6-a34f-8eef8f638b46	365	FALSE	Negative
c28c20c8-c215-4375-8c0f-2c41fad53eca	98	TRUE	Low
0faa8616-8e56-43c0-80c2-5302fbbbeb39	58	TRUE	High
01a93900-5550-473f-a3bd-63cab46a47d9	154	FALSE	NA
6596181c-8317-422f-9220-b5a203b9c941	58	TRUE	Low
0d79a66f-2158-4db3-818e-892c286aaf8c	87	TRUE	High
b3b9d462-ac64-49dc-bace-dfc4f37697fa	365	FALSE	NA
2be6e167-f0bf-4fcc-8377-196ec3225f70	91	FALSE	Low
488ed0d0-5b69-441a-a986-0df3503ce0ba	364	TRUE	NA
846ca44d-427f-46c8-8351-4d2049c9984f	108	TRUE	Low
8abce8ce-0e0c-4898-9c1a-3a1f8c9d2989	124	TRUE	Low
3df156c8-a5ac-46a6-89c3-1441e92feb09	244	FALSE	Negative
142730de-7c90-457f-8c1d-3f77362e6034	127	FALSE	High
c2954909-6f88-4883-a243-414993376237	365	FALSE	NA
da9452c7-8461-491a-a6d5-5543fa2da021	32	TRUE	Low
51a55b70-b03e-4c1d-8fd0-b612bfcb0b87	81	TRUE	NA
c207824f-87f1-47d6-bba5-1611417b8fae	45	TRUE	Negative
4617ca21-983d-4297-afc2-b3164fb71043	241	TRUE	Low
392b77d1-e832-4d14-89fe-6c95ac0d2048	155	TRUE	Low
804a56fe-70c2-46b6-91ef-f5fae36ada20	213	TRUE	Negative
0c2df776-9a4b-4e30-bf64-f58279c52ea0	262	TRUE	Negative
03c34560-43c5-4ce2-9358-26de7e5ab4c3	58	TRUE	NA
35c36cd9-2dba-4a45-a029-5255dc857cfc	274	TRUE	NA
a63f7816-cd7d-41e3-82d6-534a9c406706	15	TRUE	Low
4fb4f6c9-8517-4761-bbac-3cb1b8d0be45	51	TRUE	NA
9f4bdd49-b5f4-4329-8d98-e09a5f6d4d58	69	TRUE	NA
a11f4ce0-5388-4112-8560-71fe3cf521b2	54	TRUE	Negative
8025fa28-de84-48f2-99d9-dbec2433d740	182	TRUE	High
57d0c44b-ad9a-4a5c-a732-4430b80cd667	92	FALSE	Low
b0563b3c-4598-4ad6-9798-96f247bce2a0	25	TRUE	NA
748eb79b-5404-451a-af91-501031b5038a	84	TRUE	NA
7e85afea-12d2-4179-bd84-09b2dc155f40	230	TRUE	High
82922b10-5121-473d-9063-09a8e8390d95	192	TRUE	NA
f881630d-4d70-46f9-9ed7-85589e0ad0ed	42	TRUE	Negative
fc56373d-4499-4bdf-9da0-3a7c773104ee	201	TRUE	Low
36aa7140-022a-4c49-a545-cb37d215bba5	139	TRUE	High
c991953b-a70d-4336-8564-1b13e598dba2	273	TRUE	Negative
31591d58-c140-4953-a958-a5ccd5fe50d0	177	TRUE	Negative
7d54645f-604d-4ec3-b2ee-bbbfa18316b8	73	TRUE	Negative
65d47ec5-3666-49c5-800a-1ee3102fc80c	205	TRUE	Negative
6a610d90-09e2-4d30-bd97-701f8bf495e4	365	FALSE	NA
6cd2f9bc-2187-4443-988e-2dc89f29dddf	45	TRUE	Low
e9768072-0a52-4dc6-a730-ea4e57f984ba	210	TRUE	Negative
ee037f25-75bf-47f2-8bd1-31dee43804bc	70	TRUE	Low
d7eed3d7-1b62-4696-9d82-858fec1c44e2	360	FALSE	Negative
8f56d826-0310-4f96-803b-101d4fc403f4	175	TRUE	Low
42843aa7-27c1-4844-a83c-bf2ba8fa2684	365	FALSE	NA
c454fa8e-3944-4552-a877-9107a6cd31c8	84	TRUE	Negative
b346b178-7ac8-4acb-96c7-0656a62e0951	365	FALSE	Low
de1603ee-504a-4d95-b980-1888e4eec380	165	TRUE	Negative
fd33cf3c-125e-468d-b9be-9974b4d98261	365	FALSE	Negative
1a4a847f-c5bf-4174-8f0e-6f8ef39d3b7d	365	FALSE	NA
b351c44e-ea69-49f0-a6a8-19dd99c844ed	76	TRUE	NA
325e383a-09fa-4085-a246-4b6e0493aaf6	84	TRUE	Negative
f0988d22-1846-4b95-a4e0-e00c2269f1d3	26	TRUE	High
318cb93c-fb7d-4325-affc-e68bc002e472	81	TRUE	Low
eb8dab62-05ba-4f1a-86a9-2977fe01eff2	48	TRUE	High
70c091d3-18ea-448b-81df-d03229e06ef8	147	FALSE	Low
e54f8c2d-958f-40b3-b4d7-06589a1a6dd5	365	FALSE	High
994d33e2-f26b-45b8-b4bc-a4f245f2dd1e	227	FALSE	Low
2f1b1ae4-4333-4912-b986-e559afe4e7af	91	TRUE	NA
d9e1a5a9-0f33-408b-a63d-11747ba12cb4	343	FALSE	High
f7c4f502-b1fd-48fb-ba24-48db3bb72dff	329	TRUE	Negative
4aa358d1-3368-4152-82b2-48c4ede370dd	265	TRUE	Negative
29744b1c-4323-4950-98c9-dcf3a2f0c6d7	161	FALSE	NA
89dcc00f-9ca3-4ba8-b409-3e46547d14ec	263	TRUE	Negative
1944231d-953b-4579-b8ed-e370f2f6a2c5	365	FALSE	NA
2dc9bbd1-0b65-4e05-bead-be9003bb6e1f	365	FALSE	Low
c630bf79-51c1-4ff1-a2da-224ea36d1191	117	FALSE	Low
76b6b3f7-d893-4fb1-8bbb-95119d811a4f	42	TRUE	Negative

## Sheet: Fig_1C
patient_id	ttp_interval	has_prog_event	tmb_high
4308edb5-1cea-4038-9721-be2ee2d98932	93	TRUE	FALSE
1f958eec-0569-4bdb-be46-9934e23a810b	217	TRUE	FALSE
a545f716-49bf-4587-9023-faab1dcdf552	154	FALSE	FALSE
531edda1-bf26-4fdc-954c-2107f462c50a	329	FALSE	TRUE
5199de1e-4e07-4a31-9f50-388446392081	274	FALSE	TRUE
94acfde3-9b45-4f6e-b939-e9f0b4eb7ad1	123	TRUE	TRUE
57072fb7-f8d1-4f02-9436-a6ca50d541b0	365	FALSE	TRUE
e4271bab-857f-4c19-b873-ec9b2219d63f	365	FALSE	TRUE
8c7aca1a-8f24-4d2a-96ac-2c2f1310f9a0	24	TRUE	FALSE
bc603b0e-a26a-42c7-9f85-0beb128c9731	97	TRUE	FALSE
39cc02eb-d454-4101-8dd8-3b4912820220	118	FALSE	FALSE
74ae78cd-982c-410b-9bae-81fc95c5d28e	365	FALSE	FALSE
8f49f194-cebc-4ecc-91d8-498c1770a748	365	FALSE	FALSE
a477d1bd-7871-49c1-9cfc-a34085422208	365	FALSE	FALSE
b6951d6f-255b-4deb-8ba4-dcf6173176b4	54	TRUE	FALSE
1d13b0ce-f1bb-4366-9375-2c239c017282	57	TRUE	FALSE
46805df6-1f40-45d9-ac14-c304fad6b841	97	TRUE	FALSE
3a03cc27-3ada-4b9a-94ff-e88e13bd3377	365	FALSE	TRUE
4deead05-83da-4b4a-9c11-0689de663f9a	195	FALSE	TRUE
020c7566-2445-4d83-85e5-2f8a67fc5700	96	FALSE	FALSE
7e68959e-3f4b-427e-b843-70176fea0e93	365	FALSE	TRUE
e6c87121-4f7a-478e-beb7-20dc7f30cd25	139	TRUE	TRUE
bf6f9919-4121-4b7c-b1a5-70f522ed8131	270	TRUE	FALSE
25480eb7-84dd-41a1-8371-48cc837d1b29	100	FALSE	TRUE
4031afba-a559-42de-8bd6-4f9d10ebd904	365	FALSE	FALSE
eebfc4bf-dde4-435d-8dec-fe9f38cc3c5b	104	FALSE	FALSE
9215d082-3b81-468e-8c24-c0b13659b9fa	365	FALSE	FALSE
e657028e-7c46-4473-a541-42aab244f4e3	263	TRUE	TRUE
b3a8c261-8f37-4bc3-aac1-42c095dfa128	168	TRUE	FALSE
a3880825-55ad-4fbb-bd10-db96569caa1c	55	TRUE	FALSE
5ed6452c-e66b-4077-839f-24795191d89f	256	TRUE	FALSE
3d78b15a-318d-4c21-86de-ea538b083f59	164	TRUE	FALSE
79f687d4-024b-42cd-b98b-475705c010e6	91	TRUE	FALSE
ca4f6c85-c2de-48a8-bca6-3bbb34a4b813	365	FALSE	FALSE
85a376f9-673b-4101-8349-8758433cef48	148	TRUE	FALSE
2c07c589-2430-4229-8d71-cf19297b04ab	138	TRUE	FALSE
a23fe87b-eeb1-485e-b1f7-6d5d2d1ec541	365	FALSE	FALSE
63cdf1d9-29b9-46e5-bc44-d706d0adbd24	310	FALSE	FALSE
2722d0ab-e56b-41bf-b458-741b5d79e0e7	256	FALSE	FALSE
c8a88d0f-93e5-41d9-b4a4-b8df326859b6	107	FALSE	FALSE
e8e7a605-911f-40f5-8dec-3eee93d0f4bb	365	FALSE	FALSE
c892d271-7e19-487a-86e8-852544c59756	365	FALSE	FALSE
85f8bed1-0955-4183-9419-ad75b09393ab	80	TRUE	FALSE
c35728a7-c710-4513-b87d-11b22c03250a	60	TRUE	TRUE
47da15c7-4139-488e-ae48-1d01d8e9ea0b	121	TRUE	FALSE
cc4720d1-3095-474d-9ba1-13bb75a4a5d0	113	FALSE	FALSE
ac749bf3-28ae-4e3b-a24f-02f0c3218c03	120	TRUE	FALSE
c8d2c1ab-0cfd-4f35-86af-240857c5ec6c	148	TRUE	FALSE
733f5a82-d814-4e74-9a59-5fb6a9058a54	250	FALSE	FALSE
3d96ae86-34dc-4bef-a04a-bc6ecbd96c35	365	FALSE	TRUE
2c4cf8c1-02b0-4314-bd74-283e32f3bb35	63	TRUE	FALSE
f268626d-0d84-48d7-aba2-6fe659ce7686	274	FALSE	FALSE
b8eade05-f5e0-43a3-a197-8eeb8c13023b	219	TRUE	FALSE
3ce2f98c-c3c5-43b6-a34f-8eef8f638b46	365	FALSE	FALSE
c28c20c8-c215-4375-8c0f-2c41fad53eca	98	TRUE	FALSE
0faa8616-8e56-43c0-80c2-5302fbbbeb39	58	TRUE	FALSE
01a93900-5550-473f-a3bd-63cab46a47d9	154	FALSE	FALSE
6596181c-8317-422f-9220-b5a203b9c941	58	TRUE	FALSE
0d79a66f-2158-4db3-818e-892c286aaf8c	87	TRUE	FALSE
b3b9d462-ac64-49dc-bace-dfc4f37697fa	365	FALSE	FALSE
2be6e167-f0bf-4fcc-8377-196ec3225f70	91	FALSE	FALSE
488ed0d0-5b69-441a-a986-0df3503ce0ba	364	TRUE	FALSE
846ca44d-427f-46c8-8351-4d2049c9984f	108	TRUE	FALSE
8abce8ce-0e0c-4898-9c1a-3a1f8c9d2989	124	TRUE	TRUE
3df156c8-a5ac-46a6-89c3-1441e92feb09	244	FALSE	FALSE
142730de-7c90-457f-8c1d-3f77362e6034	127	FALSE	FALSE
c2954909-6f88-4883-a243-414993376237	365	FALSE	TRUE
da9452c7-8461-491a-a6d5-5543fa2da021	32	TRUE	FALSE
51a55b70-b03e-4c1d-8fd0-b612bfcb0b87	81	TRUE	TRUE
c207824f-87f1-47d6-bba5-1611417b8fae	45	TRUE	FALSE
4617ca21-983d-4297-afc2-b3164fb71043	241	TRUE	TRUE
392b77d1-e832-4d14-89fe-6c95ac0d2048	155	TRUE	FALSE
804a56fe-70c2-46b6-91ef-f5fae36ada20	213	TRUE	FALSE
0c2df776-9a4b-4e30-bf64-f58279c52ea0	262	TRUE	TRUE
03c34560-43c5-4ce2-9358-26de7e5ab4c3	58	TRUE	FALSE
35c36cd9-2dba-4a45-a029-5255dc857cfc	274	TRUE	FALSE
a63f7816-cd7d-41e3-82d6-534a9c406706	15	TRUE	FALSE
4fb4f6c9-8517-4761-bbac-3cb1b8d0be45	51	TRUE	FALSE
9f4bdd49-b5f4-4329-8d98-e09a5f6d4d58	69	TRUE	FALSE
a11f4ce0-5388-4112-8560-71fe3cf521b2	54	TRUE	FALSE
8025fa28-de84-48f2-99d9-dbec2433d740	182	TRUE	FALSE
57d0c44b-ad9a-4a5c-a732-4430b80cd667	92	FALSE	FALSE
b0563b3c-4598-4ad6-9798-96f247bce2a0	25	TRUE	FALSE
748eb79b-5404-451a-af91-501031b5038a	84	TRUE	FALSE
7e85afea-12d2-4179-bd84-09b2dc155f40	230	TRUE	TRUE
82922b10-5121-473d-9063-09a8e8390d95	192	TRUE	TRUE
f881630d-4d70-46f9-9ed7-85589e0ad0ed	42	TRUE	FALSE
fc56373d-4499-4bdf-9da0-3a7c773104ee	201	TRUE	FALSE
36aa7140-022a-4c49-a545-cb37d215bba5	139	TRUE	FALSE
c991953b-a70d-4336-8564-1b13e598dba2	273	TRUE	TRUE
31591d58-c140-4953-a958-a5ccd5fe50d0	177	TRUE	FALSE
7d54645f-604d-4ec3-b2ee-bbbfa18316b8	73	TRUE	TRUE
65d47ec5-3666-49c5-800a-1ee3102fc80c	205	TRUE	FALSE
6a610d90-09e2-4d30-bd97-701f8bf495e4	365	FALSE	FALSE
6cd2f9bc-2187-4443-988e-2dc89f29dddf	45	TRUE	FALSE
e9768072-0a52-4dc6-a730-ea4e57f984ba	210	TRUE	FALSE
ee037f25-75bf-47f2-8bd1-31dee43804bc	70	TRUE	TRUE
d7eed3d7-1b62-4696-9d82-858fec1c44e2	360	FALSE	TRUE
8f56d826-0310-4f96-803b-101d4fc403f4	175	TRUE	FALSE
42843aa7-27c1-4844-a83c-bf2ba8fa2684	365	FALSE	TRUE
c454fa8e-3944-4552-a877-9107a6cd31c8	84	TRUE	FALSE
b346b178-7ac8-4acb-96c7-0656a62e0951	365	FALSE	TRUE
de1603ee-504a-4d95-b980-1888e4eec380	165	TRUE	TRUE
fd33cf3c-125e-468d-b9be-9974b4d98261	365	FALSE	FALSE
1a4a847f-c5bf-4174-8f0e-6f8ef39d3b7d	365	FALSE	FALSE
b351c44e-ea69-49f0-a6a8-19dd99c844ed	76	TRUE	FALSE
325e383a-09fa-4085-a246-4b6e0493aaf6	84	TRUE	FALSE
f0988d22-1846-4b95-a4e0-e00c2269f1d3	26	TRUE	TRUE
318cb93c-fb7d-4325-affc-e68bc002e472	81	TRUE	FALSE
eb8dab62-05ba-4f1a-86a9-2977fe01eff2	48	TRUE	FALSE
70c091d3-18ea-448b-81df-d03229e06ef8	147	FALSE	FALSE
e54f8c2d-958f-40b3-b4d7-06589a1a6dd5	365	FALSE	FALSE
994d33e2-f26b-45b8-b4bc-a4f245f2dd1e	227	FALSE	FALSE
2f1b1ae4-4333-4912-b986-e559afe4e7af	91	TRUE	FALSE
d9e1a5a9-0f33-408b-a63d-11747ba12cb4	343	FALSE	TRUE
f7c4f502-b1fd-48fb-ba24-48db3bb72dff	329	TRUE	FALSE
4aa358d1-3368-4152-82b2-48c4ede370dd	265	TRUE	FALSE
29744b1c-4323-4950-98c9-dcf3a2f0c6d7	161	FALSE	TRUE
89dcc00f-9ca3-4ba8-b409-3e46547d14ec	263	TRUE	FALSE
1944231d-953b-4579-b8ed-e370f2f6a2c5	365	FALSE	FALSE
2dc9bbd1-0b65-4e05-bead-be9003bb6e1f	365	FALSE	FALSE
c630bf79-51c1-4ff1-a2da-224ea36d1191	117	FALSE	FALSE
76b6b3f7-d893-4fb1-8bbb-95119d811a4f	42	TRUE	FALSE

## Sheet: Fig_1D
patient_id	ttp_interval	has_prog_event	HLA_LOH_status
4308edb5-1cea-4038-9721-be2ee2d98932	93	TRUE	FALSE
1f958eec-0569-4bdb-be46-9934e23a810b	217	TRUE	TRUE
a545f716-49bf-4587-9023-faab1dcdf552	154	FALSE	TRUE
531edda1-bf26-4fdc-954c-2107f462c50a	329	FALSE	TRUE
5199de1e-4e07-4a31-9f50-388446392081	274	FALSE	FALSE
94acfde3-9b45-4f6e-b939-e9f0b4eb7ad1	123	TRUE	NA
57072fb7-f8d1-4f02-9436-a6ca50d541b0	365	FALSE	FALSE
e4271bab-857f-4c19-b873-ec9b2219d63f	365	FALSE	TRUE
8c7aca1a-8f24-4d2a-96ac-2c2f1310f9a0	24	TRUE	FALSE
bc603b0e-a26a-42c7-9f85-0beb128c9731	97	TRUE	FALSE
39cc02eb-d454-4101-8dd8-3b4912820220	118	FALSE	FALSE
74ae78cd-982c-410b-9bae-81fc95c5d28e	365	FALSE	TRUE
8f49f194-cebc-4ecc-91d8-498c1770a748	365	FALSE	FALSE
a477d1bd-7871-49c1-9cfc-a34085422208	365	FALSE	FALSE
b6951d6f-255b-4deb-8ba4-dcf6173176b4	54	TRUE	NA
1d13b0ce-f1bb-4366-9375-2c239c017282	57	TRUE	FALSE
46805df6-1f40-45d9-ac14-c304fad6b841	97	TRUE	FALSE
3a03cc27-3ada-4b9a-94ff-e88e13bd3377	365	FALSE	TRUE
4deead05-83da-4b4a-9c11-0689de663f9a	195	FALSE	TRUE
020c7566-2445-4d83-85e5-2f8a67fc5700	96	FALSE	FALSE
7e68959e-3f4b-427e-b843-70176fea0e93	365	FALSE	TRUE
e6c87121-4f7a-478e-beb7-20dc7f30cd25	139	TRUE	FALSE
bf6f9919-4121-4b7c-b1a5-70f522ed8131	270	TRUE	NA
25480eb7-84dd-41a1-8371-48cc837d1b29	100	FALSE	FALSE
4031afba-a559-42de-8bd6-4f9d10ebd904	365	FALSE	FALSE
eebfc4bf-dde4-435d-8dec-fe9f38cc3c5b	104	FALSE	TRUE
9215d082-3b81-468e-8c24-c0b13659b9fa	365	FALSE	FALSE
e657028e-7c46-4473-a541-42aab244f4e3	263	TRUE	FALSE
b3a8c261-8f37-4bc3-aac1-42c095dfa128	168	TRUE	TRUE
a3880825-55ad-4fbb-bd10-db96569caa1c	55	TRUE	FALSE
5ed6452c-e66b-4077-839f-24795191d89f	256	TRUE	NA
3d78b15a-318d-4c21-86de-ea538b083f59	164	TRUE	FALSE
79f687d4-024b-42cd-b98b-475705c010e6	91	TRUE	TRUE
ca4f6c85-c2de-48a8-bca6-3bbb34a4b813	365	FALSE	FALSE
85a376f9-673b-4101-8349-8758433cef48	148	TRUE	FALSE
2c07c589-2430-4229-8d71-cf19297b04ab	138	TRUE	NA
a23fe87b-eeb1-485e-b1f7-6d5d2d1ec541	365	FALSE	NA
63cdf1d9-29b9-46e5-bc44-d706d0adbd24	310	FALSE	FALSE
2722d0ab-e56b-41bf-b458-741b5d79e0e7	256	FALSE	FALSE
c8a88d0f-93e5-41d9-b4a4-b8df326859b6	107	FALSE	FALSE
e8e7a605-911f-40f5-8dec-3eee93d0f4bb	365	FALSE	NA
c892d271-7e19-487a-86e8-852544c59756	365	FALSE	TRUE
85f8bed1-0955-4183-9419-ad75b09393ab	80	TRUE	TRUE
c35728a7-c710-4513-b87d-11b22c03250a	60	TRUE	FALSE
47da15c7-4139-488e-ae48-1d01d8e9ea0b	121	TRUE	TRUE
cc4720d1-3095-474d-9ba1-13bb75a4a5d0	113	FALSE	NA
ac749bf3-28ae-4e3b-a24f-02f0c3218c03	120	TRUE	FALSE
c8d2c1ab-0cfd-4f35-86af-240857c5ec6c	148	TRUE	FALSE
733f5a82-d814-4e74-9a59-5fb6a9058a54	250	FALSE	FALSE
3d96ae86-34dc-4bef-a04a-bc6ecbd96c35	365	FALSE	FALSE
2c4cf8c1-02b0-4314-bd74-283e32f3bb35	63	TRUE	FALSE
f268626d-0d84-48d7-aba2-6fe659ce7686	274	FALSE	NA
b8eade05-f5e0-43a3-a197-8eeb8c13023b	219	TRUE	FALSE
3ce2f98c-c3c5-43b6-a34f-8eef8f638b46	365	FALSE	TRUE
c28c20c8-c215-4375-8c0f-2c41fad53eca	98	TRUE	FALSE
0faa8616-8e56-43c0-80c2-5302fbbbeb39	58	TRUE	FALSE
01a93900-5550-473f-a3bd-63cab46a47d9	154	FALSE	NA
6596181c-8317-422f-9220-b5a203b9c941	58	TRUE	FALSE
0d79a66f-2158-4db3-818e-892c286aaf8c	87	TRUE	FALSE
b3b9d462-ac64-49dc-bace-dfc4f37697fa	365	FALSE	TRUE
2be6e167-f0bf-4fcc-8377-196ec3225f70	91	FALSE	NA
488ed0d0-5b69-441a-a986-0df3503ce0ba	364	TRUE	FALSE
846ca44d-427f-46c8-8351-4d2049c9984f	108	TRUE	TRUE
8abce8ce-0e0c-4898-9c1a-3a1f8c9d2989	124	TRUE	TRUE
3df156c8-a5ac-46a6-89c3-1441e92feb09	244	FALSE	NA
142730de-7c90-457f-8c1d-3f77362e6034	127	FALSE	TRUE
c2954909-6f88-4883-a243-414993376237	365	FALSE	NA
da9452c7-8461-491a-a6d5-5543fa2da021	32	TRUE	FALSE
51a55b70-b03e-4c1d-8fd0-b612bfcb0b87	81	TRUE	NA
c207824f-87f1-47d6-bba5-1611417b8fae	45	TRUE	FALSE
4617ca21-983d-4297-afc2-b3164fb71043	241	TRUE	TRUE
392b77d1-e832-4d14-89fe-6c95ac0d2048	155	TRUE	TRUE
804a56fe-70c2-46b6-91ef-f5fae36ada20	213	TRUE	FALSE
0c2df776-9a4b-4e30-bf64-f58279c52ea0	262	TRUE	FALSE
03c34560-43c5-4ce2-9358-26de7e5ab4c3	58	TRUE	FALSE
35c36cd9-2dba-4a45-a029-5255dc857cfc	274	TRUE	FALSE
a63f7816-cd7d-41e3-82d6-534a9c406706	15	TRUE	NA
4fb4f6c9-8517-4761-bbac-3cb1b8d0be45	51	TRUE	FALSE
9f4bdd49-b5f4-4329-8d98-e09a5f6d4d58	69	TRUE	FALSE
a11f4ce0-5388-4112-8560-71fe3cf521b2	54	TRUE	NA
8025fa28-de84-48f2-99d9-dbec2433d740	182	TRUE	FALSE
57d0c44b-ad9a-4a5c-a732-4430b80cd667	92	FALSE	FALSE
b0563b3c-4598-4ad6-9798-96f247bce2a0	25	TRUE	FALSE
748eb79b-5404-451a-af91-501031b5038a	84	TRUE	FALSE
7e85afea-12d2-4179-bd84-09b2dc155f40	230	TRUE	TRUE
82922b10-5121-473d-9063-09a8e8390d95	192	TRUE	TRUE
f881630d-4d70-46f9-9ed7-85589e0ad0ed	42	TRUE	FALSE
fc56373d-4499-4bdf-9da0-3a7c773104ee	201	TRUE	FALSE
36aa7140-022a-4c49-a545-cb37d215bba5	139	TRUE	FALSE
c991953b-a70d-4336-8564-1b13e598dba2	273	TRUE	NA
31591d58-c140-4953-a958-a5ccd5fe50d0	177	TRUE	FALSE
7d54645f-604d-4ec3-b2ee-bbbfa18316b8	73	TRUE	NA
65d47ec5-3666-49c5-800a-1ee3102fc80c	205	TRUE	FALSE
6a610d90-09e2-4d30-bd97-701f8bf495e4	365	FALSE	FALSE
6cd2f9bc-2187-4443-988e-2dc89f29dddf	45	TRUE	FALSE
e9768072-0a52-4dc6-a730-ea4e57f984ba	210	TRUE	FALSE
ee037f25-75bf-47f2-8bd1-31dee43804bc	70	TRUE	TRUE
d7eed3d7-1b62-4696-9d82-858fec1c44e2	360	FALSE	FALSE
8f56d826-0310-4f96-803b-101d4fc403f4	175	TRUE	FALSE
42843aa7-27c1-4844-a83c-bf2ba8fa2684	365	FALSE	NA
c454fa8e-3944-4552-a877-9107a6cd31c8	84	TRUE	FALSE
b346b178-7ac8-4acb-96c7-0656a62e0951	365	FALSE	FALSE
de1603ee-504a-4d95-b980-1888e4eec380	165	TRUE	FALSE
fd33cf3c-125e-468d-b9be-9974b4d98261	365	FALSE	NA
1a4a847f-c5bf-4174-8f0e-6f8ef39d3b7d	365	FALSE	FALSE
b351c44e-ea69-49f0-a6a8-19dd99c844ed	76	TRUE	FALSE
325e383a-09fa-4085-a246-4b6e0493aaf6	84	TRUE	FALSE
f0988d22-1846-4b95-a4e0-e00c2269f1d3	26	TRUE	FALSE
318cb93c-fb7d-4325-affc-e68bc002e472	81	TRUE	FALSE
eb8dab62-05ba-4f1a-86a9-2977fe01eff2	48	TRUE	FALSE
70c091d3-18ea-448b-81df-d03229e06ef8	147	FALSE	FALSE
e54f8c2d-958f-40b3-b4d7-06589a1a6dd5	365	FALSE	FALSE
994d33e2-f26b-45b8-b4bc-a4f245f2dd1e	227	FALSE	NA
2f1b1ae4-4333-4912-b986-e559afe4e7af	91	TRUE	FALSE
d9e1a5a9-0f33-408b-a63d-11747ba12cb4	343	FALSE	FALSE
f7c4f502-b1fd-48fb-ba24-48db3bb72dff	329	TRUE	FALSE
4aa358d1-3368-4152-82b2-48c4ede370dd	265	TRUE	FALSE
29744b1c-4323-4950-98c9-dcf3a2f0c6d7	161	FALSE	NA
89dcc00f-9ca3-4ba8-b409-3e46547d14ec	263	TRUE	NA
1944231d-953b-4579-b8ed-e370f2f6a2c5	365	FALSE	FALSE
2dc9bbd1-0b65-4e05-bead-be9003bb6e1f	365	FALSE	TRUE
c630bf79-51c1-4ff1-a2da-224ea36d1191	117	FALSE	FALSE
76b6b3f7-d893-4fb1-8bbb-95119d811a4f	42	TRUE	TRUE

## Sheet: Fig_2b
barcode	CD3_Total_SeqC	CD45_Total_SeqC						barcode	CD8a_TotalSeqC	CD4_TotalSeqC
AAACCTGAGCATCATC-1	0.829775	2.86329						AAACCTGCAAGACACG-1	4.06975	0.948722
AAACCTGCAAGACACG-1	3.74786	3.19656						AAACCTGGTCCGACGT-1	4.64905	0.83984
AAACCTGGTCCGACGT-1	3.92492	3.25364						AAACCTGGTCTAGAGG-1	0.914259	3.99769
AAACCTGGTCTAGAGG-1	3.88141	3.22481						AAACGGGAGATGCCTT-1	0.802878	4.27885
AAACCTGGTTCCGGCA-1	3.03847	3.26244						AAACGGGAGCGATTCT-1	4.31124	1.03572
AAACCTGTCAGTGTTG-1	1.29946	3.18073						AAACGGGAGTGCCAGA-1	3.43521	3.8027
AAACGGGAGATGCCTT-1	4.05388	3.78015						AAACGGGCAACGATCT-1	1.52703	3.56334
AAACGGGAGCGATTCT-1	3.01468	3.53907						AAACGGGGTCGAGTTT-1	4.60208	1.07675
AAACGGGAGTGCCAGA-1	3.61773	3.54683						AAACGGGGTGCCTGGT-1	1.38708	4.55718
AAACGGGAGTGGTAAT-1	3.31162	3.31949						AAACGGGTCTCACATT-1	3.94718	0.909029
AAACGGGCAACGATCT-1	3.15247	3.23729						AAAGATGTCAATCTCT-1	1.1667	4.18578
AAACGGGCATGATCCA-1	1.49326	3.72184						AAAGCAAAGCTGCCCA-1	0.735611	3.29553
AAACGGGGTCGAGTTT-1	3.18057	3.89951						AAAGCAACACATTCGA-1	3.68321	1.3172
AAACGGGGTGCCTGGT-1	4.93493	4.44082						AAAGCAACACGCGAAA-1	1.44942	3.55788
AAACGGGTCGTTTAGG-1	1.13176	2.9956						AAAGCAACAGGCTGAA-1	1.07706	3.78226
AAACGGGTCTCACATT-1	3.81677	3.46106						AAAGCAACATTACCTT-1	0.760139	4.34539
AAACGGGTCTTACCTA-1	0.984454	0.443906						AAAGCAACATTGAGCT-1	5.24686	0.608004
AAAGATGAGCATCATC-1	0.727064	3.08748						AAAGCAATCGGACAAG-1	4.86675	0.996402
AAAGATGGTTCCCGAG-1	0.732446	2.86371						AAAGTAGAGACAGACC-1	4.89298	1.03562
AAAGATGTCAATCTCT-1	3.76728	3.60249						AAAGTAGAGAGTACAT-1	0.71956	3.82209
AAAGATGTCTTTAGGG-1	0.667117	3.1815						AAAGTAGCACCAGATT-1	1.8876	4.03561
AAAGCAAAGCTGCCCA-1	3.27519	3.03655						AAAGTAGGTGAGGGAG-1	0.628997	3.72046
AAAGCAAAGGCTCTTA-1	3.03768	3.20466						AAAGTAGGTTGTACAC-1	3.97806	0.535493
AAAGCAACACATTCGA-1	3.11196	3.18052						AAAGTAGTCCAGTAGT-1	3.74236	0.714405
AAAGCAACACGCGAAA-1	3.1131	3.23691						AAATGCCAGAAGGTGA-1	4.44965	3.72377
AAAGCAACAGGCTGAA-1	3.54884	2.93675						AAATGCCAGGACACCA-1	1.02571	3.56783
AAAGCAACATTACCTT-1	3.32639	3.24105						AAATGCCCACATGACT-1	4.87685	1.16954
AAAGCAACATTGAGCT-1	5.03506	4.10116						AAATGCCCAGCTCGCA-1	0.666375	0.449992
AAAGCAAGTTAAGATG-1	0.682698	3.29395						AAATGCCGTAAATGAC-1	4.66361	0.576521
AAAGCAATCGGACAAG-1	3.65293	3.40269						AAATGCCGTAAGAGGA-1	4.01876	0.693443
AAAGTAGAGAAACCAT-1	1.24156	3.31867						AAATGCCGTCAAAGCG-1	0.79269	4.31171
AAAGTAGAGACAGACC-1	3.45338	4.11928						AAATGCCGTGTGCCTG-1	4.55981	0.320275
AAAGTAGAGAGTACAT-1	3.73617	3.71073						AAATGCCTCTAACCGA-1	0.544253	4.5481
AAAGTAGCACCAGATT-1	3.96874	3.70297						AAATGCCTCTGGTTCC-1	4.84679	1.32746
AAAGTAGGTGAGGGAG-1	3.68969	3.28967						AACACGTCAATGGAAT-1	1.12881	3.83897
AAAGTAGGTTGTACAC-1	3.50691	3.65779						AACACGTCACGAAAGC-1	1.3971	3.93848
AAAGTAGTCCAGTAGT-1	3.76072	3.28891						AACACGTGTTAAGACA-1	3.96019	3.07981
AAAGTAGTCTATCCCG-1	0.64638	3.16613						AACACGTTCAAGAAGT-1	1.5336	3.8878
AAATGCCAGAAGGTGA-1	4.12535	3.72689						AACACGTTCCATGCTC-1	3.81343	0.622668
AAATGCCAGCGCTTAT-1	0.840762	3.17169						AACCATGAGGCTAGCA-1	0.945891	3.93734
AAATGCCAGGACACCA-1	3.74473	2.73836						AACCATGCAACACGCC-1	2.95083	0.906251
AAATGCCCACATGACT-1	3.93106	3.38606						AACCATGCAAGGTGTG-1	4.99352	0.660837
AAATGCCCAGCTCGCA-1	4.88776	3.93943						AACCATGCACCCATTC-1	5.21338	0.676898
AAATGCCCATGAAGTA-1	3.64242	3.50428						AACCATGCATGCCACG-1	1.01447	4.25011
AAATGCCGTAAATGAC-1	4.39523	3.828						AACCATGGTCGCCATG-1	4.60625	1.68053
AAATGCCGTAAGAGGA-1	4.20826	3.97839						AACCATGGTTGGAGGT-1	1.0449	3.59579
AAATGCCGTCAAAGCG-1	3.50402	3.12535						AACCATGTCGCCTGTT-1	3.87545	0.297948
AAATGCCGTCTAGCGC-1	0.885041	0.885041						AACCATGTCGTCACGG-1	0.660596	3.96749
AAATGCCGTGTGCCTG-1	4.20282	3.53283						AACCGCGAGCTGTCTA-1	4.94419	0.429174
AAATGCCTCTAACCGA-1	4.25063	3.7768						AACCGCGCAACACCTA-1	0.667919	1.06483
AAATGCCTCTGGTTCC-1	3.70398	3.17239						AACCGCGCAAGACGTG-1	0.941023	3.72876
AACACGTAGAGTACAT-1	2.09693	2.76769						AACCGCGCAGCTGGCT-1	5.072	0.403879
AACACGTAGCCTCGTG-1	3.30244	3.07501						AACCGCGTCAGCACAT-1	0.642423	4.13443
AACACGTCAATGGAAT-1	4.42153	3.42859						AACCGCGTCTGTTGAG-1	4.34712	0.54495
AACACGTCACGAAAGC-1	3.64015	3.22618						AACGTTGCACCATCCT-1	1.24894	3.25751
AACACGTGTTAAGACA-1	4.09599	3.5962						AACGTTGCACGGTGTC-1	4.28065	0.66325
AACACGTGTTAGATGA-1	0.992066	3.18592						AACGTTGCACGTAAGG-1	3.59922	0.501659
AACACGTTCAAGAAGT-1	3.55004	3.82252						AACGTTGCATCACGAT-1	0.86524	3.87865
AACACGTTCCATGCTC-1	3.78581	3.02039						AACGTTGGTCTTGATG-1	0.917953	3.74146
AACACGTTCGCGATCG-1	0.350931	3.14159						AACGTTGGTGACTCAT-1	5.55411	1.78519
AACCATGAGGCTAGCA-1	3.49243	3.44331						AACGTTGGTGGCTCCA-1	0.787516	3.7416
AACCATGCAACACGCC-1	4.28557	3.8488						AACGTTGTCTCAAGTG-1	0.863507	3.82196
AACCATGCAAGGTGTG-1	3.96087	4.02644						AACGTTGTCTTGTTTG-1	1.72363	3.52023
AACCATGCACCCATTC-1	4.18133	3.93437						AACTCAGAGCCGATTT-1	4.89043	0.866387
AACCATGCATGCCACG-1	4.43401	3.5163						AACTCAGAGCCGCCTA-1	0.589967	3.8464
AACCATGGTCGCCATG-1	3.86084	3.39006						AACTCCCCAAAGTGCG-1	5.18171	0.880513
AACCATGGTTGGAGGT-1	3.70965	2.85096						AACTCCCCACCCAGTG-1	2.84052	1.40209
AACCATGTCGCCTGTT-1	3.10406	2.99445						AACTCCCTCACCCGAG-1	4.7801	0.953279
AACCATGTCGTCACGG-1	4.13653	3.57843						AACTCCCTCACTTACT-1	1.10648	3.9499
AACCGCGAGCTGTCTA-1	3.51337	3.77531						AACTCCCTCCTGCAGG-1	0.886638	3.55221
AACCGCGCAACACCTA-1	4.04964	3.49618						AACTCCCTCTTGGGTA-1	0.52197	3.83369
AACCGCGCAACTGGCC-1	0.3698	2.96245						AACTCTTAGAAAGTGG-1	1.14988	3.31239
AACCGCGCAAGACGTG-1	3.6905	3.43026						AACTCTTAGACCTTTG-1	0.199329	4.25539
AACCGCGCAGCTGGCT-1	3.94175	3.94897						AACTCTTAGCAATCTC-1	0.901483	4.26011
AACCGCGTCAGCACAT-1	3.90153	3.97524						AACTCTTAGCTCCTCT-1	0	4.44289
AACCGCGTCTGTTGAG-1	3.54907	3.47896						AACTCTTCAGTACACT-1	4.70256	0.890861
AACGTTGAGCTAGTGG-1	2.50746	3.30708						AACTCTTCATCACGAT-1	5.14421	0.830494
AACGTTGAGGATGGAA-1	3.2615	3.12633						AACTCTTGTAATTGGA-1	4.13667	3.88225
AACGTTGCACCATCCT-1	3.84642	3.06183						AACTCTTGTCTCTTTA-1	1.26882	3.98353
AACGTTGCACGGTGTC-1	3.53831	3.54512						AACTCTTGTCTGATTG-1	4.5026	0.711872
AACGTTGCACGTAAGG-1	3.48618	3.74485						AACTCTTTCCGCGTTT-1	3.91717	3.77011
AACGTTGCACTAGTAC-1	0.701895	3.76652						AACTGGTCACTGTCGG-1	0.691613	0.771538
AACGTTGCAGCAGTTT-1	0.786658	2.97749						AACTGGTCAGTTTACG-1	1.07564	4.22003
AACGTTGCAGGAATGC-1	2.42759	3.44135						AACTGGTGTACGAAAT-1	4.66799	0.697501
AACGTTGCATCACGAT-1	4.44506	3.08778						AACTGGTGTATTAGCC-1	0.924497	3.88352
AACGTTGGTCTTGATG-1	3.77651	3.11818						AACTGGTTCCACTCCA-1	3.62713	0.88886
AACGTTGGTGACTCAT-1	4.17276	3.44552						AACTGGTTCGCAGGCT-1	0.256996	4.23954
AACGTTGGTGGCTCCA-1	3.19516	3.25574						AACTGGTTCTCAAGTG-1	0.366803	3.08717
AACGTTGTCGCCGTGA-1	0.681535	3.01273						AACTTTCAGTTGAGAT-1	4.82751	0.660156
AACGTTGTCTCAAGTG-1	4.05829	3.36709						AACTTTCAGTTGCAGG-1	4.65744	1.23264
AACGTTGTCTTGTTTG-1	3.86882	3.16149						AACTTTCCAATCCGAT-1	4.25275	0.782355
AACTCAGAGCCGATTT-1	4.04394	3.8124						AACTTTCCAGTAACGG-1	0.330751	3.60204
AACTCAGAGCCGCCTA-1	4.37934	3.63284						AACTTTCCATACGCTA-1	5.05678	0.878034
AACTCCCAGAGACTTA-1	0.941705	0.661971						AACTTTCCATTGGGCC-1	4.95298	0.443352
AACTCCCCAAAGTGCG-1	4.01399	4.21543						AACTTTCTCACCTTAT-1	0.744764	4.10173
AACTCCCCAACTTGAC-1	0.577462	4.26191						AACTTTCTCATCACCC-1	0.974788	4.1885
AACTCCCCACCCAGTG-1	3.33539	3.72892						AACTTTCTCCGTTGTC-1	4.85312	0.946461
AACTCCCCAGTGACAG-1	0.998294	3.43363						AAGACCTAGCCACTAT-1	0.658856	3.37851
AACTCCCGTGAACCTT-1	1.2697	2.98426						AAGACCTCATGTTGAC-1	4.07839	0.266608
AACTCCCTCACCCGAG-1	3.49738	3.42459						AAGACCTTCACAAACC-1	0.495437	3.70444
AACTCCCTCACTTACT-1	3.7169	3.08702						AAGACCTTCGTAGGTT-1	4.57282	2.85423
AACTCCCTCCTGCAGG-1	3.65879	3.15592						AAGCCGCAGCACCGTC-1	4.78821	0.556882
AACTCCCTCGTGACAT-1	0.354124	2.93636						AAGCCGCAGCAGATCG-1	5.35665	0.725156
AACTCCCTCTACTATC-1	0.961557	3.65587						AAGCCGCCAACACGCC-1	4.22869	0.849111
AACTCCCTCTTGGGTA-1	3.6242	3.69049						AAGCCGCCACTCTGTC-1	1.06905	3.93896
AACTCTTAGAAAGTGG-1	3.55245	3.26833						AAGCCGCTCAACACCA-1	1.00229	4.5274
AACTCTTAGACCTTTG-1	3.20285	3.95038						AAGCCGCTCCGGGTGT-1	0.53032	4.08322
AACTCTTAGCAATCTC-1	3.56337	3.46704						AAGCCGCTCTAACCGA-1	3.37649	0.872123
AACTCTTAGCTCCTCT-1	4.37737	3.57854						AAGGAGCAGCGCTTAT-1	4.48333	0.789373
AACTCTTCACACATGT-1	1.15585	2.78729						AAGGAGCAGGGCTCTC-1	0.733832	0.308231
AACTCTTCAGTACACT-1	3.68038	3.55713						AAGGAGCTCCACTGGG-1	4.67688	2.17958
AACTCTTCATCACGAT-1	4.30299	3.7323						AAGGAGCTCCTTGCCA-1	1.1577	3.95024
AACTCTTGTAATTGGA-1	4.13438	3.52138						AAGGAGCTCTTCGAGA-1	4.04419	3.32488
AACTCTTGTCTCTTTA-1	3.11069	3.47413						AAGGCAGAGAGTACCG-1	0.985609	4.3348
AACTCTTGTCTGATTG-1	3.7167	3.35602						AAGGCAGAGTCAATAG-1	5.00756	1.41653
AACTCTTTCCGCGTTT-1	3.61628	3.24373						AAGGCAGCAGAAGCAC-1	0.471694	4.53813
AACTGGTAGCGTAATA-1	3.11899	2.93458						AAGGCAGGTAATCACC-1	5.0518	0.327004
AACTGGTCAATAACGA-1	2.53736	2.54482						AAGGCAGGTTGGAGGT-1	1.05363	4.44915
AACTGGTCACTGTCGG-1	4.24309	3.74651						AAGGCAGTCCGAATGT-1	1.17715	4.18327
AACTGGTCAGTTTACG-1	4.34028	3.34753						AAGGCAGTCGGGAGTA-1	5.74232	0.985789
AACTGGTGTACGAAAT-1	3.4424	3.20992						AAGGTTCAGGGAACGG-1	1.15245	3.91712
AACTGGTGTATTAGCC-1	3.50366	3.48519						AAGGTTCAGGTGGGTT-1	1.49728	3.96083
AACTGGTTCCACTCCA-1	3.49135	3.57501						AAGGTTCAGTGATCGG-1	0.952325	4.30703
AACTGGTTCGCAGGCT-1	4.16199	3.55234						AAGGTTCAGTTGCAGG-1	0.655484	4.19866
AACTGGTTCTCAAGTG-1	3.53579	2.67212						AAGGTTCGTTACGGAG-1	4.23135	0.486084
AACTTTCAGTTGAGAT-1	3.46129	3.40598						AAGGTTCTCACTTCAT-1	0.891865	3.6991
AACTTTCAGTTGCAGG-1	4.42153	3.3794						AAGGTTCTCGATAGAA-1	0.723714	3.80442
AACTTTCCAATCCGAT-1	4.56113	3.63818						AAGGTTCTCGCCCTTA-1	5.16709	0.276529
AACTTTCCAGTAACGG-1	2.79046	3.48899						AAGGTTCTCGGTCTAA-1	2.64117	1.01023
AACTTTCCATACGCTA-1	4.34699	3.33882						AAGTCTGAGACTAGAT-1	1.04511	3.9061
AACTTTCCATTGGGCC-1	4.0394	3.79589						AAGTCTGCAGATGGCA-1	4.18601	1.79534
AACTTTCCATTGTGCA-1	0.46835	0.46835						AAGTCTGCAGTTTACG-1	4.36457	0.490257
AACTTTCGTCTCGTTC-1	4.29982	3.43312						AAGTCTGTCAAACCAC-1	5.47353	0.865271
AACTTTCTCACCTTAT-1	3.95412	3.55557						AAGTCTGTCCCACTTG-1	4.50507	0.679326
AACTTTCTCATCACCC-1	4.02571	3.25588						AAGTCTGTCTACTATC-1	0.854138	4.05478
AACTTTCTCCGTTGTC-1	3.38026	3.39924						AAGTCTGTCTTGTATC-1	0.404401	3.68576
AAGACCTAGCCACTAT-1	3.66363	3.38248						AATCCAGCAATCACAC-1	1.52276	3.8676
AAGACCTAGCTAGTCT-1	1.60314	3.09617						AATCCAGCAATGGAAT-1	4.76482	0.448221
AAGACCTAGCTCCTTC-1	2.54671	3.04366						AATCCAGCACAGACAG-1	4.46341	0.845118
AAGACCTCAACACGCC-1	4.02805	3.6938						AATCCAGCATTGGTAC-1	5.21432	1.39491
AAGACCTCATGTTGAC-1	4.05218	4.21369						AATCCAGGTAAGAGGA-1	1.01919	4.21517
AAGACCTGTTCAGACT-1	0.684947	3.24227						AATCCAGGTCTAGCCG-1	0.728167	4.19029
AAGACCTGTTGAGTTC-1	0.749109	3.3237						AATCCAGTCTGATTCT-1	0.373337	4.23245
AAGACCTTCACAAACC-1	3.25344	3.19739						AATCCAGTCTTATCTG-1	4.69636	0.629443
AAGACCTTCGTAGGTT-1	4.07242	3.73118						AATCGGTAGATAGCAT-1	4.78976	0.741116
AAGCCGCAGCACCGTC-1	3.47965	3.68639						AATCGGTCATAGACTC-1	0.806143	4.15094
AAGCCGCAGCAGATCG-1	4.2761	3.56147						AATCGGTGTGTTTGGT-1	4.45385	2.61249
AAGCCGCAGGCTCTTA-1	1.57888	3.05448						AATCGGTTCGCAGGCT-1	0.694102	4.20657
AAGCCGCCAACACGCC-1	3.19379	2.94604						AATCGGTTCGTGGACC-1	1.03362	0.772123
AAGCCGCCACTCTGTC-1	3.25285	3.78254						ACACCAAAGGATTCGG-1	4.62508	0.333142
AAGCCGCTCAACACCA-1	3.95166	3.60222						ACACCAAGTAGCGTCC-1	4.27253	0
AAGCCGCTCCGGGTGT-1	3.90567	3.4762						ACACCAATCAACTCTT-1	0.968558	3.86798
AAGCCGCTCTAACCGA-1	3.53516	3.31228						ACACCAATCGTCGTTC-1	0.615259	4.14633
AAGGAGCAGCGATCCC-1	1.30179	2.84356						ACACCCTAGTGACTCT-1	5.40446	1.42909
AAGGAGCAGCGCTTAT-1	3.3512	3.22484						ACACCCTAGTTGTCGT-1	0.89181	4.01571
AAGGAGCAGGGCTCTC-1	4.75345	3.58403						ACACCCTCAAAGTGCG-1	3.39668	3.41158
AAGGAGCTCCACTGGG-1	4.3491	3.80484						ACACCCTCATTTCAGG-1	4.46797	0.522767
AAGGAGCTCCTTGCCA-1	3.55495	3.23652						ACACCCTGTTATGCGT-1	1.42605	3.6773
AAGGAGCTCTTCGAGA-1	3.89822	3.48868						ACACCCTGTTCAGACT-1	1.0513	4.06794
AAGGCAGAGAGTACCG-1	3.88814	3.38311						ACACCCTTCAGGCCCA-1	4.70259	0.703526
AAGGCAGAGCGACGTA-1	2.89622	3.52539						ACACCCTTCCTCTAGC-1	0.72706	4.09685
AAGGCAGAGTCAATAG-1	3.50774	3.42993						ACACCCTTCTTACCGC-1	4.44457	1.26206
AAGGCAGCAGAAGCAC-1	4.23854	3.8588						ACACCGGAGAAGGCCT-1	5.46246	0.545691
AAGGCAGGTAATCACC-1	4.11014	3.482						ACACCGGCAGGATTGG-1	1.02025	4.28707
AAGGCAGGTTGGAGGT-1	4.61599	3.71874						ACACTGAAGACGCACA-1	0.665595	3.64859
AAGGCAGTCCGAATGT-1	4.20715	3.17167						ACACTGACAAATACAG-1	3.94064	3.61792
AAGGCAGTCGGGAGTA-1	4.16071	3.9581						ACACTGACATACGCCG-1	4.94006	0.645556
AAGGTTCAGGGAACGG-1	3.80757	3.26228						ACACTGACATGTAGTC-1	2.87796	3.47128
AAGGTTCAGGTGGGTT-1	3.18646	3.0975						ACACTGAGTCATGCCG-1	0.670113	4.08129
AAGGTTCAGTGATCGG-1	3.63662	3.55916						ACACTGAGTGTGAATA-1	0.717701	3.94251
AAGGTTCAGTTGCAGG-1	3.98788	3.66277						ACACTGATCACATACG-1	5.0328	1.18161
AAGGTTCGTTACAGAA-1	3.118	2.90924						ACACTGATCCAGAGGA-1	5.45648	1.53432
AAGGTTCGTTACGGAG-1	4.20989	3.78849						ACACTGATCGTCACGG-1	1.27497	3.54159
AAGGTTCTCACTTCAT-1	3.83622	3.45862						ACACTGATCGTCGTTC-1	0.759443	0.759443
AAGGTTCTCGATAGAA-1	3.59464	3.57994						ACAGCCGAGAGCCTAG-1	0.801124	4.59982
AAGGTTCTCGCCCTTA-1	4.24799	4.06078						ACAGCCGCAATCTACG-1	5.39667	0.639108
AAGGTTCTCGGAAACG-1	3.46	3.65142						ACAGCCGCATCCAACA-1	5.30602	0.182443
AAGGTTCTCGGTCTAA-1	3.89363	3.38816						ACAGCCGCATCGATTG-1	0.892352	4.2508
AAGTCTGAGACGCAAC-1	2.52368	3.51556						ACAGCCGCATGGTTGT-1	1.44835	3.09651
AAGTCTGAGACTAGAT-1	3.40248	3.32265						ACAGCCGGTTCAGGCC-1	4.10581	1.31509
AAGTCTGCAGATGGCA-1	3.94277	3.35101						ACAGCCGTCGGTGTCG-1	1.08304	0.529293
AAGTCTGCAGTTTACG-1	3.60699	3.81777						ACAGCCGTCTTGTATC-1	3.79104	3.48078
AAGTCTGGTATCAGTC-1	0.391504	3.37119						ACAGCTACAAGCGATG-1	1.06632	4.08057
AAGTCTGTCAAACCAC-1	3.32594	3.5952						ACAGCTAGTAGCTTGT-1	4.2924	0.436459
AAGTCTGTCCCACTTG-1	3.74787	3.58923						ACATACGAGGAATTAC-1	0.847502	4.127
AAGTCTGTCCGTAGGC-1	2.8595	2.18822						ACATACGGTAACGACG-1	4.18013	1.12612
AAGTCTGTCGGTTAAC-1	1.81938	3.34346						ACATACGGTTCAGACT-1	0.758182	3.92789
AAGTCTGTCTACTATC-1	4.16242	3.55325						ACATACGGTTTGCATG-1	0.716998	4.41917
AAGTCTGTCTTGTATC-1	3.9449	3.52326						ACATACGTCTCACATT-1	0.778732	4.04285
AATCCAGAGATCTGAA-1	1.17507	3.10856						ACATCAGAGCCACTAT-1	3.07019	2.79569
AATCCAGAGGACACCA-1	1.34194	3.75398						ACATCAGGTCATCCCT-1	4.39776	0.567846
AATCCAGAGGCATGGT-1	2.45382	3.43585						ACATCAGTCCAAAGTC-1	0.842614	3.98004
AATCCAGAGTGAAGTT-1	1.57333	2.90573						ACATCAGTCCTCATTA-1	0.68399	3.8775
AATCCAGAGTGGGTTG-1	1.41829	3.85293						ACATCAGTCGGCTTGG-1	1.06199	4.10744
AATCCAGCAATCACAC-1	4.51654	3.34409						ACATGGTAGCACAGGT-1	0.948814	3.99597
AATCCAGCAATGGAAT-1	3.26805	3.74884						ACATGGTCACTCTGTC-1	4.43481	0.689189
AATCCAGCACAGACAG-1	3.41585	3.27974						ACATGGTCATGCAATC-1	0.379846	4.10439
AATCCAGCATTGGTAC-1	4.22195	3.49544						ACATGGTCATGTTGAC-1	1.04002	0.692039
AATCCAGGTAAGAGGA-1	4.07751	3.20923						ACATGGTTCTGCTTGC-1	0.627676	3.29776
AATCCAGGTCTAGCCG-1	3.70469	3.46783						ACCAGTACAACCGCCA-1	1.00378	0.542461
AATCCAGTCTGATTCT-1	4.64183	3.66976						ACCAGTACAGGTGCCT-1	1.98546	4.28448
AATCCAGTCTTATCTG-1	3.82539	2.92731						ACCAGTAGTAGAGGAA-1	0.499715	3.51666
AATCGGTAGATAGCAT-1	4.11391	3.73423						ACCAGTATCCTAGGGC-1	1.09659	4.25056
AATCGGTAGCTGTCTA-1	2.64612	3.17856						ACCCACTTCTCCCTGA-1	5.54834	0.610707
AATCGGTCATAGACTC-1	3.20773	3.38449						ACCGTAAAGATCTGCT-1	0.264361	0.979939
AATCGGTGTGTGAAAT-1	1.15313	0.833282						ACCGTAACAATGAATG-1	4.73096	0.666064
AATCGGTGTGTTTGGT-1	3.83559	3.56742						ACCGTAACACATAACC-1	0.986112	3.97469
AATCGGTTCAGGTTCA-1	1.10986	3.37584						ACCGTAAGTCTGCAAT-1	4.39421	0.326695
AATCGGTTCGCAGGCT-1	4.75978	3.5572						ACCGTAAGTGGACGAT-1	4.94819	0.222672
AATCGGTTCGTGGACC-1	3.96063	3.60999						ACCGTAAGTTCGGGCT-1	2.86992	3.91104
ACACCAAAGGATTCGG-1	3.57768	3.61561						ACCGTAATCGTTACGA-1	0.634379	3.67437
ACACCAACAATGGATA-1	0.812359	3.79894						ACCGTAATCTCCTATA-1	4.56322	0.646843
ACACCAAGTAGCGTCC-1	3.36844	3.77096						ACCTTTAAGGGATACC-1	0.657374	4.21588
ACACCAATCAACTCTT-1	3.7662	3.14988						ACCTTTAAGTGCCATT-1	0.856706	3.9281
ACACCAATCCTAGAAC-1	1.1242	0.34752						ACCTTTAGTCATACTG-1	2.5399	0.528992
ACACCAATCGTCGTTC-1	3.81438	3.25568						ACCTTTATCAAACAAG-1	5.96436	0.583588
ACACCCTAGTGACTCT-1	3.99132	3.92253						ACGAGCCAGAATCTCC-1	1.10358	4.36986
ACACCCTAGTTGTCGT-1	3.64566	2.8091						ACGAGCCAGCCCTAAT-1	1.71247	3.94186
ACACCCTCAAAGTGCG-1	4.14365	3.50199						ACGAGCCCACAGGAGT-1	0.460199	4.30472
ACACCCTCATTTCAGG-1	3.79784	3.38431						ACGAGGACAAACCCAT-1	0.696666	4.10292
ACACCCTGTTATGCGT-1	3.1541	2.78002						ACGAGGAGTCCCGACA-1	5.26318	0.603219
ACACCCTGTTCAGACT-1	3.30293	2.98969						ACGAGGATCATCGGAT-1	0.894229	4.04596
ACACCCTGTTCAGGCC-1	0.768813	2.74686						ACGATACAGATATGGT-1	3.80302	0.699487
ACACCCTTCAGGCCCA-1	4.07642	4.05895						ACGATACCAGTCGTGC-1	4.14558	3.2287
ACACCCTTCCTCTAGC-1	4.12316	3.71569						ACGATACCATACTCTT-1	4.77647	0.832838
ACACCCTTCTTACCGC-1	3.5908	3.26317						ACGATACGTAAAGTCA-1	5.25825	0.905506
ACACCGGAGAAGGCCT-1	4.09487	4.01084						ACGATACGTTGGACCC-1	0.574011	3.93774
ACACCGGAGAGTAAGG-1	3.10762	4.0347						ACGATACTCCACTCCA-1	4.99736	0.894223
ACACCGGCAGCTCGAC-1	1.22984	3.1933						ACGATACTCCTAGAAC-1	1.45263	3.95172
ACACCGGCAGGATTGG-1	4.22548	3.19883						ACGATGTAGAGACGAA-1	0.549132	1.27008
ACACCGGGTTCGTCTC-1	0.368959	2.33899						ACGATGTTCCAGAAGG-1	0.637654	3.93092
ACACTGAAGACGCACA-1	2.81366	3.38454						ACGATGTTCCAGTAGT-1	5.24016	0.214146
ACACTGACAAATACAG-1	3.58136	3.58755						ACGATGTTCCTATTCA-1	1.01251	4.15114
ACACTGACATACGCCG-1	3.27326	3.68137						ACGATGTTCGATCCCT-1	4.68538	0.75013
ACACTGACATGACATC-1	0.772033	3.54008						ACGCAGCAGATGTGTA-1	4.90727	0.745443
ACACTGACATGTAGTC-1	3.94092	3.76452						ACGCAGCAGTGCCAGA-1	0.861811	4.14299
ACACTGAGTCATGCCG-1	3.60528	3.49089						ACGCAGCCAACACCTA-1	4.72818	0.956681
ACACTGAGTGTGAATA-1	3.52948	3.52236						ACGCAGCCACCGAATT-1	3.80547	1.37357
ACACTGATCACATACG-1	3.99085	3.51701						ACGCAGCCAGGTTTCA-1	0.709743	3.32291
ACACTGATCCAGAGGA-1	3.48657	3.75995						ACGCAGCGTGAACCTT-1	0.797467	3.97123
ACACTGATCGTCACGG-1	2.77726	3.9198						ACGCAGCTCAGGCCCA-1	0.232659	0.232659
ACACTGATCGTCGTTC-1	4.99044	3.89615						ACGCAGCTCCAAGCCG-1	4.75742	0.481961
ACAGCCGAGAGCCTAG-1	4.57597	3.80138						ACGCAGCTCTTCAACT-1	0.760659	4.4466
ACAGCCGCAATCTACG-1	3.88919	3.65855						ACGCCAGAGAGTGACC-1	2.1426	4.14992
ACAGCCGCATCCAACA-1	4.26621	4.01168						ACGCCAGGTCTAACGT-1	4.63989	0.999171
ACAGCCGCATCGATTG-1	3.74577	3.55294						ACGCCAGGTCTGGTCG-1	1.00492	3.68295
ACAGCCGCATGGTTGT-1	2.96034	3.42572						ACGCCAGTCTCAAGTG-1	4.74382	1.07807
ACAGCCGGTAGCGTGA-1	0.800125	3.00793						ACGCCGACAATGTAAG-1	4.57179	0.696914
ACAGCCGGTTCAGGCC-1	3.03755	3.62338						ACGCCGAGTCTGATTG-1	0.764214	4.11282
ACAGCCGTCAGAGACG-1	1.13719	3.5791						ACGCCGAGTCTGCAAT-1	1.61045	3.72756
ACAGCCGTCGGTGTCG-1	4.48767	3.60343						ACGGAGAAGCGCCTCA-1	4.75455	1.44104
ACAGCCGTCTTGTATC-1	3.52312	3.43391						ACGGAGAAGCGGCTTC-1	1.71637	4.4783
ACAGCTAAGCGATAGC-1	1.03594	2.91345						ACGGAGAAGTCAAGCG-1	4.45236	0.727744
ACAGCTAAGTAATCCC-1	1.00814	3.79576						ACGGAGAAGTTCGCGC-1	2.85888	0.963569
ACAGCTACAAGCGATG-1	4.14158	3.50794						ACGGAGACAGATGGGT-1	3.45467	0.230896
ACAGCTACAGATTGCT-1	1.08073	3.21561						ACGGAGACAGCGTAAG-1	0.953261	4.252
ACAGCTAGTAGCTTGT-1	3.62627	3.66204						ACGGAGAGTCCAACTA-1	4.46303	0.676561
ACAGCTAGTCAGTGGA-1	1.54577	0.449758						ACGGAGAGTGGTCCGT-1	3.90961	3.39392
ACATACGAGGAATTAC-1	4.08097	3.17966						ACGGAGATCATGGTCA-1	5.10975	1.16663
ACATACGGTAACGACG-1	3.51366	3.23693						ACGGAGATCTATCCCG-1	1.30662	4.21992
ACATACGGTCCCTACT-1	1.55675	2.90857						ACGGCCAAGAAGAAGC-1	4.38034	0.368501
ACATACGGTTCAGACT-1	3.80698	3.34423						ACGGCCAAGTGTCTCA-1	0.757022	3.63876
ACATACGGTTTGCATG-1	4.36235	4.0627						ACGGCCACAATCACAC-1	4.61286	0.3545
ACATACGTCTCACATT-1	3.41667	3.37721						ACGGCCACACATTTCT-1	1.09425	4.15385
ACATCAGAGCCACTAT-1	3.34229	3.40881						ACGGCCAGTAGCGCTC-1	1.00582	3.80772
ACATCAGGTCATCCCT-1	3.7075	3.80994						ACGGCCAGTTTGCATG-1	4.70621	0.783478
ACATCAGTCCAAAGTC-1	3.80706	3.6677						ACGGCCATCAGCTCTC-1	4.0863	0.776449
ACATCAGTCCTCATTA-1	4.35702	2.82123						ACGGCCATCAGTGTTG-1	0.555937	4.2018
ACATCAGTCGGCTTGG-1	4.02474	3.19325						ACGGGCTCAGGGTATG-1	1.2629	3.48893
ACATGGTAGCACAGGT-1	3.94994	3.07815						ACGGGCTGTTACTGAC-1	4.91538	0.497512
ACATGGTAGCCCAACC-1	0.690947	3.29159						ACGGGCTGTTCGCGAC-1	4.17721	3.37857
ACATGGTAGCGCTTAT-1	1.2494	3.23645						ACGGGCTTCAGTCCCT-1	4.9514	0.371503
ACATGGTCACTCTGTC-1	3.31108	3.00062						ACGGGCTTCTAACCGA-1	4.87189	0.829897
ACATGGTCATGCAATC-1	3.65674	3.56083						ACGGGCTTCTCGTTTA-1	0.812861	4.22339
ACATGGTCATGTTGAC-1	4.55868	3.89304						ACGGGCTTCTGCGACG-1	1.49209	3.99284
ACATGGTGTGATGTCT-1	0.831482	3.5245						ACGGGTCAGGCCATAG-1	4.53994	0.441476
ACATGGTTCAAGGCTT-1	3.04878	3.76652						ACGGGTCGTAGCGTCC-1	5.33064	0.531103
ACATGGTTCACTTACT-1	0.874542	3.43245						ACGGGTCGTCCGAACC-1	0.763101	4.44107
ACATGGTTCTGCTTGC-1	3.64437	2.86329						ACGGGTCGTCCGTGAC-1	4.53526	1.03335
ACCAGTACAACCGCCA-1	4.19782	3.8084						ACGGGTCGTCCTCCAT-1	4.72215	0.30159
ACCAGTACAGGTGCCT-1	3.28376	3.66971						ACGGGTCGTCGCGGTT-1	1.96731	0.479422
ACCAGTAGTAGAGGAA-1	3.99666	2.9591						ACGGGTCGTCTTCGTC-1	3.80574	0.540979
ACCAGTATCACCGTAA-1	3.58425	3.17862						ACGGGTCGTGCCTGCA-1	5.38694	0.685772
ACCAGTATCCTAAGTG-1	1.13803	3.2461						ACGGGTCGTGGGTATG-1	5.03559	0.898702
ACCAGTATCCTAGGGC-1	3.8756	3.78634						ACGGGTCTCTCACATT-1	0.632603	3.90597
ACCCACTGTACCGAGA-1	0.696529	2.93313						ACGGGTCTCTGCGACG-1	0.714817	3.57253
ACCCACTTCTCCCTGA-1	4.40995	3.9666						ACGGGTCTCTGTCCGT-1	0.766215	4.31572
ACCGTAAAGATCTGCT-1	3.3978	4.29071						ACGTCAAAGTCAATAG-1	3.07051	4.11023
ACCGTAAAGCTTATCG-1	1.04905	2.59274						ACGTCAAAGTCCATAC-1	0.84756	4.08282
ACCGTAACAATGAATG-1	3.93511	3.70759						ACGTCAACAACACCCG-1	4.53384	1.16007
ACCGTAACACATAACC-1	3.61635	3.3825						ACGTCAATCCTTAATC-1	5.10035	1.45556
ACCGTAACACGTCAGC-1	0.735842	3.44123						ACTATCTAGCCCAATT-1	0.619002	3.9955
ACCGTAAGTATTAGCC-1	0.490472	4.20232						ACTATCTAGCCCGAAA-1	0.993455	4.25233
ACCGTAAGTCTGCAAT-1	3.74122	3.88207						ACTATCTCAAATCCGT-1	0.953903	4.01201
ACCGTAAGTGGACGAT-1	4.46645	3.98203						ACTATCTGTCACCCAG-1	1.02485	4.31271
ACCGTAAGTTCGGGCT-1	3.18769	3.20723						ACTATCTTCAGGATCT-1	3.81083	0.606355
ACCGTAATCCTAGAAC-1	0.865592	4.04099						ACTATCTTCTGAAAGA-1	4.67994	0.916837
ACCGTAATCGTTACGA-1	3.3792	3.29254						ACTATCTTCTGCAAGT-1	4.6108	0.468967
ACCGTAATCTCCTATA-1	3.60065	3.36355						ACTGAACAGGGCTTCC-1	4.9461	0.974451
ACCTTTAAGGGATACC-1	3.67606	3.51827						ACTGAACCAGACACTT-1	4.76423	0.67736
ACCTTTAAGTGCCATT-1	3.91242	3.04951						ACTGAACGTAAAGGAG-1	4.65063	0.998143
ACCTTTACAGTAGAGC-1	0.533686	3.15232						ACTGAACTCTCGTATT-1	4.38912	1.25182
ACCTTTAGTCATACTG-1	3.2417	3.89757						ACTGAGTAGGACATTA-1	3.12655	0.698322
ACCTTTATCAAACAAG-1	5.07695	4.61363						ACTGAGTAGGACGAAA-1	0.815731	3.82964
ACCTTTATCGTTTGCC-1	2.10021	3.39356						ACTGAGTCAGGTCTCG-1	0.821641	4.22034
ACGAGCCAGAATCTCC-1	4.14467	3.48705						ACTGAGTCATGACGGA-1	0.814507	3.74988
ACGAGCCAGCCCTAAT-1	4.36191	4.19864						ACTGAGTCATGGGAAC-1	0.636055	3.80482
ACGAGCCCACAGGAGT-1	4.33325	3.57168						ACTGAGTGTCTAAACC-1	5.14208	0.322736
ACGAGGAAGCGATATA-1	0.517472	2.38212						ACTGAGTTCAGCATGT-1	5.23324	0.893262
ACGAGGACAAACCCAT-1	3.21759	3.62583						ACTGATGAGATCGGGT-1	0.902267	3.94095
ACGAGGACACTATCTT-1	0.529425	3.1379						ACTGATGCAAGCCCAC-1	1.09349	3.90947
ACGAGGAGTCCCGACA-1	3.37252	3.46298						ACTGATGCACATTTCT-1	0.765671	0.378556
ACGAGGATCATCGGAT-1	3.60528	3.18619						ACTGATGCAGGTCTCG-1	1.89926	3.78628
ACGATACAGATATGGT-1	3.67954	3.09659						ACTGCTCAGGCCCGTT-1	5.02823	0.862382
ACGATACAGTTCGATC-1	2.41147	3.05874						ACTGCTCCAAGCTGAG-1	4.03701	1.30982
ACGATACCAGTCGTGC-1	3.36117	3.07265						ACTGCTCCACATTAGC-1	4.71756	0.48142
ACGATACCATACTCTT-1	3.59719	3.48725						ACTGCTCCATGCATGT-1	0.769449	4.14472
ACGATACGTAAAGTCA-1	3.89684	3.41047						ACTGCTCCATGCCCGA-1	4.48307	0
ACGATACGTTGATTCG-1	1.86598	1.45176						ACTGCTCCATGGGAAC-1	0.739572	4.21383
ACGATACGTTGGACCC-1	3.98208	3.41017						ACTGCTCGTCCTAGCG-1	3.4423	3.58544
ACGATACTCCACTCCA-1	2.99559	3.91902						ACTGCTCTCACAGTAC-1	5.02029	1.26495
ACGATACTCCTAGAAC-1	3.57384	3.13398						ACTGCTCTCGTAGGTT-1	3.88641	0.932107
ACGATGTAGAGACGAA-1	3.75443	3.60203						ACTGCTCTCTGATACG-1	3.03695	0.487288
ACGATGTTCCAGAAGG-1	4.34845	3.36147						ACTGTCCAGAATGTGT-1	5.60485	0.517929
ACGATGTTCCAGTAGT-1	4.77484	3.82114						ACTGTCCAGGTCGGAT-1	1.07967	4.12765
ACGATGTTCCTATTCA-1	4.34495	3.35857						ACTGTCCAGTTGAGTA-1	3.49412	3.34065
ACGATGTTCGATCCCT-1	3.76747	3.29151						ACTTACTAGTGTCTCA-1	0.534552	3.54087
ACGCAGCAGATGTGTA-1	3.89342	2.9344						ACTTACTCACAACGTT-1	0.941454	4.10392
ACGCAGCAGTGCCAGA-1	4.04419	2.99724						ACTTACTCACATTCGA-1	0.817403	3.88184
ACGCAGCCAACACCTA-1	3.27344	3.2781						ACTTACTCACCTTGTC-1	4.34562	0.786596
ACGCAGCCACCGAATT-1	3.60646	3.6341						ACTTACTGTCTCATCC-1	0.551241	4.13563
ACGCAGCCACCTGGTG-1	0.772223	3.02075						ACTTACTTCGCCTGTT-1	3.68988	0.827257
ACGCAGCCAGGTTTCA-1	3.20439	3.27522						ACTTGTTAGGGCTCTC-1	5.37296	0.521511
ACGCAGCGTGAAAGAG-1	0.333709	3.76558						ACTTGTTAGGTCATCT-1	5.61574	0.493496
ACGCAGCGTGAACCTT-1	3.48168	3.57134						ACTTGTTCAGTTCCCT-1	5.01307	0.610578
ACGCAGCTCAGGCCCA-1	4.19307	4.05774						ACTTGTTTCACGGTTA-1	4.64864	0.614986
ACGCAGCTCAGTTTGG-1	0.329059	3.16126						ACTTGTTTCAGCTCGG-1	3.67432	3.52069
ACGCAGCTCCAAGCCG-1	3.31881	3.15194						ACTTTCAAGAGTTGGC-1	4.17547	1.56702
ACGCAGCTCTTCAACT-1	4.13585	3.55428						ACTTTCAAGATGTGTA-1	0.588193	3.55624
ACGCCAGAGAGTGACC-1	3.99949	2.98165						ACTTTCACAACTTGAC-1	2.39065	4.19257
ACGCCAGAGCACACAG-1	1.29704	3.52164						ACTTTCAGTAAGCACG-1	0.913288	3.51412
ACGCCAGGTCTAACGT-1	3.21985	3.09201						AGAATAGCAAGCCGCT-1	5.40847	0.601805
ACGCCAGGTCTGGTCG-1	3.22329	3.66605						AGAATAGCACCGTTGG-1	4.4224	0.929585
ACGCCAGGTTCATGGT-1	0.414011	2.96193						AGAATAGGTTTGGGCC-1	5.09187	0.538302
ACGCCAGTCTCAAGTG-1	3.83519	3.31203						AGAATAGTCAGGCGAA-1	4.78916	1.22514
ACGCCGAAGAGCCCAA-1	2.69542	3.02574						AGACGTTAGACACGAC-1	4.51582	1.18005
ACGCCGACAATGTAAG-1	3.4808	4.23059						AGACGTTAGAGGGATA-1	0.81971	4.37865
ACGCCGACATACGCCG-1	0.712885	3.30339						AGACGTTCAACACCCG-1	4.74301	0.507723
ACGCCGAGTCTGATTG-1	3.02063	3.82808						AGACGTTGTAGCCTAT-1	1.32307	4.00539
ACGCCGAGTCTGCAAT-1	3.1945	3.3465						AGAGCGAAGAAACCGC-1	4.523	0.351932
ACGGAGAAGAGGGATA-1	2.14658	3.05398						AGAGCGAAGCTGTTCA-1	0.822653	4.01076
ACGGAGAAGCGCCTCA-1	3.67511	3.71012						AGAGCGAGTAAAGTCA-1	3.91336	3.77012
ACGGAGAAGCGGCTTC-1	4.46466	3.86015						AGAGCGAGTATAGGGC-1	3.65808	0
ACGGAGAAGTCAAGCG-1	4.07417	3.94824						AGAGCGAGTTTAGGAA-1	3.95253	3.19648
ACGGAGAAGTTCGCGC-1	3.62671	3.37596						AGAGCGATCATTGCGA-1	2.33255	1.36291
ACGGAGACAGATGGGT-1	3.71984	3.52593						AGAGCGATCTGATACG-1	1.29202	3.9
ACGGAGACAGCGTAAG-1	3.56879	3.02181						AGAGCGATCTGCCAGG-1	0.983412	0.487098
ACGGAGAGTCCAACTA-1	3.45394	3.41232						AGAGCTTCAGTAAGCG-1	4.80173	0.547791
ACGGAGAGTGGTCCGT-1	3.51211	3.33094						AGAGCTTGTCCAGTAT-1	4.85573	1.30199
ACGGAGATCATGGTCA-1	4.02674	3.72821						AGAGTGGAGATAGCAT-1	4.52704	0.736735
ACGGAGATCGCACTCT-1	1.3793	3.69915						AGAGTGGAGCAAATCA-1	4.97281	3.42599
ACGGAGATCTATCCCG-1	3.75321	3.13496						AGAGTGGCAATGGAAT-1	0.840788	4.31946
ACGGCCAAGAAGAAGC-1	3.91523	3.63319						AGAGTGGCAGTACACT-1	4.16726	3.31619
ACGGCCAAGACCACGA-1	0.471234	3.36354						AGAGTGGGTAGTGAAT-1	0.991626	1.32319
ACGGCCAAGTGTCTCA-1	4.11579	3.54526						AGAGTGGTCCACGTGG-1	0.981872	4.21624
ACGGCCACAATCACAC-1	3.8847	3.81686						AGAGTGGTCCAGTAGT-1	0.671036	3.74729
ACGGCCACACATTTCT-1	3.3796	3.19793						AGATCTGAGGAGCGTT-1	0.893993	0.624292
ACGGCCACATCCAACA-1	0.651786	2.89551						AGATCTGAGGTCATCT-1	3.66998	1.02713
ACGGCCAGTAGCGCTC-1	3.73038	3.30482						AGATCTGGTCACCTAA-1	4.93261	0.634349
ACGGCCAGTTTGCATG-1	4.25479	3.47053						AGATCTGGTCCGTTAA-1	0.6133	4.45849
ACGGCCATCAGCTCTC-1	4.15436	3.10436						AGATCTGTCACATACG-1	3.96944	0.883175
ACGGCCATCAGTGTTG-1	3.43169	3.8404						AGATCTGTCCTAGGGC-1	4.3046	1.03886
ACGGGCTCAGGGTATG-1	3.60332	2.87058						AGATTGCAGAAACCTA-1	0.707646	3.98588
ACGGGCTGTTACTGAC-1	3.8589	4.13099						AGATTGCAGGTGACCA-1	1.10029	4.11633
ACGGGCTGTTCGCGAC-1	3.68211	3.34336						AGATTGCGTTACGTCA-1	0.640051	3.95669
ACGGGCTTCACAGTAC-1	1.18131	2.64125						AGATTGCGTTTGACTG-1	0.301641	4.00171
ACGGGCTTCAGTCCCT-1	4.13377	3.80869						AGCAGCCAGAGTCGGT-1	4.33755	0.759859
ACGGGCTTCTAACCGA-1	3.89391	3.70299						AGCAGCCGTCGATTGT-1	4.67982	1.20525
ACGGGCTTCTCGTTTA-1	3.61683	3.28519						AGCAGCCTCGACGGAA-1	5.12044	0.599809
ACGGGCTTCTGCGACG-1	3.48191	3.25351						AGCATACCACAACGTT-1	0.89349	1.6507
ACGGGTCAGGCCATAG-1	3.83369	3.29898						AGCATACTCTTTAGGG-1	4.99992	0.483625
ACGGGTCCAAGTTCTG-1	3.8307	3.43267						AGCCTAAAGAGTTGGC-1	0.827746	4.46016
ACGGGTCGTAGCGTCC-1	4.65129	4.25391						AGCCTAAAGCCACTAT-1	0.86321	3.77986
ACGGGTCGTCCGAACC-1	4.1358	3.72458						AGCCTAAAGCCTCGTG-1	1.27017	4.23628
ACGGGTCGTCCGTGAC-1	3.75886	3.91828						AGCCTAAAGCGACGTA-1	0.809567	4.06049
ACGGGTCGTCCTCCAT-1	3.92807	3.0965						AGCCTAAAGCTAGTGG-1	0.997716	4.1787
ACGGGTCGTCGCGGTT-1	3.99852	3.61053						AGCCTAAAGTGAAGTT-1	4.30648	0.800416
ACGGGTCGTCTTCGTC-1	3.54246	3.40936						AGCCTAACACTTCGAA-1	0.885519	3.58903
ACGGGTCGTGCCTGCA-1	4.19342	3.86592						AGCCTAAGTATTAGCC-1	4.94876	0.849347
ACGGGTCGTGGGTATG-1	3.46102	3.38773						AGCGGTCAGATGCCTT-1	0.657317	4.66036
ACGGGTCTCTCACATT-1	3.84094	3.47223						AGCGGTCAGGACAGAA-1	5.2484	0.32918
ACGGGTCTCTGCGACG-1	2.98916	2.77852						AGCGGTCAGGGTTCCC-1	2.70467	1.08178
ACGGGTCTCTGTCCGT-1	4.00363	3.79396						AGCGGTCAGTACTTGC-1	5.07409	1.38078
ACGTCAAAGAGCCCAA-1	2.60041	3.05838						AGCGGTCAGTAGGCCA-1	0.579067	4.27283
ACGTCAAAGTACATGA-1	1.40648	0.825921						AGCGGTCCAGATGGGT-1	4.63156	0.758944
ACGTCAAAGTCAATAG-1	4.33039	3.76947						AGCGGTCCATCTGGTA-1	5.29449	0.685321
ACGTCAAAGTCCATAC-1	3.75943	3.65172						AGCGGTCGTAAAGTCA-1	0.911722	3.84268
ACGTCAACAACACCCG-1	3.62326	3.2726						AGCGGTCGTGGGTCAA-1	0.656114	0.769697
ACGTCAATCCTTAATC-1	3.76346	3.35198						AGCGGTCTCGCTGATA-1	0.831385	2.87008
ACTATCTAGCCCAATT-1	3.72044	3.41295						AGCGTATAGGACACCA-1	0.74006	3.84211
ACTATCTAGCCCGAAA-1	3.46771	3.55566						AGCGTATAGGAGTACC-1	2.34834	3.33528
ACTATCTAGCGATCCC-1	1.07476	2.54448						AGCGTATCATGACGGA-1	5.20902	0.607277
ACTATCTAGGCATGTG-1	2.6766	3.77477						AGCGTATCATGGGACA-1	1.0298	4.07356
ACTATCTCAAATCCGT-1	4.04748	3.68633						AGCGTATTCACTTACT-1	5.05616	1.0801
ACTATCTCATGGTCAT-1	2.60949	2.87861						AGCGTATTCATCTGCC-1	0.91084	4.48044
ACTATCTGTCACCCAG-1	4.12682	3.59733						AGCGTATTCGTCCAGG-1	0.87645	3.68015
ACTATCTTCACATGCA-1	0.504755	2.95082						AGCGTCGGTAGATTAG-1	4.94271	0.542893
ACTATCTTCAGGATCT-1	3.25856	3.38862						AGCGTCGGTATTCGTG-1	0.532891	3.93818
ACTATCTTCCTACAGA-1	0.73826	3.81595						AGCTCCTAGAGAGCTC-1	4.00343	1.05682
ACTATCTTCTGAAAGA-1	3.56098	3.233						AGCTCCTAGGAATCGC-1	0.694975	4.04371
ACTATCTTCTGCAAGT-1	4.16735	3.55836						AGCTCCTCACGAAATA-1	0.523808	4.25608
ACTGAACAGGGCTTCC-1	3.96254	3.88242						AGCTCCTCATAGAAAC-1	0.161936	3.9129
ACTGAACCAAAGCAAT-1	1.05979	2.96726						AGCTCCTTCGGATGGA-1	0.923053	4.27505
ACTGAACCAGACACTT-1	3.61036	3.21648						AGCTCCTTCTCTGCTG-1	1.02123	3.57584
ACTGAACGTAAAGGAG-1	3.76628	3.50576						AGCTCCTTCTTCGAGA-1	0.929999	3.56787
ACTGAACTCTCGTATT-1	2.8622	3.77397						AGCTCTCAGATCCGAG-1	0.755627	3.53114
ACTGAGTAGCTAGTCT-1	1.32248	3.02035						AGCTCTCAGGCGACAT-1	1.28973	3.64851
ACTGAGTAGGACATTA-1	3.00554	2.84293						AGCTCTCCAAGGTTCT-1	1.43019	4.33121
ACTGAGTAGGACGAAA-1	2.98557	3.22625						AGCTCTCCAATGGATA-1	1.16281	0
ACTGAGTCAGGTCTCG-1	4.16129	3.43733						AGCTCTCCAATGGTCT-1	1.07569	3.29172
ACTGAGTCATGACGGA-1	3.33642	3.22616						AGCTCTCCACGGCGTT-1	1.21733	3.94612
ACTGAGTCATGGGAAC-1	3.78886	3.19015						AGCTCTCCATAGGATA-1	0.767081	3.69952
ACTGAGTGTCTAAACC-1	3.58998	3.66587						AGCTCTCGTCCGTTAA-1	0.699635	3.89276
ACTGAGTGTTGTCGCG-1	0.849185	2.48236						AGCTCTCGTGTGAAAT-1	1.09239	4.08221
ACTGAGTTCAGCATGT-1	3.56313	3.62268						AGCTCTCGTTCCATGA-1	0.934268	4.31159
ACTGAGTTCGCAAGCC-1	1.10881	2.68452						AGCTCTCTCAGCATGT-1	1.78671	3.70016
ACTGATGAGAGTAATC-1	1.20892	2.7211						AGCTCTCTCATCGATG-1	0.654734	3.75926
ACTGATGAGATCGGGT-1	3.21613	3.26082						AGCTCTCTCTTCATGT-1	0.890079	4.25867
ACTGATGCAAGCCCAC-1	3.48905	3.20648						AGCTTGAAGCGCTTAT-1	1.24358	3.75055
ACTGATGCACATTTCT-1	4.97856	3.79519						AGCTTGAAGGTGATAT-1	3.17099	0.685878
ACTGATGCAGGTCTCG-1	5.00753	4.25248						AGCTTGACAGTCCTTC-1	0.968834	3.84538
ACTGCTCAGGCCCGTT-1	3.73047	3.74783						AGCTTGAGTGGAAAGA-1	5.36012	1.01512
ACTGCTCCAAGCTGAG-1	3.6898	3.15896						AGCTTGATCACCCTCA-1	2.96024	0.812528
ACTGCTCCACATTAGC-1	3.24784	3.08276						AGCTTGATCCAAGTAC-1	0.914168	4.245
ACTGCTCCATGCATGT-1	3.47808	3.07374						AGCTTGATCGTAGGAG-1	1.02603	3.8592
ACTGCTCCATGCCCGA-1	3.50033	3.43349						AGGCCACAGAGACTTA-1	0.707141	3.69705
ACTGCTCCATGGGAAC-1	4.29169	3.70835						AGGCCACAGTATTGGA-1	4.71289	0.923133
ACTGCTCGTCCTAGCG-1	4.01425	3.42656						AGGCCACCACAGGCCT-1	0.514411	3.83376
ACTGCTCTCACAGTAC-1	4.12625	3.65416						AGGCCACCAGGAATCG-1	0.965019	3.63958
ACTGCTCTCGTAGGTT-1	3.76328	3.61365						AGGCCACTCAGTCCCT-1	0.995356	4.17054
ACTGCTCTCTGATACG-1	4.55581	3.5705						AGGCCACTCCCAACGG-1	4.37119	0.685325
ACTGTCCAGAATGTGT-1	4.05258	4.0565						AGGCCACTCTCACATT-1	4.88756	0.556595
ACTGTCCAGGTCGGAT-1	3.7487	3.21257						AGGCCACTCTCCAGGG-1	3.69626	3.48816
ACTGTCCAGTTGAGTA-1	3.73079	3.44016						AGGCCGTAGGCAGTCA-1	4.4621	0.193623
ACTTACTAGTGTCTCA-1	3.49903	3.20861						AGGCCGTCAAGCGAGT-1	1.3718	3.18137
ACTTACTCACAACGTT-1	4.19749	3.40921						AGGCCGTCACTTCGAA-1	4.56413	0.848035
ACTTACTCACATTCGA-1	3.62416	3.55431						AGGCCGTCAGCATGAG-1	5.22409	1.24677
ACTTACTCACCTTGTC-1	3.64299	3.10877						AGGCCGTCATGTAGTC-1	3.02892	3.01792
ACTTACTGTAAGGGAA-1	0.940389	3.23227						AGGCCGTTCATGTCCC-1	5.32713	1.18962
ACTTACTGTCTCATCC-1	3.83357	3.49621						AGGCCGTTCCTGCCAT-1	1.02462	3.78383
ACTTACTTCAAACCGT-1	2.88897	2.88107						AGGCCGTTCCTGCTTG-1	5.45605	0.754444
ACTTACTTCGCCTGTT-1	3.42106	3.42572						AGGGAGTAGCTAAACA-1	3.92256	0.617322
ACTTGTTAGGGCTCTC-1	4.15501	3.92232						AGGGAGTAGGATTCGG-1	4.7981	0.255325
ACTTGTTAGGTCATCT-1	3.92304	4.08217						AGGGAGTAGTCATCCA-1	0.571694	4.15666
ACTTGTTCACGAGGTA-1	0.79978	2.99515						AGGGAGTCAAACCCAT-1	3.74468	0.680034
ACTTGTTCAGTTCCCT-1	3.76943	3.93318						AGGGAGTCACATGGGA-1	0.990616	3.64799
ACTTGTTTCACGGTTA-1	4.65067	3.78206						AGGGAGTGTCTTGTCC-1	5.20908	1.04379
ACTTGTTTCAGCTCGG-1	4.18702	3.70068						AGGGAGTGTGCGCTTG-1	5.29398	0.91105
ACTTTCAAGAGTTGGC-1	3.93766	3.26382						AGGGATGAGACGCTTT-1	1.01025	3.87691
ACTTTCAAGATGTGTA-1	3.69972	3.3041						AGGGATGAGGCCGAAT-1	4.44348	0.512222
ACTTTCAAGTTACGGG-1	1.11264	2.97049						AGGGATGCAAAGGTGC-1	0.834057	4.67002
ACTTTCACAACTTGAC-1	3.78752	3.33523						AGGGATGTCATGCAAC-1	3.96681	0.404282
ACTTTCACAGGACGTA-1	2.65838	3.64316						AGGGATGTCATGTCTT-1	1.01522	3.74203
ACTTTCAGTAAGCACG-1	3.27232	3.01972						AGGGTGACAAGAGGCT-1	0.953524	4.30207
ACTTTCAGTCATCCCT-1	0.43509	3.69504						AGGGTGAGTACCGTTA-1	0.937487	3.34694
AGAATAGAGAAGGTGA-1	0.292615	4.00821						AGGGTGATCTGAGTGT-1	0.820242	4.07315
AGAATAGAGCGTGAGT-1	2.52738	3.2026						AGGTCATAGCCCAGCT-1	0.607002	4.12901
AGAATAGCAAGCCGCT-1	3.97031	3.74859						AGGTCATAGGCTCTTA-1	1.00574	3.88087
AGAATAGCACCGTTGG-1	3.25988	3.44724						AGGTCATAGTGGGCTA-1	4.27198	0.654601
AGAATAGGTTTGGGCC-1	4.07952	3.3852						AGGTCATCAATCGGTT-1	1.01635	4.3848
AGAATAGTCAGGCGAA-1	3.9281	3.53577						AGGTCATCAGTAACGG-1	0.538638	4.53902
AGAATAGTCATTGCGA-1	1.81288	3.73213						AGGTCATCATCCGCGA-1	0.80782	4.11093
AGACGTTAGACACGAC-1	4.18587	3.54234						AGGTCATCATGTCGAT-1	5.04892	1.40089
AGACGTTAGAGGGATA-1	3.68211	3.65511						AGGTCATGTCTAGAGG-1	4.96418	0.864102
AGACGTTAGTCGTACT-1	0.755834	3.79295						AGGTCATGTGTTGGGA-1	3.76643	3.52217
AGACGTTCAACACCCG-1	2.76946	3.52857						AGGTCATTCAACGGGA-1	0.817616	3.59229
AGACGTTGTAGCCTAT-1	3.69957	3.66049						AGGTCCGAGATAGTCA-1	0.974073	0.974073
AGAGCGAAGAAACCGC-1	4.17616	3.72045						AGGTCCGCACACATGT-1	4.28046	0.615155
AGAGCGAAGCTGTTCA-1	4.21507	3.52819						AGGTCCGCATACTCTT-1	4.81477	0.346212
AGAGCGAGTAAAGTCA-1	3.58485	3.78212						AGGTCCGGTAGCCTAT-1	1.05821	4.10487
AGAGCGAGTAAATGTG-1	2.40738	0						AGGTCCGGTCAGATAA-1	3.90819	1.18754
AGAGCGAGTATAGGGC-1	4.08543	3.62461						AGGTCCGTCTAGCACA-1	5.1756	0.89436
AGAGCGAGTGAAGGCT-1	3.85007	3.62976						AGTAGTCAGTTCCACA-1	1.30474	4.46253
AGAGCGAGTTTAGGAA-1	3.75517	3.88186						AGTAGTCCACCGTTGG-1	0.96794	3.74028
AGAGCGATCATTGCGA-1	3.64327	3.73759						AGTAGTCGTTGTCTTT-1	2.82584	4.33316
AGAGCGATCTGATACG-1	3.79886	3.51862						AGTAGTCTCTGTCTAT-1	5.29185	0.643319
AGAGCGATCTGCCAGG-1	5.22873	3.97983						AGTCTTTTCTGAGGGA-1	0.496466	3.79676
AGAGCTTAGGGATCTG-1	4.20756	3.66802						AGTCTTTTCTTATCTG-1	3.70143	0.497196
AGAGCTTCAAGACGTG-1	3.73854	1.98155						AGTGAGGAGACATAAC-1	0.47059	3.81263
AGAGCTTCAGTAAGCG-1	3.5319	3.39493						AGTGAGGAGACCCACC-1	5.49675	0.414802
AGAGCTTGTCCAGTAT-1	3.0586	3.27019						AGTGAGGAGTCGATAA-1	0.870106	3.49962
AGAGTGGAGATAGCAT-1	3.97038	3.63358						AGTGAGGAGTTCGATC-1	4.79324	0.591616
AGAGTGGAGCAAATCA-1	3.96096	3.769						AGTGAGGCACGCGAAA-1	0.789153	3.88075
AGAGTGGCAATGGAAT-1	4.19841	3.7485						AGTGAGGGTAGCGTAG-1	5.27211	0.890256
AGAGTGGCAGTACACT-1	3.9142	3.74593						AGTGAGGGTAGCGTCC-1	5.04585	0.937912
AGAGTGGGTAAGTAGT-1	0.653373	2.74858						AGTGAGGTCATACGGT-1	5.07201	0.820221
AGAGTGGGTAGTGAAT-1	4.93586	3.76534						AGTGAGGTCCACGTTC-1	0.838793	3.77111
AGAGTGGTCCACGTGG-1	3.37219	3.84568						AGTGAGGTCTCTAGGA-1	3.24179	2.79801
AGAGTGGTCCAGTAGT-1	4.29968	2.59045						AGTGGGAAGTAGTGCG-1	0.802177	4.29616
AGATCTGAGGAGCGTT-1	4.98207	3.5745						AGTGGGAAGTCCAGGA-1	0.812512	4.05022
AGATCTGAGGTCATCT-1	3.1248	3.171						AGTGGGACAGATCCAT-1	0.911546	3.56567
AGATCTGCACCATGTA-1	1.58751	2.91502						AGTGGGACATTGGTAC-1	0.747978	3.16232
AGATCTGGTCACCTAA-1	4.52915	3.36393						AGTGGGAGTGTTTGGT-1	4.28119	0.829487
AGATCTGGTCCGTTAA-1	4.61402	4.06042						AGTGGGATCCGCAAGC-1	0.993325	3.3662
AGATCTGTCACATACG-1	3.49938	3.40976						AGTGTCAAGCGTGTCC-1	0.664631	3.9725
AGATCTGTCCACTCCA-1	2.63148	3.3834						AGTGTCACAAGTACCT-1	4.67155	2.4233
AGATCTGTCCTAGGGC-1	3.94667	3.25637						AGTGTCATCTCGGACG-1	5.48663	0.785661
AGATTGCAGAAACCTA-1	3.65976	3.00627						AGTTGGTAGAGGGATA-1	0.689449	4.05316
AGATTGCAGGAGTACC-1	3.7744	3.06349						AGTTGGTAGCACCGTC-1	0.514682	4.06989
AGATTGCAGGTGACCA-1	3.85647	3.5707						AGTTGGTAGCTGGAAC-1	4.45193	1.12003
AGATTGCAGTGCGATG-1	2.71992	3.93269						AGTTGGTCAACTGGCC-1	4.72935	0.784215
AGATTGCAGTTAACGA-1	4.10253	3.00089						AGTTGGTCACTACAGT-1	5.32274	1.111
AGATTGCGTCTCTTAT-1	0.748061	3.17495						AGTTGGTCAGGCTCAC-1	1.34615	3.19862
AGATTGCGTTACGTCA-1	4.38076	3.16098						AGTTGGTCAGGTCGTC-1	4.47039	0.464813
AGATTGCGTTTGACTG-1	3.39095	3.87855						AGTTGGTTCATCGATG-1	4.22757	1.04256
AGCAGCCAGAGTCGGT-1	3.91482	3.12346						ATAACGCAGAACAATC-1	3.79317	0.706198
AGCAGCCAGCAAATCA-1	0.727463	3.30361						ATAACGCAGAAGGGTA-1	0.906022	4.04184
AGCAGCCGTCGATTGT-1	4.50869	3.27786						ATAACGCAGAGGACGG-1	0.916923	4.07006
AGCAGCCGTTCATGGT-1	0.739585	3.41092						ATAACGCCATTCCTCG-1	5.50908	0.534548
AGCAGCCTCATTGCCC-1	3.01303	2.30474						ATAACGCGTCGCGTGT-1	3.58926	3.78973
AGCAGCCTCGACGGAA-1	3.75592	3.21761						ATAACGCGTGACTACT-1	0.202289	1.42041
AGCATACCACAACGTT-1	3.25899	3.50017						ATAACGCTCAGATAAG-1	5.28917	0.859737
AGCATACGTACGCACC-1	1.00242	3.52601						ATAACGCTCCTGTACC-1	0.757099	3.15932
AGCATACGTCCTCCAT-1	4.67532	3.58083						ATAAGAGAGGACGAAA-1	4.77023	0.878203
AGCATACTCCGTTGTC-1	0.617539	3.45811						ATAAGAGAGTGGGATC-1	4.79883	0.635343
AGCATACTCTTTAGGG-1	3.7963	3.79163						ATAAGAGCAATACGCT-1	0.836494	4.48227
AGCCTAAAGAGTTGGC-1	3.85976	3.34261						ATAAGAGCACGAGGTA-1	4.42743	1.55016
AGCCTAAAGCCACTAT-1	4.06665	3.43903						ATAAGAGCACGGTTTA-1	0.618177	3.9439
AGCCTAAAGCCTCGTG-1	3.8206	3.66641						ATAAGAGCATACGCCG-1	0.798735	3.36309
AGCCTAAAGCGACGTA-1	3.53026	3.54579						ATAAGAGGTGTTTGTG-1	0.696536	4.17074
AGCCTAAAGCTAGTGG-1	4.00748	3.25436						ATAAGAGTCAGAGGTG-1	4.82234	1.20828
AGCCTAAAGCTATGCT-1	0.400008	3.79057						ATAGACCCAGGGATTG-1	1.07026	3.50495
AGCCTAAAGTGAAGTT-1	3.16216	3.29183						ATAGACCCATCCCATC-1	3.46174	0.985862
AGCCTAACACTTCGAA-1	3.25518	2.87839						ATAGACCGTACCCAAT-1	1.16038	3.35561
AGCCTAAGTATTAGCC-1	4.19571	3.74513						ATAGACCGTCCAACTA-1	4.03241	0.284985
AGCCTAAGTCCATGAT-1	0.620736	3.12019						ATAGACCTCCGCATCT-1	4.09168	3.77065
AGCCTAATCGATAGAA-1	2.50827	2.33903						ATAGACCTCGAATCCA-1	5.22942	0
AGCCTAATCTGCGACG-1	3.38809	3.14447						ATCACGAAGAAACGAG-1	1.30959	4.03327
AGCGGTCAGATGCCTT-1	4.20195	3.55602						ATCACGAAGATCGATA-1	1.0689	3.95108
AGCGGTCAGGACAGAA-1	4.10501	3.8584						ATCACGAAGGAGTAGA-1	0.882086	4.33663
AGCGGTCAGGGTTCCC-1	3.8286	3.62297						ATCACGAAGTGGTCCC-1	4.05124	0.593328
AGCGGTCAGTACTTGC-1	3.51922	3.82866						ATCACGACAATGCCAT-1	1.19027	4.43179
AGCGGTCAGTAGGCCA-1	3.53999	2.80679						ATCACGACATCGATTG-1	1.07779	4.41866
AGCGGTCCAGATGGGT-1	4.02961	3.58952						ATCACGACATGGTAGG-1	0.747746	3.94854
AGCGGTCCATCTGGTA-1	4.42122	3.84798						ATCACGAGTGCACCAC-1	0.83372	3.96049
AGCGGTCGTAAAGTCA-1	3.67308	3.61246						ATCACGAGTTCCATGA-1	4.73101	0.17687
AGCGGTCGTACACCGC-1	3.51368	3.29352						ATCACGATCATCTGTT-1	4.85852	0.890493
AGCGGTCGTCAGCTAT-1	3.1569	3.33815						ATCACGATCATGTAGC-1	3.67824	1.04274
AGCGGTCGTGGGTCAA-1	4.08071	3.81282						ATCATCTCAGTCGTGC-1	1.57893	0.864964
AGCGGTCTCGCTGATA-1	3.39246	3.03877						ATCATCTCATCGGTTA-1	5.38573	0.481083
AGCGGTCTCTCTAAGG-1	1.25927	3.95695						ATCATCTGTCAATACC-1	4.25935	0.386201
AGCGTATAGGACACCA-1	3.58557	3.30206						ATCATCTGTCGGGTCT-1	0.832535	3.57205
AGCGTATAGGAGTACC-1	2.70154	3.55642						ATCATCTTCTAACGGT-1	0.850306	4.30344
AGCGTATCATGACGGA-1	4.36823	3.21962						ATCATCTTCTTGCAAG-1	5.09584	0.839961
AGCGTATCATGGGACA-1	3.67783	2.91261						ATCATGGAGCGTTTAC-1	0.776012	2.92901
AGCGTATTCACTCTTA-1	3.25659	2.38415						ATCATGGAGTAGGTGC-1	5.19458	0.944971
AGCGTATTCACTTACT-1	3.56854	3.2111						ATCATGGCAAATACAG-1	3.78885	3.53297
AGCGTATTCATCTGCC-1	4.634	3.41126						ATCATGGCATAAAGGT-1	0.833231	3.77397
AGCGTATTCGTCCAGG-1	4.45353	3.13165						ATCATGGTCACTTATC-1	4.58992	3.2131
AGCGTCGAGGGTTCCC-1	0.639782	2.73027						ATCATGGTCCGCTGTT-1	5.25709	0.556651
AGCGTCGGTAGATTAG-1	3.33351	3.21053						ATCATGGTCGCCTGTT-1	0.964984	3.89591
AGCGTCGGTATTCGTG-1	3.73765	3.67275						ATCATGGTCTTGAGAC-1	0.728563	3.91834
AGCTCCTAGAGAGCTC-1	3.7094	2.85676						ATCATGGTCTTTCCTC-1	2.86591	3.6447
AGCTCCTAGAGTACAT-1	0.980701	3.02833						ATCCACCCAACTGCGC-1	4.10867	0.51554
AGCTCCTAGGAATCGC-1	4.19577	3.70486						ATCCACCCAAGCTGAG-1	0.565308	3.49791
AGCTCCTCACGAAATA-1	3.69061	3.53775						ATCCACCCACAGATTC-1	0.936112	3.95712
AGCTCCTCATAGAAAC-1	3.9129	3.67176						ATCCACCCACGGACAA-1	0.725769	4.2916
AGCTCCTGTCAGGACA-1	1.36307	3.15863						ATCCACCGTCAAAGAT-1	4.05268	1.38603
AGCTCCTGTTCTGAAC-1	0.757701	3.38426						ATCCACCTCAAGATCC-1	3.9848	1.10507
AGCTCCTTCATACGGT-1	2.52544	2.98118						ATCCGAAAGTGGAGTC-1	5.4332	0.550381
AGCTCCTTCGGATGGA-1	4.60533	3.99834						ATCCGAACATGGTTGT-1	4.26974	0.920902
AGCTCCTTCTCTGCTG-1	4.17125	3.4353						ATCCGAAGTCCAGTGC-1	4.41951	2.67681
AGCTCCTTCTTCGAGA-1	2.7513	3.79499						ATCCGAATCAACGCTA-1	5.03777	0.597008
AGCTCTCAGATCCGAG-1	2.91004	3.45833						ATCCGAATCACAATGC-1	5.26711	1.51176
AGCTCTCAGGCGACAT-1	3.99705	2.84773						ATCGAGTAGCTAACAA-1	0.91529	4.01924
AGCTCTCAGGGAGTAA-1	3.94205	3.46555						ATCGAGTAGCTCCTCT-1	0.670469	4.01645
AGCTCTCCAAGGTTCT-1	4.5048	3.38112						ATCGAGTCACCAGGTC-1	4.70631	0.82604
AGCTCTCCAATGGATA-1	3.54721	4.35621						ATCGAGTCACGGTGTC-1	4.91264	0.686541
AGCTCTCCAATGGTCT-1	3.65684	3.15322						ATCGAGTCATGCTAGT-1	1.29803	3.45581
AGCTCTCCACGGCGTT-1	3.19398	3.29196						ATCTACTCATTAGGCT-1	0.337139	4.22767
AGCTCTCCATAGGATA-1	3.51488	3.64898						ATCTACTTCAATAAGG-1	5.02421	0.592685
AGCTCTCGTCCGTTAA-1	3.51337	2.85377						ATCTACTTCCGCGGTA-1	3.65634	0.913824
AGCTCTCGTGTGAAAT-1	3.26482	3.26035						ATCTGCCAGCCAGTAG-1	0.319844	4.08466
AGCTCTCGTTCCATGA-1	4.26708	3.3874						ATCTGCCAGTGACTCT-1	4.91044	0.936286
AGCTCTCTCAGCATGT-1	3.24834	3.30202						ATCTGCCCAATCACAC-1	1.10283	3.86787
AGCTCTCTCATCGATG-1	3.17646	3.51662						ATCTGCCGTGCGATAG-1	4.70332	1.12379
AGCTCTCTCTTCATGT-1	4.15809	3.62429						ATCTGCCTCATAGCAC-1	4.52279	0.532633
AGCTTGAAGCGCTTAT-1	3.45239	3.17949						ATCTGCCTCCCTGACT-1	4.54156	0.90703
AGCTTGAAGGAATTAC-1	1.12963	3.00566						ATGAGGGAGGTGATTA-1	0.880431	3.48781
AGCTTGAAGGTGATAT-1	3.75467	3.82875						ATGAGGGAGTTGAGTA-1	1.10896	3.57639
AGCTTGACAGTCCTTC-1	4.03987	3.67722						ATGAGGGCAACCGCCA-1	4.89235	1.30629
AGCTTGAGTGGAAAGA-1	3.79995	3.7036						ATGAGGGCAATCGAAA-1	1.21052	3.71092
AGCTTGAGTGGCCCTA-1	1.59205	0.525126						ATGAGGGCACATGGGA-1	1.78634	1.29779
AGCTTGATCACCCTCA-1	4.98303	3.72246						ATGCGATAGAGAACAG-1	0.662143	4.00884
AGCTTGATCCAAGTAC-1	4.26358	3.45446						ATGCGATAGATGTGTA-1	4.1375	0.81909
AGCTTGATCGTAGGAG-1	3.62356	3.10763						ATGCGATGTATGCTTG-1	5.58093	0.813445
AGGCCACAGAGACTTA-1	3.73253	2.81932						ATGCGATTCCACTCCA-1	4.94282	0.513712
AGGCCACAGTATTGGA-1	3.68422	3.80098						ATGCGATTCTTCAACT-1	4.14553	1.00652
AGGCCACCAATGGAGC-1	0.45878	3.31725						ATGGGAGAGGTGCTTT-1	1.99344	4.14612
AGGCCACCACAGGCCT-1	3.29825	2.96165						ATGGGAGCACGAAAGC-1	4.32707	3.90603
AGGCCACCAGGAATCG-1	3.81035	3.35418						ATGGGAGCAGGCTCAC-1	4.92184	0.846843
AGGCCACCATGCTAGT-1	4.44097	3.36565						ATGGGAGTCCAAACTG-1	1.63306	0.395178
AGGCCACTCAGTCCCT-1	4.08103	3.71561						ATGGGAGTCCAAATGC-1	1.23625	3.78399
AGGCCACTCCCAACGG-1	4.34918	3.67044						ATGGGAGTCCGATATG-1	0.579025	3.71991
AGGCCACTCGTTACGA-1	1.43337	1.24798						ATGGGAGTCGTGGTCG-1	3.8859	0.789071
AGGCCACTCTCACATT-1	3.65828	3.64378						ATGGGAGTCTAACTCT-1	4.23786	0.721872
AGGCCACTCTCCAGGG-1	4.207	3.59266						ATGTGTGAGATGTCGG-1	1.15029	3.71408
AGGCCACTCTTGTACT-1	3.40675	3.08197						ATGTGTGAGGTGTGGT-1	0.488306	3.88004
AGGCCGTAGCACCGTC-1	0.865166	4.1487						ATGTGTGCAATACGCT-1	0.805238	3.53821
AGGCCGTAGGCAGTCA-1	4.39058	3.91901						ATGTGTGCAGAGTGTG-1	4.65541	0.644833
AGGCCGTCAAGCGAGT-1	3.0379	3.47678						ATGTGTGCATATGGTC-1	0.72685	3.87154
AGGCCGTCACTTCGAA-1	3.92371	4.04097						ATGTGTGGTACATGTC-1	0.618206	3.77264
AGGCCGTCAGCATGAG-1	3.70538	3.77598						ATGTGTGTCGAGCCCA-1	5.12944	0.851592
AGGCCGTCATGTAGTC-1	2.99555	2.8627						ATGTGTGTCGAGGTAG-1	1.49824	3.73453
AGGCCGTTCATGTCCC-1	3.64024	3.09558						ATTACTCAGCGAGAAA-1	0.763249	3.96149
AGGCCGTTCCGCGTTT-1	2.82326	2.72783						ATTACTCAGGTGTTAA-1	0.498152	4.14494
AGGCCGTTCCTGCCAT-1	3.85185	3.02755						ATTACTCAGTCAAGCG-1	4.90669	1.00622
AGGCCGTTCCTGCTTG-1	3.84926	3.90976						ATTACTCAGTTCGCGC-1	4.81733	0.601269
AGGGAGTAGCTAAACA-1	3.22892	3.20842						ATTACTCCAGCTCGCA-1	5.58832	0.741746
AGGGAGTAGGATTCGG-1	3.40413	3.63988						ATTACTCGTCTCACCT-1	0.885133	4.43996
AGGGAGTAGTCATCCA-1	4.30771	4.01179						ATTACTCGTGGGTATG-1	4.6464	0.691396
AGGGAGTCAAACCCAT-1	4.35346	3.60131						ATTACTCTCTGCTGCT-1	5.29779	0.462757
AGGGAGTCACATGGGA-1	3.76154	2.60016						ATTATCCCACGCTTTC-1	5.2791	0.97219
AGGGAGTGTCTTGTCC-1	3.59509	3.48152						ATTATCCGTACTCTCC-1	4.20223	0.93628
AGGGAGTGTGCGCTTG-1	3.83223	3.60241						ATTATCCGTTCCAACA-1	4.38956	0.844474
AGGGAGTTCACGATGT-1	4.09612	3.56894						ATTATCCGTTGAACTC-1	4.69046	0.621077
AGGGAGTTCTCGTATT-1	0.723645	2.52809						ATTCTACCATATGCTG-1	4.51998	3.83625
AGGGATGAGACGCTTT-1	4.38927	3.41977						ATTCTACGTCAACTGT-1	4.47389	1.12301
AGGGATGAGGCCGAAT-1	4.09962	4.16058						ATTCTACGTGACTCAT-1	4.2591	3.28828
AGGGATGCAAAGGTGC-1	4.04655	3.54086						ATTCTACGTGTAACGG-1	4.93342	0.918927
AGGGATGCATGGTCTA-1	2.55448	3.49712						ATTCTACGTTCCCGAG-1	0.599655	3.68734
AGGGATGTCATGCAAC-1	4.31176	3.35231						ATTCTACGTTCGGCAC-1	3.36585	0.741686
AGGGATGTCATGTCTT-1	3.83366	3.87469						ATTGGACAGATAGGAG-1	5.37842	0.215903
AGGGTGACAAGAGGCT-1	3.77538	3.59647						ATTGGACAGCCCAATT-1	2.81184	3.83999
AGGGTGACAGTATCTG-1	3.76139	3.41943						ATTGGACAGTACGTTC-1	1.78435	3.37703
AGGGTGAGTACCGTTA-1	3.4153	3.16779						ATTGGACCAATCCAAC-1	5.3414	0.885505
AGGGTGAGTAGCGCTC-1	0.825834	2.07813						ATTGGACCACCCTATC-1	4.70411	1.24316
AGGGTGAGTCATATCG-1	0.877065	3.98672						ATTGGACCAGACAGGT-1	0.326738	4.13426
AGGGTGATCTGAGTGT-1	3.71228	3.16536						ATTGGACCATTGTGCA-1	0.89858	3.90272
AGGTCATAGAGATGAG-1	1.22807	3.13956						ATTGGACGTACCGAGA-1	3.53396	0.973242
AGGTCATAGCCCAGCT-1	4.19657	3.43583						ATTGGACGTCTGCGGT-1	0.780503	3.51494
AGGTCATAGGCTCTTA-1	3.61035	3.56846						ATTGGACTCAAACCAC-1	1.00506	4.4204
AGGTCATAGTGGGCTA-1	3.14351	3.21611						ATTGGTGAGAAGGACA-1	5.18597	0.327626
AGGTCATCAATCGGTT-1	3.76848	3.44817						ATTGGTGAGCTAGTCT-1	4.87958	0.626209
AGGTCATCACAGGTTT-1	0.697754	3.28221						ATTGGTGCAATGGACG-1	1.14377	3.26811
AGGTCATCAGTAACGG-1	4.15859	3.6216						ATTGGTGCATACCATG-1	1.06215	4.03857
AGGTCATCATCCGCGA-1	3.81821	3.28284						ATTGGTGGTTCAGACT-1	3.67263	0
AGGTCATCATGTCGAT-1	4.55851	3.79318						ATTGGTGGTTGCTCCT-1	0.79443	3.83497
AGGTCATGTCTAGAGG-1	4.28477	3.81384						ATTGGTGGTTGGTGGA-1	0.704618	3.78349
AGGTCATGTGTTGGGA-1	3.82912	3.18677						ATTGGTGTCAATAAGG-1	5.01114	0.649496
AGGTCATTCAACGGGA-1	3.41834	3.32803						ATTGGTGTCAGGCAAG-1	4.77975	0.359428
AGGTCATTCTGGTATG-1	4.62218	3.67969						ATTGGTGTCTTACCTA-1	5.15254	0.490443
AGGTCATTCTGTTTGT-1	0.516426	3.92569						ATTGGTGTCTTGTTTG-1	0.937856	3.86857
AGGTCCGAGATAGTCA-1	4.80705	3.33269						ATTTCTGAGGAATCGC-1	0.453801	4.09686
AGGTCCGAGTCGTACT-1	0.920239	3.13843						ATTTCTGAGTGTGAAT-1	0.570277	3.31299
AGGTCCGCAAGCGAGT-1	3.98299	2.93559						ATTTCTGCACCACGTG-1	0.17373	0.667149
AGGTCCGCACACATGT-1	3.16571	3.39779						ATTTCTGCAGTAAGCG-1	4.70811	1.43863
AGGTCCGCATACTCTT-1	3.74645	3.50876						ATTTCTGGTCTGGAGA-1	0.938364	4.00528
AGGTCCGGTAGCCTAT-1	3.90269	3.25162						ATTTCTGGTGGGTATG-1	0.802949	3.90123
AGGTCCGGTCAGATAA-1	3.16927	3.28237						ATTTCTGTCGAGAACG-1	4.34755	1.11676
AGGTCCGTCTAGCACA-1	3.50039	4.19541						ATTTCTGTCGCAAACT-1	0.851336	3.4527
AGTAGTCAGTTCCACA-1	3.50108	3.72737						ATTTCTGTCGGTGTCG-1	4.08152	0.541719
AGTAGTCCAAACGTGG-1	0.814021	3.43359						CAACCAAAGAACTGTA-1	4.62186	0.656141
AGTAGTCCAAGTAGTA-1	0.588331	2.71804						CAACCAAAGGAACTGC-1	0.863631	3.94652
AGTAGTCCACCGTTGG-1	4.39069	3.52042						CAACCAACAAGAGTCG-1	1.24661	4.07269
AGTAGTCGTTGTCTTT-1	4.42088	3.19847						CAACCAACACGCATCG-1	5.45964	0.15097
AGTAGTCTCTGTCTAT-1	4.1525	3.85742						CAACCAACAGTCGATT-1	0.444027	4.41526
AGTCTTTCAAGCCCAC-1	0.341097	3.34056						CAACCAAGTCCGTGAC-1	1.06304	3.68117
AGTCTTTCAGCGAACA-1	0.692629	3.42						CAACCTCAGCCTTGAT-1	0.775489	3.80225
AGTCTTTGTACCCAAT-1	0.675614	2.97044						CAACCTCCAGAGCCAA-1	0.823635	3.65645
AGTCTTTTCTGAGGGA-1	3.67818	3.30905						CAACCTCCAGTGGAGT-1	1.04155	3.53799
AGTCTTTTCTTATCTG-1	4.19373	3.85811						CAACCTCCATCGGAAG-1	5.29036	0.790607
AGTGAGGAGACATAAC-1	4.17593	3.4355						CAACCTCTCAGCTCTC-1	4.84556	1.29921
AGTGAGGAGACCCACC-1	3.69061	3.58232						CAACCTCTCGGCTACG-1	1.14037	3.67129
AGTGAGGAGTCGATAA-1	3.49362	3.33044						CAACTAGAGATATACG-1	5.35038	0.535281
AGTGAGGAGTTCGATC-1	3.93764	3.72844						CAACTAGAGATTACCC-1	0.956948	4.20898
AGTGAGGCAAGAGGCT-1	2.59591	2.73746						CAACTAGAGGGCTCTC-1	1.21975	3.82218
AGTGAGGCACGCGAAA-1	4.0323	3.40376						CAACTAGAGGTAGCCA-1	4.59642	1.40583
AGTGAGGGTAGCGTAG-1	4.1541	3.79932						CAACTAGCAAGACGTG-1	1.01423	3.90808
AGTGAGGGTAGCGTCC-1	3.98923	2.85208						CAACTAGCACGTCTCT-1	3.92445	0.979812
AGTGAGGTCAACACGT-1	2.94577	2.96264						CAACTAGCATCGTCGG-1	0.93915	0.712233
AGTGAGGTCATACGGT-1	3.50123	3.45414						CAACTAGGTCATCGGC-1	2.84744	3.17854
AGTGAGGTCCACGTTC-1	3.38454	3.03031						CAACTAGGTCCAACTA-1	1.30471	4.19271
AGTGAGGTCGCGATCG-1	2.83101	3.54448						CAACTAGTCCTTTACA-1	0.833845	3.78944
AGTGAGGTCTCTAGGA-1	2.9362	2.68178						CAACTAGTCTCTAAGG-1	1.32676	3.9995
AGTGGGAAGATGTGTA-1	2.16773	2.10767						CAAGAAAAGGACCACA-1	4.24924	0.780656
AGTGGGAAGGCACATG-1	2.75115	3.32245						CAAGAAACACGGTTTA-1	5.34285	0.833203
AGTGGGAAGTAGTGCG-1	3.65364	3.33465						CAAGAAAGTCACCCAG-1	3.34468	3.75155
AGTGGGAAGTCCAGGA-1	3.71329	2.6768						CAAGAAATCAACTCTT-1	3.72058	2.22116
AGTGGGACAGATCCAT-1	3.73748	3.38594						CAAGAAATCTGATACG-1	1.3272	3.70153
AGTGGGACATTGGTAC-1	3.08482	2.97274						CAAGATCAGGTGTGGT-1	4.59064	0.188975
AGTGGGAGTAGATTAG-1	2.56893	3.17544						CAAGATCCAAACAACA-1	0.86696	4.23669
AGTGGGAGTGTTTGGT-1	3.34616	3.2356						CAAGATCCAGTTCATG-1	1.06076	4.06176
AGTGGGATCCGCAAGC-1	3.56031	3.15456						CAAGATCGTTATCGGT-1	3.87941	0.210774
AGTGTCAAGCGTGTCC-1	4.30528	3.56064						CAAGATCTCAACGGCC-1	4.26192	3.9438
AGTGTCACAAGTACCT-1	3.57438	3.87255						CAAGATCTCAGCTTAG-1	1.23522	0.6809
AGTGTCACAGTGGAGT-1	2.85701	3.30147						CAAGGCCCAAATTGCC-1	1.19826	4.2832
AGTGTCATCTCGGACG-1	4.31136	4.04081						CAAGGCCCACGCTTTC-1	0.85829	4.57143
AGTGTCATCTTAGAGC-1	1.64412	3.77983						CAAGGCCCAGGGAGAG-1	4.86532	1.33545
AGTTGGTAGAGGGATA-1	3.91471	3.40645						CAAGGCCCATGGTAGG-1	0.883648	3.31951
AGTTGGTAGCACCGTC-1	3.72701	3.4593						CAAGGCCTCACTCCTG-1	5.2513	0.688304
AGTTGGTAGCTGGAAC-1	3.85992	3.26448						CAAGGCCTCTTAGCCC-1	4.9232	0.779926
AGTTGGTCAACTGGCC-1	3.99968	3.2809						CAAGTTGAGGCCCTTG-1	4.38617	0.572159
AGTTGGTCACTACAGT-1	4.155	3.77464						CAAGTTGCAAAGGAAG-1	5.15941	1.21512
AGTTGGTCAGGCTCAC-1	3.19475	3.11391						CAAGTTGCAGACGCTC-1	1.86676	0.917695
AGTTGGTCAGGTCGTC-1	3.41407	3.68527						CAAGTTGGTACTCTCC-1	5.27574	0.525724
AGTTGGTGTCAGATAA-1	0	2.84313						CAAGTTGTCCTATTCA-1	1.15113	3.51813
AGTTGGTTCATCGATG-1	3.57161	3.14404						CACAAACAGAAGGACA-1	4.76498	0.602882
ATAACGCAGAACAATC-1	4.08347	3.23805						CACAAACAGCGTCAAG-1	0.883727	4.39789
ATAACGCAGAAGGGTA-1	3.78542	3.36441						CACAAACAGCGTGAAC-1	1.01018	1.01018
ATAACGCAGAGGACGG-1	4.00229	3.53714						CACAAACCAGCCTTTC-1	4.31599	0.370987
ATAACGCAGATCTGAA-1	0.694027	2.91401						CACACAAAGTGAACAT-1	4.67754	3.63572
ATAACGCAGGCAATTA-1	0.591559	2.89615						CACACAACAAGTTGTC-1	4.80807	0
ATAACGCAGTCGCCGT-1	0.894122	3.00058						CACACAACAGAGTGTG-1	1.43255	3.58582
ATAACGCCACCAGTTA-1	0.602102	3.67394						CACACAACATAACCTG-1	4.71919	1.46227
ATAACGCCAGTAACGG-1	2.6366	2.90775						CACACAAGTCATGCAT-1	0.541976	4.01952
ATAACGCCATTCCTCG-1	4.24809	3.94622						CACACAAGTGAGGGAG-1	4.8596	1.29582
ATAACGCGTCGCGTGT-1	3.48825	3.37792						CACACAAGTGCTTCTC-1	2.48035	0.739334
ATAACGCGTGACTACT-1	5.04215	4.13765						CACACAAGTTTAGGAA-1	0.529275	3.70506
ATAACGCTCAGATAAG-1	3.92465	4.10367						CACACAATCCAGTATG-1	0.798665	4.02875
ATAACGCTCCTGTACC-1	3.50318	2.60565						CACACCTAGTCAAGCG-1	1.05313	3.9782
ATAAGAGAGCGAAGGG-1	0.407739	3.0105						CACACCTAGTTGTAGA-1	0.881016	4.25714
ATAAGAGAGGACGAAA-1	4.00829	3.3923						CACACCTGTATATCCG-1	1.24268	4.29461
ATAAGAGAGTGGGATC-1	2.90256	3.7914						CACACCTGTATGCTTG-1	4.63151	0.807383
ATAAGAGCAATACGCT-1	4.31492	3.53055						CACACCTGTCATATGC-1	3.09042	1.0909
ATAAGAGCACACCGAC-1	2.58734	3.40651						CACACCTGTGTAATGA-1	5.25215	0.832146
ATAAGAGCACGAGGTA-1	2.83269	3.1595						CACACCTTCCACGAAT-1	1.63129	4.35403
ATAAGAGCACGGTTTA-1	3.32529	3.22278						CACACTCAGACAAGCC-1	4.0184	0.842768
ATAAGAGCATACGCCG-1	3.24646	2.99945						CACACTCAGGCTAGAC-1	0.902082	4.3026
ATAAGAGCATCTATGG-1	1.36261	3.33177						CACACTCCACAAGACG-1	0.711116	4.33728
ATAAGAGGTACGCACC-1	1.07985	3.05394						CACACTCCACGGATAG-1	0.630098	4.36916
ATAAGAGGTGTTTGTG-1	3.9832	3.11998						CACACTCCACTGTTAG-1	3.65851	2.65209
ATAAGAGTCAGAGGTG-1	4.11965	3.35583						CACACTCTCTTCTGGC-1	0.867674	3.97953
ATAGACCAGATGCCAG-1	0.390755	1.80824						CACAGGCAGAAGGACA-1	1.10357	3.95853
ATAGACCCAGGGATTG-1	3.00377	3.35211						CACAGGCAGAGACGAA-1	1.43208	4.49972
ATAGACCCATCCCATC-1	3.75146	3.61423						CACAGGCAGAGACTAT-1	4.7001	0.67222
ATAGACCGTACCCAAT-1	3.34601	3.28638						CACAGGCCAAGAAGAG-1	4.9631	0.667058
ATAGACCGTCCAACTA-1	3.41812	3.33359						CACAGGCCACATCTTT-1	1.23426	3.83241
ATAGACCTCCGCATCT-1	4.36855	3.90016						CACAGGCGTACTTAGC-1	3.0907	3.1115
ATAGACCTCGAATCCA-1	4.16788	4.22597						CACAGGCGTAGCCTAT-1	0.515148	3.75083
ATCACGAAGAAACGAG-1	3.42592	3.52028						CACAGGCTCGCCATAA-1	0.587386	3.89745
ATCACGAAGATCGATA-1	3.29132	3.34217						CACAGGCTCGGAAACG-1	4.09962	0.765007
ATCACGAAGCAATATG-1	3.66031	3.73324						CACAGTAAGAAGAAGC-1	3.32142	3.0552
ATCACGAAGCGGCTTC-1	3.14669	3.43417						CACAGTAAGACTGTAA-1	3.4373	0.758915
ATCACGAAGGAGTAGA-1	3.29181	3.73915						CACAGTAAGAGAGCTC-1	1.28855	3.67407
ATCACGAAGTGGTCCC-1	3.10938	3.03434						CACAGTACAATGTTGC-1	5.25216	1.05526
ATCACGACAATGCCAT-1	4.18628	4.0057						CACAGTACATCGGTTA-1	1.13276	3.78442
ATCACGACAGCCTTGG-1	1.25684	2.9968						CACAGTAGTCGAGATG-1	4.83929	0.744928
ATCACGACATCGATTG-1	3.66327	3.86108						CACAGTAGTCTAGCGC-1	0.882521	3.80745
ATCACGACATGGTAGG-1	4.07819	3.49196						CACAGTATCATTATCC-1	0.556515	4.31034
ATCACGAGTGCACCAC-1	3.42447	3.39314						CACAGTATCGATAGAA-1	4.45086	3.34805
ATCACGAGTTCCATGA-1	4.39089	3.94528						CACATAGAGAATGTGT-1	4.63687	3.28691
ATCACGATCATCTGTT-1	3.14343	3.95564						CACATAGAGCAGGTCA-1	4.69487	2.34807
ATCACGATCATGTAGC-1	3.1374	3.55251						CACATAGAGCTACCGC-1	0.9784	4.37323
ATCATCTCAGTCGTGC-1	5.08677	3.79431						CACATAGAGGCATGGT-1	0.864482	4.0879
ATCATCTCATACGCCG-1	1.08721	3.35932						CACATAGAGGGTTTCT-1	5.04496	0.723996
ATCATCTCATCGGTTA-1	3.68178	3.75186						CACATAGAGGTGCTTT-1	4.4528	0.413614
ATCATCTCATCTATGG-1	0.495575	3.32085						CACATAGCAGGATTGG-1	1.03508	3.83865
ATCATCTGTCAATACC-1	3.52626	3.58024						CACATAGCATGCAACT-1	4.66378	0.441956
ATCATCTGTCGGGTCT-1	3.85269	3.80323						CACATAGCATTCCTGC-1	0.678702	3.72612
ATCATCTTCTAACGGT-1	4.11605	3.79473						CACATAGGTGGCGAAT-1	0.955148	4.18739
ATCATCTTCTTGCAAG-1	3.51495	3.61033						CACATAGGTTGCGTTA-1	5.19021	0.868385
ATCATGGAGCGTTTAC-1	3.48631	3.12737						CACATTTAGAAACGAG-1	4.48618	3.59993
ATCATGGAGTAGGTGC-1	4.59546	3.65702						CACATTTGTAGGAGTC-1	1.55533	3.56415
ATCATGGAGTCCATAC-1	1.21329	3.27727						CACATTTGTATCGCAT-1	4.58385	0.6556
ATCATGGCAAATACAG-1	3.76864	3.44021						CACATTTGTTACCGAT-1	1.11228	4.29483
ATCATGGCATAAAGGT-1	3.73482	3.51763						CACATTTTCCGAGCCA-1	5.23841	0.401713
ATCATGGTCACTTATC-1	3.77711	3.84073						CACATTTTCTCGATGA-1	0.848109	3.88227
ATCATGGTCCGCTGTT-1	4.09995	3.7486						CACCACTAGCTGCAAG-1	1.34516	3.98491
ATCATGGTCGCCTGTT-1	3.53272	3.18252						CACCACTAGGGATACC-1	1.00394	3.43919
ATCATGGTCTTGAGAC-1	3.43459	3.23888						CACCACTCAAGCCTAT-1	0.95476	3.53234
ATCATGGTCTTTCCTC-1	3.66164	3.57595						CACCACTGTACCATCA-1	1.04315	3.72053
ATCCACCAGATGTGGC-1	0.670477	3.00089						CACCACTGTATAGGGC-1	1.50533	4.10423
ATCCACCCAACTGCGC-1	2.94675	3.56198						CACCACTGTTGCCTCT-1	5.09639	0.32302
ATCCACCCAAGCTGAG-1	3.09798	3.14815						CACCACTTCTATGTGG-1	4.05731	0.186581
ATCCACCCACAGATTC-1	3.60987	3.23832						CACCAGGGTTGTGGAG-1	4.16764	0.368839
ATCCACCCACGGACAA-1	3.66529	3.47661						CACCAGGGTTGTGGCC-1	3.05258	4.13036
ATCCACCGTCAAAGAT-1	3.10521	3.04589						CACCAGGTCCCAGGTG-1	3.95468	1.25581
ATCCACCTCAAGATCC-1	3.30515	3.12127						CACCAGGTCTTCAACT-1	0.866759	3.71628
ATCCACCTCCAAACTG-1	1.3285	3.67651						CACCAGGTCTTCGGTC-1	4.83059	1.11102
ATCCGAAAGTGGAGTC-1	3.85257	3.5932						CACCTTGAGCTAGCCC-1	4.60114	1.29522
ATCCGAACATCATCCC-1	0.643288	3.15349						CACCTTGCATGAACCT-1	5.43135	0.904731
ATCCGAACATGGTTGT-1	3.72541	3.19578						CACCTTGCATGGAATA-1	4.37889	0.233788
ATCCGAAGTCCAGTGC-1	2.90631	3.8026						CACTCCAAGACTGGGT-1	0.70282	4.32845
ATCCGAATCAACGCTA-1	4.23886	3.70063						CACTCCACAAGAGGCT-1	5.00038	0.690006
ATCCGAATCACAATGC-1	3.55748	3.55344						CACTCCACAATGGAAT-1	4.56363	0.4061
ATCGAGTAGCTAACAA-1	3.44837	3.52106						CACTCCACATCAGTCA-1	2.48846	0.3047
ATCGAGTAGCTCCTCT-1	3.97584	3.50544						CACTCCACATGACATC-1	4.42345	0.700098
ATCGAGTCACCAGGTC-1	4.00329	3.272						CACTCCAGTACTTCTT-1	3.61495	0.967957
ATCGAGTCACGGTGTC-1	4.03353	3.87884						CACTCCATCCAAACTG-1	5.61512	1.12642
ATCGAGTCAGTCGTGC-1	0.576753	2.52642						CACTCCATCCGTTGCT-1	4.3323	0.896416
ATCGAGTCATGCTAGT-1	3.01921	3.34361						CAGAATCAGTTTCCTT-1	0.465625	4.24548
ATCGAGTTCAACACAC-1	3.77288	3.41263						CAGAATCCAAAGGTGC-1	5.3062	0.827914
ATCGAGTTCTACTTAC-1	2.62562	2.4972						CAGAATCCACAACGTT-1	1.09981	0.694046
ATCTACTCATTAGGCT-1	4.204	3.73517						CAGAATCCACCCATTC-1	4.82897	1.30548
ATCTACTTCAATAAGG-1	3.87778	4.01812						CAGAATCCAGACAAGC-1	3.74932	0.539636
ATCTACTTCACCGTAA-1	3.5577	3.88209						CAGAGAGAGTACGATA-1	1.17147	4.19852
ATCTACTTCCGCGGTA-1	3.76153	3.52237						CAGAGAGCACCTCGTT-1	0.694795	3.97695
ATCTGCCAGCCAGTAG-1	4.09726	3.69384						CAGAGAGCATGGGACA-1	3.85511	3.13395
ATCTGCCAGTAAGTAC-1	3.84226	3.54039						CAGAGAGTCACATGCA-1	0.839893	3.38493
ATCTGCCAGTGACTCT-1	3.42904	3.55851						CAGAGAGTCCGATATG-1	1.2232	3.87943
ATCTGCCCAATCACAC-1	3.50263	3.49711						CAGAGAGTCCTTGACC-1	4.63482	0.772798
ATCTGCCGTAAGTAGT-1	1.04682	3.00693						CAGAGAGTCTCCTATA-1	2.98807	3.95086
ATCTGCCGTGCGATAG-1	3.99081	3.95452						CAGATCAAGACAGAGA-1	0.91857	4.27867
ATCTGCCTCATAGCAC-1	3.40756	4.01347						CAGATCAAGAGCTTCT-1	4.07629	0.783093
ATCTGCCTCCCTGACT-1	3.97643	3.61875						CAGATCAAGCTAGTGG-1	0.991048	3.53035
ATGAGGGAGGTGATTA-1	3.01756	2.8312						CAGATCAAGTGTGGCA-1	0.761289	4.25438
ATGAGGGAGTGAACAT-1	3.29222	3.5669						CAGATCACAATGGAGC-1	4.96917	1.0473
ATGAGGGAGTTGAGTA-1	2.80989	2.82902						CAGATCACACGAGAGT-1	4.42754	0.970069
ATGAGGGCAACCGCCA-1	3.43248	3.26735						CAGATCAGTAAACGCG-1	0.858716	3.69026
ATGAGGGCAATCGAAA-1	3.55964	3.35084						CAGATCAGTCCGAACC-1	2.79168	3.7383
ATGAGGGCACATGGGA-1	3.79871	3.40439						CAGATCAGTTCCGTCT-1	3.85832	3.60439
ATGAGGGGTCGCTTCT-1	1.30682	3.1263						CAGATCATCACAATGC-1	0.560678	3.95943
ATGAGGGGTTAAGATG-1	1.26713	3.14342						CAGATCATCAGGATCT-1	4.83125	1.90926
ATGCGATAGAGAACAG-1	3.88178	3.59193						CAGCAGCAGATATACG-1	4.90004	0.643566
ATGCGATAGATGTGTA-1	4.12937	3.78707						CAGCAGCAGCGAGAAA-1	0.723678	4.08446
ATGCGATAGCTCAACT-1	0.632889	3.02546						CAGCAGCAGCTGCGAA-1	4.89132	1.15623
ATGCGATGTATGCTTG-1	3.23811	3.66797						CAGCAGCAGGACAGAA-1	4.41052	0.700268
ATGCGATGTCTAACGT-1	1.08074	3.24345						CAGCAGCAGGCGTACA-1	4.5708	0.909265
ATGCGATTCCACTCCA-1	4.08744	4.1369						CAGCAGCAGGGAGTAA-1	5.10577	0.887883
ATGCGATTCTTCAACT-1	3.19254	3.20669						CAGCAGCCAATACGCT-1	0.905557	4.01439
ATGGGAGAGGTGCTTT-1	4.2024	3.51689						CAGCAGCCACTGAAGG-1	4.23017	0.935837
ATGGGAGCACGAAAGC-1	3.6284	3.75691						CAGCAGCGTAGAGGAA-1	4.27767	2.6261
ATGGGAGCAGGCTCAC-1	3.8429	3.55284						CAGCAGCGTAGCAAAT-1	1.00971	3.85431
ATGGGAGGTTAAGTAG-1	2.51075	3.06177						CAGCAGCGTAGCGTGA-1	0.973684	4.35128
ATGGGAGGTTGAGGTG-1	3.22242	2.74749						CAGCAGCGTCTTGCGG-1	0.436448	4.05346
ATGGGAGTCCAAACTG-1	4.42643	4.13597						CAGCAGCGTGACTACT-1	4.32133	0.990529
ATGGGAGTCCAAATGC-1	3.53282	3.32314						CAGCAGCGTGCGCTTG-1	5.60555	0.252791
ATGGGAGTCCGATATG-1	3.72623	3.17831						CAGCAGCTCGGGAGTA-1	5.25731	0.436092
ATGGGAGTCGTGGTCG-1	3.83532	2.74649						CAGCAGCTCTTGTTTG-1	0.547203	3.78365
ATGGGAGTCTAACTCT-1	3.39874	3.12988						CAGCATAGTAGTGAAT-1	0.694639	3.55604
ATGTGTGAGATGTCGG-1	3.52192	3.42638						CAGCATATCCGTAGGC-1	5.05919	0.818669
ATGTGTGAGGTGTGGT-1	3.54317	3.55523						CAGCATATCGAATGGG-1	5.54385	0.983184
ATGTGTGCAATACGCT-1	4.11658	3.27457						CAGCCGAAGTATCGAA-1	0.532737	4.30006
ATGTGTGCAGAGTGTG-1	4.0135	3.97343						CAGCCGACACATGGGA-1	0.709128	3.98585
ATGTGTGCATATGGTC-1	3.93199	3.27456						CAGCCGACACCTCGGA-1	0.976757	0.665872
ATGTGTGGTACATGTC-1	3.46844	3.73591						CAGCCGACATTAGCCA-1	5.04155	0.655011
ATGTGTGTCGAGCCCA-1	3.50378	3.86456						CAGCCGAGTAAGAGGA-1	0.75427	4.31508
ATGTGTGTCGAGGTAG-1	3.50514	3.30909						CAGCCGAGTAAGTAGT-1	4.08654	1.16003
ATTACTCAGCGAGAAA-1	3.88343	3.22087						CAGCCGATCACAACGT-1	4.02937	0.385264
ATTACTCAGGTGTTAA-1	3.79591	3.4574						CAGCGACAGAACAACT-1	5.53255	0.491028
ATTACTCAGTCAAGCG-1	3.88011	4.11655						CAGCGACAGACTAGGC-1	0.852515	4.23338
ATTACTCAGTTCGCGC-1	4.04051	3.52569						CAGCGACCAAAGGAAG-1	4.30631	0.669206
ATTACTCCAGCTCGCA-1	4.61575	4.20979						CAGCGACCAATGAAAC-1	4.5548	1.55144
ATTACTCGTCTCACCT-1	3.56566	3.81835						CAGCGACCACCATGTA-1	0.708479	3.63511
ATTACTCGTGGGTATG-1	3.61136	3.32371						CAGCGACGTGGTTTCA-1	0.66921	0.539133
ATTACTCTCTGCTGCT-1	3.29909	3.78766						CAGCGACTCATGTCTT-1	1.08441	3.75874
ATTATCCCAATAGCAA-1	2.86211	3.33774						CAGCGACTCGCGGATC-1	5.40323	0.421329
ATTATCCCACGCTTTC-1	3.75922	3.37944						CAGCGACTCTCGAGTA-1	4.86587	0.85212
ATTATCCGTACTCTCC-1	4.18241	3.94754						CAGCTAAAGTGGACGT-1	0	4.02295
ATTATCCGTTCCAACA-1	3.33927	3.31546						CAGCTAAAGTGTCCCG-1	5.1036	0.901677
ATTATCCGTTGAACTC-1	3.92488	3.10816						CAGCTAACAACTGCGC-1	0.343172	4.05886
ATTATCCTCAGGCCCA-1	0.867329	3.43485						CAGCTAACAAGTTAAG-1	0.879273	3.80485
ATTCTACCATATGCTG-1	4.24395	3.8475						CAGCTAACACGAAACG-1	3.83457	3.71279
ATTCTACGTATCACCA-1	4.08408	2.79995						CAGCTAACAGGTGGAT-1	1.0497	1.13849
ATTCTACGTCAACTGT-1	3.56365	3.54785						CAGCTAAGTCCCTACT-1	3.52405	3.68712
ATTCTACGTGACTCAT-1	4.09462	3.55195						CAGCTAAGTGCAGACA-1	4.79624	0.659732
ATTCTACGTGTAACGG-1	3.89612	3.37326						CAGCTAATCAAACGGG-1	5.16714	1.3083
ATTCTACGTTCCCGAG-1	3.23791	3.17813						CAGCTAATCTGGTTCC-1	0.637091	3.65294
ATTCTACGTTCGGCAC-1	4.89576	3.54421						CAGCTGGAGACGCTTT-1	1.04232	3.74323
ATTCTACTCACGATGT-1	3.83713	2.91391						CAGCTGGAGGCAATTA-1	0.770379	3.93565
ATTCTACTCACTTCAT-1	0.352392	2.76802						CAGCTGGCACCGCTAG-1	1.25144	3.52749
ATTGGACAGATAGGAG-1	4.09301	3.81686						CAGCTGGGTTTGGGCC-1	0.979728	3.7693
ATTGGACAGCCCAATT-1	3.61019	3.28448						CAGCTGGTCGTTACAG-1	0.862988	4.05018
ATTGGACAGTACGTTC-1	3.36038	3.31312						CAGCTGGTCTAACTGG-1	4.39692	0.287269
ATTGGACCAATCCAAC-1	3.93137	3.39694						CAGCTGGTCTGTCAAG-1	1.06375	3.78905
ATTGGACCACCCTATC-1	3.67502	2.97409						CAGGTGCCATCACGTA-1	5.31008	0.953024
ATTGGACCAGACAGGT-1	4.32266	3.32014						CAGGTGCTCTGGGCCA-1	5.37987	0.308362
ATTGGACCATTGTGCA-1	3.31246	3.46773						CAGTAACAGTACTTGC-1	4.75556	0.724279
ATTGGACGTACCGAGA-1	3.63447	3.56239						CAGTAACCAACGATCT-1	5.10008	0.612338
ATTGGACGTCTGCGGT-1	3.91418	3.07277						CAGTAACCACTGTCGG-1	0.561367	4.14517
ATTGGACTCAAACCAC-1	4.30844	3.77129						CAGTAACGTAACGACG-1	4.38881	1.04318
ATTGGTGAGAAGGACA-1	4.15579	3.74448						CAGTAACGTGATGCCC-1	4.62999	0.517757
ATTGGTGAGCTAGTCT-1	4.15381	4.04182						CAGTAACGTGGTAACG-1	4.22071	0.864447
ATTGGTGCAATGGACG-1	4.25944	3.42772						CAGTAACTCCACTGGG-1	0.751896	3.90354
ATTGGTGCATACCATG-1	3.81148	3.56214						CAGTCCTAGAGGTAGA-1	4.17029	0.698959
ATTGGTGGTTCAGACT-1	3.98654	3.58314						CAGTCCTAGCTCTCGG-1	0.730136	3.78044
ATTGGTGGTTGCTCCT-1	3.64294	3.22616						CAGTCCTCAACTTGAC-1	0.563071	3.98758
ATTGGTGGTTGGTGGA-1	3.69854	3.15187						CAGTCCTGTAACGCGA-1	3.70861	0.433527
ATTGGTGTCAATAAGG-1	3.64663	3.47346						CAGTCCTGTCGGGTCT-1	0.261716	3.87675
ATTGGTGTCAATACCG-1	3.98408	3.66986						CAGTCCTGTGAGGGTT-1	3.70822	2.98244
ATTGGTGTCAGGCAAG-1	4.24829	3.57237						CAGTCCTTCACTTCAT-1	1.23347	3.77458
ATTGGTGTCGAATGCT-1	1.31513	4.13224						CAGTCCTTCTGTGCAA-1	0.719459	4.11549
ATTGGTGTCTTACCTA-1	3.58723	4.37173						CATATGGAGACTGTAA-1	4.93624	0.601095
ATTGGTGTCTTGTTTG-1	3.79607	3.33307						CATATGGAGGCTCATT-1	4.402	1.12703
ATTTCTGAGGAATCGC-1	4.04124	4.10951						CATATGGCACATGACT-1	1.09718	3.88971
ATTTCTGAGTGTGAAT-1	3.21652	2.79576						CATATGGCAGCTGGCT-1	4.3647	0.648799
ATTTCTGCACCACGTG-1	4.88217	3.70043						CATATGGGTCTCGTTC-1	4.1945	2.68008
ATTTCTGCAGTAAGCG-1	3.81712	3.57374						CATATTCAGTGAAGAG-1	0.461119	3.94215
ATTTCTGGTCTGGAGA-1	3.27558	3.06844						CATATTCAGTGCTGCC-1	5.23765	3.49822
ATTTCTGGTGGGTATG-1	3.65094	3.26537						CATATTCCAACCGCCA-1	0.575161	4.27312
ATTTCTGTCGAGAACG-1	2.97887	3.32194						CATATTCCAAGGCTCC-1	3.9504	0.604051
ATTTCTGTCGCAAACT-1	3.72766	3.02984						CATATTCGTACTCGCG-1	3.01993	3.90848
ATTTCTGTCGGTGTCG-1	4.47999	3.73721						CATATTCGTATTAGCC-1	0.660975	3.82438
ATTTCTGTCTTTACGT-1	0.850465	0.850465						CATATTCTCTTTACAC-1	0.790256	4.23154
CAACCAAAGAACTGTA-1	3.51421	3.47397						CATCAAGAGAGTCTGG-1	4.5552	1.24715
CAACCAAAGGAACTGC-1	3.6897	3.11126						CATCAAGCACTTACGA-1	0.629502	3.46681
CAACCAACAAGAGGCT-1	2.48636	3.71206						CATCAAGTCCGCAAGC-1	5.12319	0.763093
CAACCAACAAGAGTCG-1	4.52176	3.43139						CATCAAGTCGAACGGA-1	0.746591	4.20242
CAACCAACACGCATCG-1	4.30636	3.84919						CATCAGAAGAACTGTA-1	4.82255	0.680833
CAACCAACAGTCGATT-1	4.18299	3.47802						CATCAGAAGCTAGTTC-1	5.30132	0.740781
CAACCAAGTCCGTGAC-1	3.33804	3.47902						CATCAGAAGCTCCTCT-1	4.34892	0
CAACCAATCTAACTCT-1	3.5051	3.33712						CATCAGAAGGGTGTTG-1	0.583476	4.4087
CAACCTCAGCCTTGAT-1	3.63157	3.13902						CATCAGAAGTCGTACT-1	3.64008	0.85657
CAACCTCCAGAGCCAA-1	3.44927	3.32315						CATCAGAGTACGACCC-1	4.95533	0.927851
CAACCTCCAGTGGAGT-1	3.04012	2.80061						CATCAGATCACCTTAT-1	4.32398	0.939124
CAACCTCCATCGGAAG-1	3.60824	2.701						CATCAGATCCTTTACA-1	4.55968	0.923027
CAACCTCGTTCTGGTA-1	0.812688	3.66664						CATCAGATCTATGTGG-1	3.03863	0.362453
CAACCTCTCAGCTCTC-1	4.06334	3.52823						CATCAGATCTCATTCA-1	4.47433	0.739623
CAACCTCTCGGCTACG-1	3.19945	3.0626						CATCCACAGCGATATA-1	3.58283	0.939773
CAACTAGAGATATACG-1	4.00115	3.4526						CATCCACAGGCTAGAC-1	5.03506	0.805474
CAACTAGAGATTACCC-1	3.41889	3.54612						CATCCACCATCACGTA-1	1.58241	0.860654
CAACTAGAGGGCTCTC-1	3.12655	3.38899						CATCCACTCCGTTGTC-1	1.38036	3.80543
CAACTAGAGGTAGCCA-1	3.46846	3.456						CATCGAACAGATTGCT-1	0.729081	4.07063
CAACTAGCAAGACGTG-1	3.39567	3.20772						CATCGAACATACTACG-1	0.568822	4.22733
CAACTAGCACGTCTCT-1	3.27521	2.81891						CATCGAAGTAGCGTCC-1	1.17689	4.24803
CAACTAGCATCGTCGG-1	3.39225	3.50239						CATCGAAGTTGCTCCT-1	1.15614	4.02356
CAACTAGGTCATCGGC-1	3.96135	3.53249						CATCGAATCTGCTGCT-1	5.4223	1.14149
CAACTAGGTCCAACTA-1	4.12825	3.64282						CATCGGGCACCTCGGA-1	4.66647	0.873727
CAACTAGGTTTACTCT-1	0.402318	3.28053						CATCGGGTCATGCAAC-1	1.05561	3.89081
CAACTAGTCATGCTCC-1	0.983355	3.2324						CATGACAAGGTAGCCA-1	5.03403	0.397367
CAACTAGTCCTTTACA-1	4.11985	3.27306						CATGACAGTACTCTCC-1	2.27215	4.44701
CAACTAGTCTCTAAGG-1	3.28248	3.38544						CATGACAGTAGTACCT-1	5.43442	0
CAAGAAAAGGACCACA-1	3.69346	3.39562						CATGACAGTGTTTGTG-1	5.09196	0.208105
CAAGAAACAAGCGTAG-1	0.983715	3.17551						CATGACAGTTGATTCG-1	5.09983	0.758493
CAAGAAACACGGTTTA-1	4.24758	3.95015						CATGCCTAGAGTCTGG-1	4.53128	0.343707
CAAGAAAGTCACCCAG-1	3.75155	3.86337						CATGCCTAGGCGACAT-1	5.36026	0.742986
CAAGAAATCAACTCTT-1	3.40997	2.85566						CATGCCTCAAACGTGG-1	5.26382	0.835567
CAAGAAATCTGATACG-1	3.19328	3.26019						CATGCCTCAAACTGCT-1	1.51372	3.47146
CAAGATCAGGTGTGGT-1	4.2786	4.0746						CATGCCTCATCGACGC-1	5.43047	0.407686
CAAGATCCAAACAACA-1	3.88122	3.59172						CATGCCTCATGGTCAT-1	0.955125	3.9442
CAAGATCCAGTTCATG-1	3.03134	3.52474						CATGCCTGTACCGTTA-1	0.753635	4.04717
CAAGATCGTAAGGGCT-1	3.72854	3.30451						CATGCCTGTGAGGGAG-1	4.64398	0.791808
CAAGATCGTTATCGGT-1	3.75571	3.67579						CATGCCTGTTATCGGT-1	1.06523	0.24031
CAAGATCTCAACGGCC-1	4.10042	3.62976						CATGGCGAGTTAACGA-1	4.90137	0.795361
CAAGATCTCAGCTTAG-1	4.44537	3.36059						CATGGCGAGTTTAGGA-1	0.824031	4.0835
CAAGGCCAGCCAACAG-1	4.28452	3.74821						CATGGCGCAGTGGGAT-1	1.04939	3.79573
CAAGGCCCAAATTGCC-1	4.13462	3.48798						CATGGCGGTAGGCATG-1	1.19917	3.63963
CAAGGCCCACGCTTTC-1	4.24912	3.8254						CATGGCGTCATCTGCC-1	1.02271	4.7326
CAAGGCCCAGGGAGAG-1	3.78825	3.53006						CATGGCGTCGGAATCT-1	0.711795	4.01783
CAAGGCCCATGGTAGG-1	3.34679	2.69931						CATTATCAGCTGGAAC-1	4.12167	1.17023
CAAGGCCTCACTCCTG-1	4.00384	3.50709						CATTATCAGTGAATTG-1	1.59139	3.85446
CAAGGCCTCTTAGCCC-1	3.84747	3.7271						CATTATCCAAGAAAGG-1	4.60251	0.896893
CAAGTTGAGGCCCTTG-1	3.54901	3.26903						CATTATCCACAGGAGT-1	0.907142	4.31761
CAAGTTGAGGTAAACT-1	0.746789	2.93846						CATTATCGTGTGCGTC-1	0.484959	4.01835
CAAGTTGAGTCAATAG-1	4.03343	3.68807						CATTCGCAGGCGCTCT-1	4.83701	0.627262
CAAGTTGAGTGAACAT-1	3.33717	3.68564						CATTCGCCACGGCTAC-1	4.94355	0.304337
CAAGTTGAGTTACCCA-1	0.81845	3.50199						CATTCGCTCCTATTCA-1	1.03933	3.87337
CAAGTTGCAAAGGAAG-1	3.95825	4.2025						CATTCGCTCTTGCAAG-1	0.917358	2.57543
CAAGTTGCAGACGCTC-1	3.73779	3.50427						CCAATCCAGACTAAGT-1	1.13621	3.91018
CAAGTTGGTACTCTCC-1	4.01584	3.70374						CCAATCCAGATATACG-1	4.44759	0.475263
CAAGTTGTCCTATTCA-1	3.2374	3.73239						CCAATCCCATCGATTG-1	0.85827	3.45835
CACAAACAGAAGGACA-1	4.23665	3.57191						CCAATCCGTCGAATCT-1	4.82644	0.631415
CACAAACAGCGTCAAG-1	4.29315	3.59124						CCAATCCTCTCGGACG-1	5.45415	0.961703
CACAAACAGCGTGAAC-1	5.04308	4.20559						CCACCTAAGCCACCTG-1	5.7091	1.36479
CACAAACCAGCCTTTC-1	4.0612	3.85812						CCACCTAAGCTGTCTA-1	1.32732	0.526343
CACACAAAGTAGCCGA-1	2.89846	2.17714						CCACCTAAGTGGGCTA-1	4.67471	3.4939
CACACAAAGTGAACAT-1	4.12446	3.9854						CCACCTATCTCGATGA-1	0.999945	3.96165
CACACAACAAGTTGTC-1	3.69269	3.64112						CCACGGAAGCCAGAAC-1	1.30654	4.1484
CACACAACAGAGTGTG-1	3.89889	2.66791						CCACGGAAGCGCTTAT-1	3.92121	1.63695
CACACAACATAACCTG-1	3.85905	3.58861						CCACGGACAGCTCGAC-1	0.992115	4.03055
CACACAAGTCATGCAT-1	3.52303	3.36925						CCACGGACAGGCGATA-1	0.920738	3.82975
CACACAAGTGAGGGAG-1	3.79457	3.54834						CCACGGAGTGTTTGTG-1	1.12791	4.39749
CACACAAGTGCTTCTC-1	3.11142	3.0767						CCACGGATCAACGCTA-1	0.602207	4.37295
CACACAAGTTTAGGAA-1	4.05	2.99925						CCACGGATCCCTAATT-1	4.81916	0.972448
CACACAATCCAGTATG-1	3.37738	2.99759						CCACTACAGATACACA-1	5.28218	0.156596
CACACAATCCGCGCAA-1	0.458084	3.57969						CCACTACCAAAGTCAA-1	0.641125	3.3353
CACACCTAGTCAAGCG-1	3.474	3.37794						CCACTACGTAGTAGTA-1	4.89821	0.602907
CACACCTAGTTGTAGA-1	4.15999	3.9001						CCACTACGTTCTGAAC-1	0.748538	3.63776
CACACCTGTATATCCG-1	3.63688	3.40405						CCACTACGTTCTGTTT-1	1.06459	3.67629
CACACCTGTATGCTTG-1	4.31261	3.79084						CCACTACTCAACACCA-1	1.97545	3.51273
CACACCTGTCATATGC-1	2.79944	2.69724						CCACTACTCCTGCTTG-1	4.54979	1.80038
CACACCTGTGTAATGA-1	4.34218	3.79042						CCAGCGAAGAATCTCC-1	4.0702	0.383928
CACACCTTCCACGAAT-1	3.38098	3.47493						CCAGCGAAGATATGCA-1	0.623633	4.09454
CACACCTTCGTTTAGG-1	1.12495	0						CCAGCGACATAGAAAC-1	1.08108	3.66968
CACACTCAGACAAGCC-1	3.78612	3.2632						CCAGCGAGTACCGAGA-1	5.64696	0.772039
CACACTCAGGCTAGAC-1	3.52635	3.51616						CCAGCGAGTTTGACAC-1	4.82256	0.525807
CACACTCAGTGTGGCA-1	0.393863	4.14929						CCAGCGATCAACGCTA-1	5.09834	0.835796
CACACTCCACAAGACG-1	3.8697	3.88806						CCATGTCAGAGATGAG-1	4.60837	1.1669
CACACTCCACGGATAG-1	4.4162	3.52823						CCATGTCAGGAGTAGA-1	4.66632	0.646638
CACACTCCACTGTTAG-1	3.90088	3.21826						CCATGTCAGTATCGAA-1	1.0447	3.70736
CACACTCTCGCACTCT-1	0.555167	2.7288						CCATGTCAGTCCATAC-1	5.01644	0.65873
CACACTCTCTTCTGGC-1	3.22581	3.18378						CCATGTCCATTCCTCG-1	1.19342	3.5902
CACAGGCAGAAGGACA-1	4.34897	3.45188						CCATGTCGTATCAGTC-1	4.63697	0.563762
CACAGGCAGAGACGAA-1	3.68283	3.72367						CCATGTCGTGATGATA-1	4.73579	0.653796
CACAGGCAGAGACTAT-1	3.81583	3.53313						CCATGTCGTTGCGCAC-1	4.03513	1.08704
CACAGGCAGAGTACCG-1	0	1.90282						CCATGTCTCATAACCG-1	4.51315	2.17549
CACAGGCCAAGAAGAG-1	3.66202	3.70958						CCATGTCTCGACGGAA-1	5.11991	1.14726
CACAGGCCACATCTTT-1	3.60749	3.74213						CCATGTCTCTACTCAT-1	0.852548	4.13077
CACAGGCGTACTTAGC-1	3.81757	3.19871						CCATTCGAGCTCTCGG-1	5.54222	0.57288
CACAGGCGTAGCCTAT-1	3.71043	3.10637						CCATTCGAGGCTAGGT-1	0.917378	3.29387
CACAGGCTCGCCATAA-1	4.10999	3.83036						CCATTCGTCACCAGGC-1	4.39947	0.764854
CACAGGCTCGGAAACG-1	3.25221	3.58874						CCATTCGTCGGTGTTA-1	3.10686	0.515358
CACAGTAAGAAGAAGC-1	3.71804	3.05772						CCATTCGTCTGTCAAG-1	1.11461	0.227971
CACAGTAAGACTGTAA-1	4.00657	3.26501						CCCAATCAGAAGGGTA-1	4.60246	3.51124
CACAGTAAGAGAGCTC-1	3.41456	3.31512						CCCAATCGTTCTGTTT-1	0.676504	3.98343
CACAGTACAAGACGTG-1	3.57782	2.35542						CCCAATCTCAAACGGG-1	1.06488	4.05742
CACAGTACAAGCTGAG-1	3.13911	3.06019						CCCAATCTCAGCTGGC-1	0.665908	4.1383
CACAGTACAATGTTGC-1	3.90163	3.81836						CCCAATCTCCTTTACA-1	2.90465	3.85752
CACAGTACACAACGCC-1	2.48148	2.40455						CCCAATCTCGTACCGG-1	5.49253	0.781469
CACAGTACATCGGTTA-1	3.1341	2.91815						CCCAATCTCTCTTGAT-1	0.586079	3.8029
CACAGTAGTATTCGTG-1	0.835746	0.361521						CCCAGTTAGGAGTTTA-1	3.69503	0.762256
CACAGTAGTCGAGATG-1	4.5267	3.52649						CCCAGTTCACGGTTTA-1	0.945642	4.45642
CACAGTAGTCTAGCGC-1	2.97751	3.17345						CCCAGTTTCCTGCCAT-1	0.566104	4.40003
CACAGTAGTGCATCTA-1	0.872672	3.79248						CCCATACTCGCTTAGA-1	4.51606	0.243602
CACAGTATCATTATCC-1	4.15045	3.69011						CCCTCCTAGACAGAGA-1	0.962149	3.52443
CACAGTATCGATAGAA-1	3.93109	3.73408						CCCTCCTAGGCTACGA-1	0.88007	3.64584
CACATAGAGAATGTGT-1	3.70366	3.73674						CCCTCCTGTACGCACC-1	4.93679	2.04258
CACATAGAGCAGGTCA-1	4.35571	3.68037						CCCTCCTGTACTCTCC-1	1.49504	3.95573
CACATAGAGCTACCGC-1	4.01876	3.65838						CCCTCCTGTATGAAAC-1	0	3.71062
CACATAGAGGAATGGA-1	2.6665	2.92504						CCCTCCTGTCAGGACA-1	0.640676	3.83109
CACATAGAGGCATGGT-1	3.14784	3.62791						CCCTCCTGTGCTCTTC-1	2.89897	0.263111
CACATAGAGGGTTTCT-1	3.01708	3.36497						CCCTCCTTCACGCATA-1	5.81713	0.255265
CACATAGAGGTGCTTT-1	3.79646	3.01878						CCGGGATAGAGTAATC-1	5.32031	0.615087
CACATAGCAGGATTGG-1	3.97649	3.37879						CCGGGATAGGACATTA-1	4.79004	0.789858
CACATAGCATGCAACT-1	2.87201	3.7624						CCGGGATAGTACGATA-1	4.60851	1.06198
CACATAGCATTCCTGC-1	3.36352	3.37782						CCGGGATAGTTGAGAT-1	4.26266	0
CACATAGGTAGCTGCC-1	0.595417	2.80105						CCGGGATCAGTTCATG-1	0.745456	4.05414
CACATAGGTCGAATCT-1	0.280093	3.16242						CCGGGATGTATCAGTC-1	0.867736	4.03916
CACATAGGTGGCGAAT-1	4.18469	3.7471						CCGGGATGTGTCAATC-1	3.32566	0.486477
CACATAGGTTGCGTTA-1	3.7558	3.23971						CCGGGATGTTTCGCTC-1	4.52571	1.21126
CACATTTAGAAACGAG-1	4.00215	3.71025						CCGGTAGAGACACTAA-1	3.81352	0.542602
CACATTTAGACTGTAA-1	0.574823	3.00698						CCGGTAGAGAGCTATA-1	3.52379	0.439292
CACATTTGTAGGAGTC-1	4.37964	3.64423						CCGGTAGAGCCACGTC-1	5.44973	0.528145
CACATTTGTATCGCAT-1	3.88387	3.46959						CCGGTAGCAATGGAAT-1	4.9187	2.05984
CACATTTGTTACCGAT-1	3.86099	3.43984						CCGGTAGGTAACGTTC-1	5.10797	1.14042
CACATTTTCCGAGCCA-1	3.31235	4.33589						CCGGTAGTCTTGCCGT-1	0.715148	3.99395
CACATTTTCTCGATGA-1	3.48432	3.31515						CCGTACTCAAAGTCAA-1	1.0249	3.52194
CACCACTAGCTGCAAG-1	3.95916	3.13894						CCGTACTCACGCATCG-1	4.08011	0.906442
CACCACTAGGGATACC-1	3.49319	3.15603						CCGTACTCATTGCGGC-1	0	3.48897
CACCACTCAAGCCTAT-1	3.45127	3.51136						CCGTACTTCAACCATG-1	4.96383	0.158961
CACCACTGTACCATCA-1	3.33622	3.38409						CCGTGGAAGCCCAACC-1	4.84962	0.712192
CACCACTGTATAGGGC-1	4.12405	3.58508						CCGTGGACAAGGACAC-1	0.929329	3.70656
CACCACTGTTGCCTCT-1	3.57152	3.37035						CCGTGGATCCGTAGGC-1	0.647577	4.44391
CACCACTTCTATGTGG-1	3.37782	3.91251						CCGTTCAAGTGGTAAT-1	2.82491	3.52248
CACCAGGAGCGTTGCC-1	4.22961	3.60904						CCGTTCACACGGCCAT-1	1.12114	4.11734
CACCAGGCACGAGGTA-1	3.58456	3.04985						CCGTTCACAGAGCCAA-1	0.770445	4.03576
CACCAGGGTTGTGGAG-1	2.81012	2.89994						CCGTTCACAGCTCGCA-1	3.68137	3.35015
CACCAGGGTTGTGGCC-1	4.72161	3.97445						CCGTTCACATACTCTT-1	4.82056	1.00759
CACCAGGTCCCAGGTG-1	3.62951	3.45655						CCGTTCAGTATCAGTC-1	3.87689	1.3837
CACCAGGTCGAATGGG-1	1.33118	2.99922						CCGTTCAGTCCGACGT-1	1.11168	3.61007
CACCAGGTCGCCTGAG-1	0.919245	2.94301						CCTAAAGCACATCCAA-1	4.16499	1.44357
CACCAGGTCTGCGACG-1	0.762664	3.02715						CCTAAAGCATCTCGCT-1	0.781197	4.23391
CACCAGGTCTGCTTGC-1	4.05232	3.24116						CCTAAAGGTCATTAGC-1	0.780677	3.91114
CACCAGGTCTGTGCAA-1	2.10617	3.08296						CCTAAAGGTCGCTTCT-1	1.04368	1.09231
CACCAGGTCTTCAACT-1	3.01669	3.47388						CCTAAAGGTGCACGAA-1	0.66905	3.74942
CACCAGGTCTTCGGTC-1	3.39892	3.46478						CCTAAAGTCATTCACT-1	1.20279	3.77424
CACCTTGAGCTAGCCC-1	3.39073	3.99853						CCTAAAGTCTTCGGTC-1	4.87316	0.790028
CACCTTGCATGAACCT-1	4.20996	3.63958						CCTACACAGGAGTTTA-1	5.13346	0.42814
CACCTTGCATGGAATA-1	3.64116	3.73973						CCTACACCAAGCTGAG-1	4.69139	3.34523
CACCTTGTCATTGCGA-1	2.20678	2.43516						CCTACACCACGCATCG-1	1.01153	3.83125
CACTCCAAGACTGGGT-1	4.24435	4.02077						CCTACACCAGCTGTGC-1	4.08284	1.09365
CACTCCAAGCGAGAAA-1	1.67607	0.966675						CCTACACGTCGACTGC-1	1.18526	4.60328
CACTCCACAACACCCG-1	1.76134	1.395						CCTACACTCACCAGGC-1	3.8263	1.72036
CACTCCACAAGAGGCT-1	3.2208	3.89379						CCTACCAAGAGCTGCA-1	1.39357	3.67621
CACTCCACAATGGAAT-1	3.85996	3.29303						CCTACCACAAGCGCTC-1	0.998151	0.761821
CACTCCACATCAGTCA-1	3.62941	3.41405						CCTACCACAATAGAGT-1	4.881	0.639012
CACTCCACATGACATC-1	3.91048	3.56164						CCTACCACATTCCTCG-1	4.33468	0.677494
CACTCCAGTAAGGATT-1	0.334298	3.51306						CCTACCAGTAAATGAC-1	4.75537	0.677539
CACTCCAGTACTTCTT-1	3.54339	3.10114						CCTACCATCATTATCC-1	3.87233	0.861508
CACTCCATCCAAACTG-1	4.65615	4.18744						CCTAGCTCAGCCAATT-1	4.29114	0.946269
CACTCCATCCGTTGCT-1	3.54182	3.31775						CCTAGCTCAGTAGAGC-1	0.736441	3.70696
CAGAATCAGTACGTTC-1	0.637299	3.60714						CCTAGCTCATATGAGA-1	0.972832	4.65073
CAGAATCAGTTTCCTT-1	4.37793	3.71185						CCTAGCTGTCGAGTTT-1	0.651465	4.34272
CAGAATCCAAAGGTGC-1	3.89397	4.41929						CCTATTACACTGCCAG-1	5.10872	0.680918
CAGAATCCAATCACAC-1	2.52026	2.91549						CCTATTAGTGCACGAA-1	1.28639	3.41759
CAGAATCCACAACGTT-1	4.42862	2.96353						CCTCAGTAGAAGGTGA-1	4.70455	3.57047
CAGAATCCACCCATTC-1	4.22477	3.75674						CCTCAGTAGACAATAC-1	0.719128	3.34529
CAGAATCCAGACAAGC-1	3.30434	3.23171						CCTCAGTAGACGCACA-1	3.77827	0.537858
CAGAGAGAGTACGATA-1	3.68045	3.4392						CCTCAGTAGGCTACGA-1	3.72889	3.59383
CAGAGAGCACCTCGTT-1	3.52419	3.15822						CCTCAGTCACAGACTT-1	3.74676	0.703995
CAGAGAGCATGGGACA-1	4.12952	3.52878						CCTCAGTCATTGTGCA-1	3.4722	0.71994
CAGAGAGTCACATGCA-1	4.39072	3.5061						CCTCAGTGTCCGTCAG-1	4.42492	1.03436
CAGAGAGTCCGATATG-1	3.32001	3.20101						CCTCTGAAGATCCCAT-1	3.40395	0.300395
CAGAGAGTCCTTGACC-1	2.98562	3.98711						CCTCTGAAGCGGATCA-1	4.64155	0.583599
CAGAGAGTCTCCTATA-1	3.38186	2.93204						CCTCTGACACAGGTTT-1	4.81703	0.807612
CAGATCAAGACAGAGA-1	4.05606	3.63468						CCTCTGACAGCATACT-1	1.11829	3.83836
CAGATCAAGAGCTTCT-1	4.38224	3.96439						CCTCTGAGTTATCGGT-1	5.03951	0.429404
CAGATCAAGCTAGTGG-1	4.78854	3.43459						CCTCTGATCAAACAAG-1	4.87382	0.604053
CAGATCAAGGGAAACA-1	0.420791	3.21451						CCTCTGATCGGCTTGG-1	2.36014	3.64782
CAGATCAAGTGTGGCA-1	3.60937	3.8384						CCTCTGATCGTCCAGG-1	4.5589	0.712879
CAGATCACAATGGAGC-1	3.78794	3.49382						CCTTACGAGAGACTTA-1	4.99068	0.396074
CAGATCACACGAGAGT-1	3.33324	3.51449						CCTTACGAGGTGCTAG-1	1.46027	3.78402
CAGATCAGTAAACGCG-1	3.2754	3.19911						CCTTACGCAAGCCGCT-1	1.50848	0.824151
CAGATCAGTCCGAACC-1	3.86794	3.80181						CCTTACGCACGTTGGC-1	4.99379	0.61081
CAGATCAGTTCCGTCT-1	3.92434	3.41997						CCTTACGCAGATGGCA-1	0.676963	4.19103
CAGATCATCACAATGC-1	3.55918	3.5199						CCTTACGGTGATAAAC-1	1.57917	3.63833
CAGATCATCAGGATCT-1	4.25313	3.7607						CCTTACGGTTAAGAAC-1	4.55059	0.665954
CAGCAGCAGATATACG-1	3.97518	4.15234						CCTTACGGTTAGATGA-1	5.24274	0.318363
CAGCAGCAGCGAGAAA-1	3.71362	3.54472						CCTTACGGTTGAGGTG-1	5.56493	1.02863
CAGCAGCAGCTGCGAA-1	3.77207	3.71184						CCTTACGTCAAACGGG-1	5.3021	1.16596
CAGCAGCAGGACAGAA-1	4.04523	3.36944						CCTTACGTCAGCTTAG-1	1.04167	0.596136
CAGCAGCAGGCGTACA-1	3.92938	3.79836						CCTTACGTCGGTGTCG-1	4.93429	0.96976
CAGCAGCAGGGAGTAA-1	3.81396	3.96946						CCTTACGTCTTTCCTC-1	0.770778	3.83892
CAGCAGCCAATACGCT-1	4.05565	3.21159						CCTTCCCAGATGTAAC-1	4.22214	0.687093
CAGCAGCCACACCGCA-1	0.679911	0						CCTTCCCAGGCACATG-1	1.34748	3.7928
CAGCAGCCACTGAAGG-1	3.19257	3.86032						CCTTCCCCACGACTCG-1	3.75933	0.596392
CAGCAGCGTAGAGGAA-1	3.68303	3.69585						CCTTCCCCACGCATCG-1	0.881364	3.15639
CAGCAGCGTAGCAAAT-1	3.20933	2.54931						CCTTCCCGTCAATACC-1	1.32869	3.11654
CAGCAGCGTAGCGTGA-1	4.60926	3.48492						CCTTCCCGTCATACTG-1	4.34301	0.398023
CAGCAGCGTCTTGCGG-1	3.58843	3.46436						CCTTCCCGTCCGTCAG-1	0.589178	4.19455
CAGCAGCGTGACTACT-1	2.92739	2.96688						CCTTCCCGTGACTCAT-1	4.34651	0.54115
CAGCAGCGTGCGCTTG-1	4.49999	4.01384						CCTTCGAAGCGTGTCC-1	4.061	4.10091
CAGCAGCTCGGCGCAT-1	4.00234	3.50103						CCTTCGAAGTCAAGCG-1	1.93467	0.505594
CAGCAGCTCGGGAGTA-1	4.3436	3.35042						CCTTCGACACGGTTTA-1	3.85878	0.386038
CAGCAGCTCTTGTTTG-1	3.48917	3.25469						CCTTCGAGTGGCGAAT-1	5.20645	0.267348
CAGCATAGTAGTGAAT-1	3.71084	3.22787						CCTTTCTAGATCGGGT-1	3.06532	0.574504
CAGCATATCCGTAGGC-1	4.15371	3.86905						CCTTTCTAGCGTTTAC-1	5.11549	0.582634
CAGCATATCGAATGGG-1	4.11761	3.96062						CCTTTCTGTAAGTTCC-1	0.800602	3.85682
CAGCCGAAGTATCGAA-1	4.05623	3.33116						CCTTTCTGTGTGAATA-1	0.408671	4.09959
CAGCCGACACATGGGA-1	3.23096	3.04393						CCTTTCTTCCGTAGTA-1	1.13633	3.86833
CAGCCGACACCTCGGA-1	5.17275	3.74425						CCTTTCTTCCTAGGGC-1	5.15285	0.650177
CAGCCGACATTAGCCA-1	3.80103	3.71792						CGAACATCAAGTTGTC-1	0.720385	3.62181
CAGCCGAGTAAGAGGA-1	4.61233	3.60165						CGAACATCACCCAGTG-1	5.27041	0.547428
CAGCCGAGTAAGTAGT-1	4.15128	3.48602						CGAACATCAGTATCTG-1	0.870852	4.35782
CAGCCGAGTACACCGC-1	3.82893	3.55667						CGAACATTCTCGAGTA-1	0.893145	4.14793
CAGCCGATCACAACGT-1	3.64101	3.76272						CGAATGTAGACTACAA-1	4.08242	0.65125
CAGCCGATCACAGTAC-1	1.00798	3.16737						CGAATGTCAACGATCT-1	1.01719	3.72821
CAGCCGATCTTGCATT-1	3.66382	3.60568						CGAATGTCACACCGAC-1	4.49967	1.00091
CAGCGACAGAACAACT-1	4.237	3.7949						CGAATGTCACTATCTT-1	4.55149	0.9386
CAGCGACAGACTAGGC-1	3.95375	3.61978						CGAATGTTCATCGATG-1	4.96383	1.16326
CAGCGACCAAAGGAAG-1	3.47935	3.46157						CGAATGTTCCCGGATG-1	0.906953	4.402
CAGCGACCAATGAAAC-1	4.1968	3.58127						CGAATGTTCGTCCGTT-1	0.952089	3.69241
CAGCGACCACCATGTA-1	3.85842	2.95198						CGAATGTTCGTGGACC-1	0.775197	4.41535
CAGCGACGTGGTTTCA-1	4.77624	3.6354						CGAATGTTCTAACTGG-1	3.90489	3.94686
CAGCGACTCATGTCTT-1	4.12842	3.61677						CGACCTTAGGGTCGAT-1	0.931185	4.17464
CAGCGACTCGAACGGA-1	3.55503	3.25732						CGACCTTAGTCTCGGC-1	4.67863	0.91225
CAGCGACTCGCGGATC-1	4.38137	3.57677						CGACCTTGTCACCCAG-1	0.80819	3.75508
CAGCGACTCTCGAGTA-1	3.61911	3.11413						CGACCTTGTTTCGCTC-1	0.901354	4.07277
CAGCTAAAGTGGACGT-1	4.2518	3.70036						CGACCTTTCACAAACC-1	5.07946	1.15522
CAGCTAAAGTGTCCCG-1	4.13739	4.04497						CGACCTTTCGGCGCAT-1	4.42413	3.50247
CAGCTAACAACTGCGC-1	4.33777	3.18353						CGACTTCCAGTGACAG-1	2.00681	4.29937
CAGCTAACAAGTTAAG-1	3.84331	3.11305						CGACTTCCATATGAGA-1	3.04258	0.677475
CAGCTAACACGAAACG-1	4.07164	3.66187						CGACTTCTCATTTGGG-1	4.70242	0.372779
CAGCTAACAGGTGGAT-1	4.52735	3.6887						CGAGAAGAGTCAAGGC-1	4.1813	0.764525
CAGCTAAGTCCCTACT-1	3.40844	3.97215						CGAGAAGCACATTCGA-1	5.07047	0.572789
CAGCTAAGTGCACGAA-1	1.16346	0.66438						CGAGAAGCAGACGCAA-1	0.981404	3.63519
CAGCTAAGTGCAGACA-1	3.34108	3.69871						CGAGAAGGTCTTGATG-1	1.05872	4.02734
CAGCTAATCAAACGGG-1	3.81679	3.66301						CGAGAAGTCATCGATG-1	4.59036	0.588377
CAGCTAATCGTTTATC-1	3.89878	3.58279						CGAGAAGTCCCTCTTT-1	0.437204	3.83741
CAGCTAATCTGGTTCC-1	3.60263	3.26674						CGAGAAGTCGAACGGA-1	0.770171	3.79125
CAGCTGGAGACGCTTT-1	4.31743	3.50245						CGAGCACAGCTGAACG-1	5.61391	1.41328
CAGCTGGAGGCAATTA-1	4.39633	3.67856						CGAGCACAGGATGGAA-1	1.1576	4.23635
CAGCTGGCACCGCTAG-1	3.40935	2.95315						CGAGCACGTTGGTAAA-1	0.502579	4.12272
CAGCTGGGTTACCAGT-1	2.27517	2.25842						CGAGCACTCCATGAGT-1	4.80653	1.2572
CAGCTGGGTTTGGGCC-1	3.7007	3.40754						CGAGCCAAGACATAAC-1	0.676443	3.77816
CAGCTGGTCGTTACAG-1	3.94543	3.8134						CGAGCCAAGGTTACCT-1	0.455238	3.52233
CAGCTGGTCTAACTGG-1	3.83784	3.46414						CGAGCCAAGTGTCCAT-1	4.79256	0.616643
CAGCTGGTCTGTCAAG-1	3.39365	2.7639						CGAGCCACAGCCAATT-1	1.05611	4.0045
CAGGTGCAGTACCGGA-1	0.718726	0.718726						CGAGCCACAGGTCCAC-1	3.51237	3.43779
CAGGTGCCATCACGTA-1	4.37599	3.90551						CGAGCCAGTCCCGACA-1	3.01144	0
CAGGTGCGTATAGTAG-1	6.2521	2.43734						CGATCGGAGCGTAGTG-1	4.27645	1.90629
CAGGTGCGTGACGCCT-1	3.42487	3.24757						CGATCGGAGTCACGCC-1	4.78312	0.755642
CAGGTGCTCTGGGCCA-1	4.21687	3.91447						CGATCGGCAAATTGCC-1	3.47857	0.428332
CAGTAACAGGGCTTGA-1	0.574075	3.22665						CGATCGGTCCGTACAA-1	1.17886	3.89211
CAGTAACAGTACTTGC-1	3.12076	3.72014						CGATGGCAGTAAGTAC-1	4.78279	0.734098
CAGTAACAGTGGAGTC-1	0.976949	2.85634						CGATGGCAGTGTACCT-1	0.629166	3.68115
CAGTAACCAACGATCT-1	3.84556	3.92868						CGATGGCCATGCGCAC-1	3.85374	0.673894
CAGTAACCACTGTCGG-1	3.95885	3.54673						CGATGGCGTCTAGAGG-1	1.31011	3.90482
CAGTAACGTAACGACG-1	3.67042	3.69563						CGATGGCTCAATACCG-1	4.78499	1.24007
CAGTAACGTGACAAAT-1	1.02602	3.67588						CGATGGCTCCATTCTA-1	4.12206	0.727237
CAGTAACGTGATGCCC-1	3.49281	3.68605						CGATGGCTCTAGCACA-1	3.6157	1.17699
CAGTAACGTGGTAACG-1	3.7955	3.19734						CGATGGCTCTCAACTT-1	0.947602	3.46676
CAGTAACTCCACTGGG-1	3.69938	3.60747						CGATGTAAGACTAGAT-1	4.91995	0
CAGTCCTAGAGGTAGA-1	4.17029	3.00675						CGATGTAAGCGTGAGT-1	3.89383	0.850459
CAGTCCTAGCTCTCGG-1	3.34083	3.13745						CGATGTACAGGTTTCA-1	3.84846	0.481046
CAGTCCTCAACTTGAC-1	3.80672	3.30728						CGATGTACATGTCTCC-1	1.99063	3.85922
CAGTCCTCATGTTCCC-1	3.50092	3.36825						CGATGTAGTAGTAGTA-1	0.987566	4.02952
CAGTCCTGTAACGCGA-1	3.76884	3.31752						CGATGTATCAACACGT-1	4.70222	0.482676
CAGTCCTGTCGGGTCT-1	3.60004	3.57522						CGATGTATCTGGCGTG-1	1.0531	3.91982
CAGTCCTGTGAGGGTT-1	3.68696	3.32448						CGATTGAAGTCCGGTC-1	1.07425	4.41102
CAGTCCTTCACTTCAT-1	3.44725	3.24935						CGATTGAAGTGATCGG-1	0.673886	3.7906
CAGTCCTTCTGTGCAA-1	3.61024	3.51851						CGATTGACAAACTGTC-1	4.58678	0.523295
CATATGGAGACTGTAA-1	3.77616	3.51311						CGATTGACAGGGATTG-1	1.2791	3.48408
CATATGGAGGCTCATT-1	3.81936	3.59128						CGATTGACATGTTGAC-1	5.42653	0.835168
CATATGGCACATGACT-1	3.39434	3.11252						CGATTGATCGTGACAT-1	3.88279	3.20126
CATATGGCAGCTGGCT-1	3.77407	4.06021						CGCCAAGAGCTAGTTC-1	2.39831	4.34256
CATATGGGTCTCGTTC-1	2.99795	3.1282						CGCCAAGAGTGAATTG-1	4.4192	0.5184
CATATGGGTTGGAGGT-1	2.96853	2.34269						CGCCAAGAGTGTACCT-1	5.08499	1.31656
CATATGGTCCATTCTA-1	0.485649	3.73654						CGCCAAGCACAAGCCC-1	3.98914	3.5696
CATATTCAGAAGGACA-1	0.675904	1.84245						CGCCAAGCAGCCAATT-1	0.626646	3.64127
CATATTCAGTGAAGAG-1	3.71675	3.23708						CGCCAAGGTGCTAGCC-1	3.77457	0.663184
CATATTCAGTGCTGCC-1	4.2991	4.10144						CGCCAAGGTTACGGAG-1	0.20796	4.38851
CATATTCCAACCGCCA-1	3.49662	3.71131						CGCCAAGTCTTAGAGC-1	1.15696	3.74774
CATATTCCAAGGCTCC-1	3.60838	3.20201						CGCCAAGTCTTCAACT-1	0.89818	4.30077
CATATTCGTACTCGCG-1	4.60344	4.05522						CGCGGTAAGAATGTGT-1	4.93623	0.689826
CATATTCGTATTAGCC-1	2.86494	3.14277						CGCGGTAAGAGCTTCT-1	3.84958	3.4166
CATATTCTCTCACATT-1	0.552539	3.39346						CGCGGTACAATAACGA-1	0.92181	4.29264
CATATTCTCTTTACAC-1	3.92718	3.60325						CGCGGTATCAACACGT-1	0.897606	3.88488
CATCAAGAGAGTCTGG-1	3.87657	2.82116						CGCGTTTCAGACAAAT-1	0.816768	3.91225
CATCAAGCAAGTACCT-1	1.32345	3.40435						CGCGTTTCAGCTGTGC-1	0.718726	0.876478
CATCAAGCACTTACGA-1	3.03557	3.2676						CGCGTTTCATATGAGA-1	5.32904	0.239057
CATCAAGGTAAACGCG-1	1.4827	3.60416						CGCGTTTGTACAGCAG-1	4.7922	0.648525
CATCAAGTCCGCAAGC-1	3.62417	3.39815						CGCGTTTGTCGCGTGT-1	5.03335	0.177891
CATCAAGTCGAACGGA-1	3.84346	3.32243						CGCGTTTTCATGTCTT-1	0.948978	4.33729
CATCAGAAGAACTGTA-1	2.84596	3.70752						CGCTATCAGAGCTGCA-1	0.626405	3.98203
CATCAGAAGCATGGCA-1	1.08825	3.12059						CGCTATCAGTGAACGC-1	0.758206	3.9152
CATCAGAAGCTAGTTC-1	3.98018	3.83205						CGCTATCCATTAGCCA-1	4.62258	0.554378
CATCAGAAGCTCCTCT-1	3.56648	3.65047						CGCTATCGTACCTACA-1	4.68909	0.856709
CATCAGAAGGGTGTTG-1	4.04126	3.43172						CGCTATCTCAACTCTT-1	0.996634	4.12326
CATCAGAAGTCGTACT-1	3.70881	3.36551						CGCTATCTCACTTACT-1	5.05509	0.286858
CATCAGAGTACGACCC-1	3.90037	3.66284						CGCTATCTCCAATGGT-1	4.61936	0.402488
CATCAGAGTGATGTGG-1	4.0862	4.01822						CGCTGGAAGCAACGGT-1	0.884837	3.66326
CATCAGATCACCTTAT-1	3.53039	3.33895						CGCTGGAAGCGATAGC-1	4.70459	0.699388
CATCAGATCCTTTACA-1	3.94607	3.34895						CGCTGGAAGTACGACG-1	1.10888	4.13763
CATCAGATCTATGTGG-1	3.51939	3.27099						CGCTGGAAGTCTCCTC-1	0.925402	4.55682
CATCAGATCTCATTCA-1	3.71558	3.8169						CGCTGGACAGACGCTC-1	0.426711	4.56526
CATCAGATCTGTGCAA-1	1.35588	0.955551						CGCTGGAGTACCGAGA-1	3.29113	3.75297
CATCCACAGCGATATA-1	3.59514	3.55138						CGCTGGAGTAGAGTGC-1	0.452514	3.82903
CATCCACAGGCTAGAC-1	4.08831	4.13642						CGCTGGATCAGGTAAA-1	1.05293	3.35402
CATCCACCATCACGTA-1	5.03151	4.05414						CGCTTCAAGCGCCTCA-1	0.418897	4.20324
CATCCACTCCGTTGTC-1	3.32457	3.29256						CGCTTCAAGCTTCGCG-1	0.850235	4.45985
CATCGAACAGATTGCT-1	4.09077	3.2365						CGCTTCACACGTCTCT-1	0.659039	3.65197
CATCGAACATACTACG-1	3.83309	3.92578						CGCTTCACACTTACGA-1	0.576222	3.86615
CATCGAAGTAGCGTCC-1	4.46161	3.31417						CGCTTCACAGCATGAG-1	4.95625	1.1327
CATCGAAGTTGCTCCT-1	3.56626	3.57272						CGCTTCAGTCTGATTG-1	0.973481	3.37583
CATCGAATCTGCTGCT-1	3.80776	3.82729						CGCTTCATCAAGGTAA-1	4.4971	0.781926
CATCGGGCACCTCGGA-1	3.26289	3.49581						CGGACACAGAGACGAA-1	4.68916	0.861116
CATCGGGGTACTTCTT-1	3.54163	3.46817						CGGACACCAACGATGG-1	0.898693	3.40545
CATCGGGTCATGCAAC-1	3.23981	3.40828						CGGACACCAGTCGATT-1	1.20171	3.92763
CATCGGGTCGCCAAAT-1	0.687447	3.25667						CGGACACGTCTGGAGA-1	5.28438	0
CATGACAAGGTAGCCA-1	4.11639	3.98026						CGGACACGTGCAGACA-1	5.21281	0.65798
CATGACACACGTAAGG-1	3.41218	3.13679						CGGACACTCAAGCCTA-1	0.942422	3.54801
CATGACAGTACTCTCC-1	4.42181	3.73217						CGGACACTCCGGCACA-1	5.16902	0.712409
CATGACAGTAGTACCT-1	3.09361	4.11554						CGGACACTCCTATGTT-1	0.985841	3.57638
CATGACAGTGTTTGTG-1	3.92669	4.05889						CGGACACTCGATAGAA-1	4.24144	1.18552
CATGACAGTTGATTCG-1	3.53058	3.72894						CGGACGTAGATGCCAG-1	1.03849	4.05658
CATGCCTAGAGTCTGG-1	3.35879	3.09973						CGGACGTCAGCGTCCA-1	0.994879	4.23665
CATGCCTAGGCGACAT-1	4.29634	3.70958						CGGACGTCAGTGACAG-1	5.12869	0.857323
CATGCCTCAAACGTGG-1	3.89404	3.90286						CGGACGTTCAAGGTAA-1	5.10506	0.550245
CATGCCTCAAACTGCT-1	3.06501	2.94824						CGGACGTTCACATAGC-1	4.89972	1.23279
CATGCCTCATCGACGC-1	3.77926	3.89833						CGGACGTTCCGTCAAA-1	4.57724	0.864971
CATGCCTCATGGTCAT-1	3.99124	3.59822						CGGACGTTCGGGAGTA-1	4.69135	3.18399
CATGCCTGTACCGTTA-1	3.35839	3.6697						CGGACTGAGGTAGCTG-1	4.50243	2.23279
CATGCCTGTGAGGGAG-1	3.31645	3.75699						CGGACTGAGGTGACCA-1	0.9682	3.9296
CATGCCTGTTATCGGT-1	5.3479	3.76363						CGGACTGAGTGGAGTC-1	1.97002	0.803868
CATGGCGAGTTAACGA-1	3.94811	3.77817						CGGACTGCACTTCTGC-1	4.18321	1.32977
CATGGCGAGTTTAGGA-1	3.31844	3.147						CGGACTGCATGTTGAC-1	4.05961	1.47933
CATGGCGCAGTGGGAT-1	3.86292	3.60209						CGGACTGGTGTGACCC-1	5.16713	0.943026
CATGGCGGTAGGCATG-1	2.98224	2.91127						CGGACTGTCGCTTGTC-1	4.04726	0.596131
CATGGCGTCATCTGCC-1	4.39008	3.58933						CGGAGCTAGCTAGTCT-1	0.825376	3.60091
CATGGCGTCCCTAACC-1	0.86889	2.38853						CGGAGCTCAAATACAG-1	4.46372	0.571925
CATGGCGTCCGTCATC-1	2.65848	3.46493						CGGAGCTCACGGACAA-1	0.7057	4.416
CATGGCGTCGGAATCT-1	3.78796	3.80195						CGGAGCTCATGCTAGT-1	0.890978	3.67208
CATGGCGTCTTACCGC-1	0.833285	1.95596						CGGAGCTGTGATGTCT-1	5.09638	0.692419
CATTATCAGCTGGAAC-1	3.93748	3.27946						CGGAGCTTCTAGAGTC-1	0.910794	3.98459
CATTATCAGTGAATTG-1	3.71649	3.78785						CGGAGCTTCTCTAAGG-1	1.19775	4.00805
CATTATCCAAGAAAGG-1	3.34731	3.43942						CGGAGTCAGCAGCCTC-1	0.892633	4.29349
CATTATCCACAGGAGT-1	4.06842	3.14236						CGGAGTCAGTATCGAA-1	4.31162	0.270822
CATTATCGTCTTGTCC-1	1.07867	3.27793						CGGAGTCAGTGTACTC-1	3.06044	1.5329
CATTATCGTGCAGACA-1	2.63228	3.12852						CGGAGTCCAACTTGAC-1	4.96591	0.502464
CATTATCGTGTGCGTC-1	3.97095	3.78031						CGGAGTCCATCCGCGA-1	4.39672	0.710317
CATTATCTCCAATGGT-1	0.506903	3.01107						CGGAGTCCATCTGGTA-1	3.79509	3.93519
CATTCGCAGGCGCTCT-1	3.06312	3.56849						CGGAGTCGTATCTGCA-1	4.96755	0.969807
CATTCGCCACGGCTAC-1	4.06512	3.84778						CGGAGTCGTTAAGTAG-1	1.0553	3.55005
CATTCGCCAGTGGAGT-1	0	3.37483						CGGAGTCGTTGGTGGA-1	4.58498	0.766774
CATTCGCTCCTATTCA-1	3.26097	3.49891						CGGAGTCTCATCGGAT-1	4.66318	0.662138
CATTCGCTCCTTCAAT-1	0.776892	3.41338						CGGAGTCTCTAACTTC-1	4.77957	1.2146
CATTCGCTCTTGCAAG-1	2.909	3.21131						CGGAGTCTCTAGCACA-1	0.596799	3.65195
CCAATCCAGACTAAGT-1	3.2472	3.28749						CGGCTAGAGATCCCAT-1	4.52203	2.13435
CCAATCCAGATATACG-1	3.42795	3.56605						CGGCTAGAGCCACGCT-1	5.40098	0.629242
CCAATCCCAGTAGAGC-1	2.5184	2.93622						CGGCTAGAGGGAGTAA-1	1.51661	3.78464
CCAATCCCATCGATTG-1	3.36889	3.21268						CGGCTAGAGTGTCCCG-1	0.861569	3.89042
CCAATCCGTCGAATCT-1	3.60384	3.1047						CGGCTAGCACAGACAG-1	4.58574	0.37626
CCAATCCTCTCGGACG-1	4.46427	4.08061						CGGGTCAAGATGCCAG-1	4.4053	0
CCACCTAAGCCACCTG-1	3.97225	3.93378						CGGGTCAAGGACAGAA-1	4.93599	0.594109
CCACCTAAGCTGTCTA-1	3.67787	3.83424						CGGGTCAAGGCTATCT-1	5.24193	0.544728
CCACCTAAGTGGGCTA-1	4.26893	3.98392						CGGGTCAAGTGTTAGA-1	4.88889	0.934568
CCACCTACATAGAAAC-1	1.32716	3.06133						CGGGTCACAAAGAATC-1	4.47632	0.532819
CCACCTATCTCGATGA-1	3.68749	3.31548						CGGGTCACACGTCTCT-1	1.17821	3.72506
CCACCTATCTGTGCAA-1	1.14232	2.89437						CGGGTCATCATGTAGC-1	4.67597	0.594281
CCACGGAAGCCAGAAC-1	3.98366	3.45281						CGGGTCATCTCGTTTA-1	5.00913	0.381802
CCACGGAAGCGCTTAT-1	4.36153	3.3933						CGGTTAAAGGCATGTG-1	2.71993	0.506517
CCACGGACAGCTCGAC-1	3.69314	3.38659						CGGTTAAAGGGCTTCC-1	5.30191	0.81189
CCACGGACAGGCGATA-1	3.83995	3.1066						CGGTTAACAAACTGCT-1	0.889758	3.91706
CCACGGACATCGACGC-1	3.17244	3.16895						CGGTTAAGTCATATGC-1	4.4353	0.666532
CCACGGAGTGTTTGTG-1	3.92722	3.4943						CGGTTAAGTCTCTCGT-1	5.3926	1.09154
CCACGGATCAACGCTA-1	4.18741	3.77383						CGGTTAATCGAATGCT-1	5.21628	0.813205
CCACGGATCCCTAATT-1	3.33275	3.38979						CGGTTAATCTTGGGTA-1	1.13498	4.45334
CCACTACAGATACACA-1	3.60004	3.62746						CGTAGCGCACGCGAAA-1	5.10827	1.54906
CCACTACAGGTGCACA-1	1.73669	2.55408						CGTAGCGGTATTCGTG-1	0.823694	3.74935
CCACTACCAAAGTCAA-1	3.07584	2.88733						CGTAGCGGTCGCGGTT-1	4.4822	0.78615
CCACTACGTAGTAGTA-1	2.92	3.64373						CGTAGCGGTTTGTTTC-1	5.61503	0.680072
CCACTACGTTCTGAAC-1	3.44435	3.31369						CGTAGCGTCATTGCGA-1	0.866673	4.38662
CCACTACGTTCTGTTT-1	3.91478	3.51673						CGTAGGCAGGTGCAAC-1	0.806754	4.32799
CCACTACTCAAAGTAG-1	2.21453	3.76062						CGTAGGCGTCTAGCGC-1	5.15071	3.62526
CCACTACTCAACACCA-1	3.44771	3.46728						CGTAGGCTCTTTCCTC-1	0.547755	3.70298
CCACTACTCCTGCTTG-1	3.19833	3.23677						CGTCACTAGAGGTACC-1	5.63698	0.685833
CCAGCGAAGAATCTCC-1	4.44281	3.70252						CGTCACTAGCCAGTAG-1	1.84902	4.12924
CCAGCGAAGATATGCA-1	4.08487	3.50613						CGTCACTAGCTCAACT-1	0.879513	3.95659
CCAGCGACAAGTTGTC-1	0.458459	3.63328						CGTCACTCAGCTTAAC-1	0.659988	4.01126
CCAGCGACATAGAAAC-1	2.87993	2.91388						CGTCACTGTCCATGAT-1	0.754153	3.52596
CCAGCGAGTACCGAGA-1	3.79115	4.2373						CGTCACTTCACTTATC-1	0.878627	3.56693
CCAGCGAGTTTGACAC-1	3.36077	3.5405						CGTCAGGCAAAGCAAT-1	3.89128	0.394309
CCAGCGATCAACGCTA-1	3.73628	3.85986						CGTCAGGCAACGCACC-1	5.47188	1.07188
CCATGTCAGAGATGAG-1	4.09168	3.47165						CGTCAGGCACAGTCGC-1	4.89722	0.95652
CCATGTCAGCGTTCCG-1	2.51318	3.15452						CGTCAGGCACCCATTC-1	0.821009	3.72099
CCATGTCAGGAGTAGA-1	4.2627	3.92289						CGTCAGGCACTCGACG-1	4.6397	0.698479
CCATGTCAGTATCGAA-1	3.43421	3.23269						CGTCAGGGTATCGCAT-1	4.13259	3.14295
CCATGTCAGTCCATAC-1	3.88258	4.0379						CGTCAGGTCAACCAAC-1	5.19881	0.939588
CCATGTCAGTGCGTGA-1	0.953029	3.56279						CGTCAGGTCTTGAGGT-1	0.638135	3.93774
CCATGTCCATTCCTCG-1	3.33922	3.04675						CGTCCATGTAAAGGAG-1	4.9553	0.719934
CCATGTCGTATCAGTC-1	3.61352	3.25771						CGTCCATGTATAGGGC-1	3.204	1.05106
CCATGTCGTGATGATA-1	4.45961	3.5542						CGTCCATGTGGTCTCG-1	5.14298	0.920451
CCATGTCGTTGCGCAC-1	3.57966	3.09571						CGTCCATTCTCTTATG-1	1.0468	4.17375
CCATGTCTCAGCTTAG-1	2.27946	2.19392						CGTCCATTCTTCCTTC-1	0.608045	3.85735
CCATGTCTCATAACCG-1	3.70759	3.87687						CGTCCATTCTTGCCGT-1	1.01552	3.67201
CCATGTCTCGACGGAA-1	3.98023	3.27304						CGTCCATTCTTGTTTG-1	0.842411	3.60932
CCATGTCTCTACTCAT-1	4.20623	3.47982						CGTCTACAGCTAGCCC-1	0.951868	4.08994
CCATTCGAGACGCACA-1	1.12352	2.77778						CGTCTACAGTTCGATC-1	0.946981	0.233479
CCATTCGAGCTCTCGG-1	4.18616	4.3902						CGTCTACGTATGAAAC-1	1.14881	4.19559
CCATTCGAGGCTAGGT-1	2.74897	3.21258						CGTCTACGTTCGGCAC-1	4.57965	0.744189
CCATTCGAGTAGCCGA-1	0.577875	4.01397						CGTCTACGTTTGTGTG-1	4.34155	2.91768
CCATTCGTCACCAGGC-1	4.0566	3.80982						CGTCTACTCACCTCGT-1	4.67553	0.570049
CCATTCGTCGGTGTTA-1	3.60982	3.54708						CGTCTACTCATGGTCA-1	0.433364	4.35007
CCATTCGTCTGTCAAG-1	4.78588	3.86285						CGTCTACTCGTCACGG-1	4.65926	0.889992
CCCAATCAGAAGGGTA-1	3.84745	3.84952						CGTGAGCAGACGCACA-1	5.1944	0.943791
CCCAATCGTAATCGTC-1	3.24615	3.15129						CGTGAGCAGGACCACA-1	4.84778	0.720407
CCCAATCGTCTAGAGG-1	1.56241	2.83639						CGTGAGCAGGATTCGG-1	0.854969	1.07515
CCCAATCGTTCTGTTT-1	3.57376	3.56923						CGTGAGCAGGGATCTG-1	4.95097	1.09556
CCCAATCTCAAACGGG-1	3.76563	3.5613						CGTGAGCAGTGTGAAT-1	1.03381	3.44801
CCCAATCTCAGCTGGC-1	3.4669	3.65971						CGTGAGCCACCATCCT-1	0.627016	3.87757
CCCAATCTCCTTTACA-1	3.59259	3.29621						CGTGAGCCAGGATCGA-1	4.81497	0.952365
CCCAATCTCGTACCGG-1	4.16174	3.07878						CGTGAGCCATCGGGTC-1	5.06378	0.595777
CCCAATCTCTCTTGAT-1	4.32957	3.74339						CGTGAGCGTGACGCCT-1	1.50044	3.84277
CCCAGTTAGGAGTTTA-1	3.52517	3.71842						CGTGAGCTCACCTTAT-1	4.13082	3.85378
CCCAGTTCACGGTTTA-1	3.28035	3.57342						CGTGAGCTCGCATGAT-1	4.81835	0.967504
CCCAGTTCAGGTGGAT-1	1.75822	1.28629						CGTGTAAAGCTAACTC-1	4.73933	1.18771
CCCAGTTCATACGCTA-1	0.939035	3.59281						CGTGTAAAGCTAGGCA-1	3.05798	0.683857
CCCAGTTTCCTGCCAT-1	3.83246	3.62559						CGTGTAAAGTGGCACA-1	0.860326	4.01741
CCCATACTCGCTTAGA-1	3.87469	4.00849						CGTGTAACACCACCAG-1	1.09948	3.99135
CCCTCCTAGACAGAGA-1	2.71567	3.36507						CGTGTAACACCTCGGA-1	0.420323	3.83845
CCCTCCTAGAGTGACC-1	0.671235	3.2624						CGTGTAACATTGGGCC-1	0.542346	3.92202
CCCTCCTAGGCTACGA-1	2.90397	3.56045						CGTGTAATCATGCAAC-1	0.963061	3.6495
CCCTCCTGTACGCACC-1	3.91908	3.76107						CGTGTAATCCTGCTTG-1	4.43815	0.428448
CCCTCCTGTACTCTCC-1	3.20771	3.61746						CGTGTAATCGAATGGG-1	4.37731	1.02311
CCCTCCTGTATGAAAC-1	2.73295	2.88031						CGTGTAATCTGATTCT-1	5.00013	0.601678
CCCTCCTGTCAGGACA-1	4.10965	3.565						CGTGTCTAGGACAGAA-1	0.290819	0
CCCTCCTGTGCTCTTC-1	3.03803	3.72885						CGTGTCTCATTGAGCT-1	4.46556	0.688027
CCCTCCTTCACGCATA-1	4.41892	3.79819						CGTGTCTGTTCCACAA-1	0.488128	4.24563
CCCTCCTTCTCTGTCG-1	0.675068	3.90904						CGTGTCTGTTTCGCTC-1	2.38879	3.68544
CCCTCCTTCTTGTACT-1	3.62659	3.4377						CGTGTCTTCCAGAGGA-1	1.02129	1.26363
CCGGGATAGAGTAATC-1	4.29134	3.93455						CGTGTCTTCCAGATCA-1	3.86187	0.688393
CCGGGATAGGACATTA-1	3.20521	3.89433						CGTGTCTTCGGGAGTA-1	4.37207	0.432984
CCGGGATAGGGATGGG-1	0.444768	3.37713						CGTTAGAAGTCCATAC-1	0.615717	3.93462
CCGGGATAGTACGATA-1	3.80647	3.45031						CGTTAGACATCCCATC-1	4.67409	1.1921
CCGGGATAGTTGAGAT-1	3.71688	3.72843						CGTTAGAGTTCAGCGC-1	4.75143	0.523026
CCGGGATCAGTTCATG-1	3.88725	3.13505						CGTTAGATCCGATATG-1	4.0557	3.7972
CCGGGATGTATCAGTC-1	3.93339	3.22591						CGTTAGATCGGCTACG-1	1.19113	3.4035
CCGGGATGTGTCAATC-1	3.35671	3.35671						CGTTCTGAGCGATATA-1	4.93828	0.814241
CCGGGATGTTTCGCTC-1	3.50469	3.52659						CGTTCTGAGTACACCT-1	4.60573	0.997248
CCGGTAGAGACACTAA-1	4.20355	3.99481						CGTTCTGGTCATCCCT-1	0.699072	3.90112
CCGGTAGAGAGCTATA-1	3.36551	3.37184						CGTTCTGGTCCCTTGT-1	4.72373	0.699194
CCGGTAGAGCCACGTC-1	3.47538	3.94387						CGTTCTGGTCCGTCAG-1	4.12965	3.59378
CCGGTAGCAATGGAAT-1	3.86794	3.31503						CGTTCTGGTGCTTCTC-1	0.674942	4.02434
CCGGTAGGTAACGTTC-1	3.65926	4.27578						CGTTCTGTCACAACGT-1	0.667351	4.19984
CCGGTAGGTCGACTGC-1	2.67842	3.33818						CGTTGGGAGAGTAAGG-1	0.793411	3.60996
CCGGTAGTCTTGCCGT-1	4.45944	3.30766						CGTTGGGCACGAAGCA-1	4.68626	0.996464
CCGTACTCAAAGTCAA-1	3.14109	2.98026						CGTTGGGGTGTCAATC-1	0.806479	3.80558
CCGTACTCACGCATCG-1	3.37147	3.2101						CGTTGGGTCAGAAATG-1	4.63866	0.586944
CCGTACTCAGACAAGC-1	0.993864	3.66157						CGTTGGGTCGGACAAG-1	3.11964	0.84831
CCGTACTCATTGCGGC-1	4.05976	3.58083						CTAACTTAGATGAGAG-1	1.20714	3.29865
CCGTACTTCAACCATG-1	2.85461	4.01848						CTAACTTAGTCTCCTC-1	1.09873	4.01081
CCGTACTTCTGCTGTC-1	1.20934	0.89484						CTAACTTCACGCGAAA-1	4.78809	0.825537
CCGTGGAAGCCCAACC-1	3.49288	3.71815						CTAACTTCACTAAGTC-1	1.11253	3.89782
CCGTGGACAAGGACAC-1	3.4053	3.22314						CTAACTTCAGACAAAT-1	5.05803	0.499437
CCGTGGACAGGTGCCT-1	0.505385	0.505385						CTAACTTCATAGAAAC-1	4.96386	0.91606
CCGTGGAGTAGCGTCC-1	2.32607	1.86947						CTAACTTCATTGGTAC-1	0.861845	3.85652
CCGTGGAGTTCGAATC-1	0.195389	3.56416						CTAACTTGTACTTCTT-1	3.87589	0.212943
CCGTGGATCCGTAGGC-1	3.74465	3.60215						CTAACTTGTCCTAGCG-1	1.72239	3.93112
CCGTTCAAGTGGTAAT-1	4.26414	3.4809						CTAAGACAGTCGTACT-1	4.76548	0.810395
CCGTTCACAAGCTGAG-1	0.602261	4.02683						CTAAGACCAATCAGAA-1	0.77856	3.82377
CCGTTCACACGGCCAT-1	3.08289	3.21859						CTAAGACCAGGTGCCT-1	4.44025	0.795794
CCGTTCACAGAGCCAA-1	3.54189	3.40609						CTAAGACGTACGAAAT-1	1.52064	3.98403
CCGTTCACAGCTCGCA-1	3.94666	3.59227						CTAAGACGTGTCGCTG-1	0.811545	3.82972
CCGTTCACATACTCTT-1	4.11436	3.58947						CTAAGACGTTGTCTTT-1	0.55108	3.92333
CCGTTCACATGTAGTC-1	3.71605	3.40365						CTAATGGAGTGGGTTG-1	0.857993	4.11347
CCGTTCAGTATCAGTC-1	3.58189	3.07055						CTAATGGCAGACACTT-1	3.49275	1.07719
CCGTTCAGTCCGACGT-1	3.42915	3.0368						CTAATGGTCCCGGATG-1	4.26563	0.420669
CCTAAAGCAATGACCT-1	2.21685	3.03792						CTAATGGTCCTTAATC-1	5.05733	0.669584
CCTAAAGCACATCCAA-1	3.85093	3.4895						CTAATGGTCGGCGGTT-1	3.37703	3.86621
CCTAAAGCACGAAATA-1	0.520406	0						CTAATGGTCTGGTTCC-1	0.985982	4.01466
CCTAAAGCATCTCGCT-1	3.55091	3.54808						CTACACCAGTAAGTAC-1	5.32407	0.914488
CCTAAAGGTCATTAGC-1	4.54134	4.04239						CTACACCAGTCAAGGC-1	0.345093	4.31625
CCTAAAGGTCGCTTCT-1	4.88525	3.43856						CTACACCCACAAGCCC-1	1.02504	4.0105
CCTAAAGGTGCACGAA-1	3.77159	3.79938						CTACACCGTAAATGAC-1	4.43991	0.595133
CCTAAAGTCATTCACT-1	4.60198	3.33597						CTACACCGTCTCTCGT-1	1.04766	3.93136
CCTAAAGTCTTCGGTC-1	4.37835	4.01451						CTACACCTCCTCCTAG-1	1.04825	3.77531
CCTACACAGGAGTTTA-1	3.77854	3.84069						CTACATTAGTCAAGGC-1	4.24081	1.02945
CCTACACCAAGCTGAG-1	3.57266	3.6208						CTACATTCATGGATGG-1	1.20564	3.4182
CCTACACCACGCATCG-1	4.3897	3.32313						CTACATTCATTTGCTT-1	0.525898	3.43724
CCTACACCAGCTGTGC-1	2.99488	3.47016						CTACATTTCGCCAAAT-1	0.619375	4.12277
CCTACACGTAGCAAAT-1	4.04947	3.46325						CTACCCAAGCGTAGTG-1	3.6518	0.407345
CCTACACGTCGACTGC-1	4.14282	3.65014						CTACCCAAGGGTTCCC-1	4.59195	1.37347
CCTACACTCACCAGGC-1	3.05178	2.84038						CTACCCAAGTCTCCTC-1	0.712565	3.61162
CCTACCAAGAGCTGCA-1	3.50211	3.27699						CTACCCACAGTCTTCC-1	5.16149	0.660056
CCTACCAAGTCAAGGC-1	0.618287	2.89674						CTACCCACAGTGAGTG-1	4.7234	4.001
CCTACCACAAGCGCTC-1	4.31817	3.91808						CTACCCAGTCTCTCTG-1	1.15543	3.75832
CCTACCACAATAGAGT-1	3.83572	3.24847						CTACCCATCGCAGGCT-1	1.83338	4.16231
CCTACCACATTCCTCG-1	2.97994	3.49154						CTACCCATCGGCGCTA-1	3.79766	0.554712
CCTACCAGTAAATGAC-1	3.83576	2.96586						CTACCCATCTGCAAGT-1	0.789524	3.82869
CCTACCATCATTATCC-1	3.67538	3.81807						CTACGTCAGTTGAGTA-1	4.72893	0.332382
CCTACCATCTAGAGTC-1	0.567418	0.323426						CTACGTCCAATCAGAA-1	0.436437	3.89214
CCTAGCTCAGCCAATT-1	3.96196	3.28766						CTACGTCCACTACAGT-1	0.547605	0.217557
CCTAGCTCAGTAGAGC-1	3.60876	3.76535						CTACGTCTCGGGAGTA-1	0.461862	4.20675
CCTAGCTCATATGAGA-1	4.16857	3.7581						CTACGTCTCGTTTGCC-1	4.24273	1.62967
CCTAGCTGTCGAGTTT-1	3.21395	4.41931						CTACGTCTCTCAACTT-1	3.39125	3.20089
CCTATTAAGACGCTTT-1	0.317621	2.50272						CTAGAGTCAGGTCGTC-1	4.67232	0.61178
CCTATTACACTGCCAG-1	3.41018	3.0776						CTAGAGTCAGTCGTGC-1	1.6723	4.3293
CCTATTAGTGCACGAA-1	3.02995	2.9469						CTAGAGTTCTTCCTTC-1	5.17575	0.770204
CCTATTAGTTGCGCAC-1	0.745604	3.35112						CTAGCCTAGGAGCGAG-1	5.41525	0.887458
CCTCAGTAGAAGGTGA-1	3.88409	3.57828						CTAGCCTCAAACTGCT-1	0.502278	3.84841
CCTCAGTAGACAATAC-1	3.81907	3.35758						CTAGCCTGTTGTGGCC-1	4.94369	0.506896
CCTCAGTAGACGCACA-1	3.61977	4.30906						CTAGCCTTCACCTCGT-1	4.70293	0.538255
CCTCAGTAGCCACGTC-1	0.776103	3.76648						CTAGCCTTCGGTTCGG-1	0.705674	3.87452
CCTCAGTAGGCTACGA-1	4.09761	3.54145						CTAGTGAAGCCAGTTT-1	0.847566	4.18618
CCTCAGTCACAGACTT-1	3.13415	3.46691						CTAGTGACAGCTATTG-1	4.35597	0.683179
CCTCAGTCACGAAATA-1	0.717438	3.36412						CTAGTGACATTACCTT-1	5.19031	0.746139
CCTCAGTCAGCCTATA-1	0.967045	2.92715						CTAGTGAGTCCGTGAC-1	4.23904	1.22317
CCTCAGTCATTGTGCA-1	4.1497	3.5836						CTAGTGATCACTTCAT-1	4.51254	0.999602
CCTCAGTGTCCGTCAG-1	3.28046	3.50668						CTAGTGATCGGCGCAT-1	1.96967	4.57774
CCTCTGAAGATCCCAT-1	3.26684	3.38038						CTCACACCAAGCGCTC-1	4.18593	3.59055
CCTCTGAAGCGGATCA-1	3.49218	3.10892						CTCACACCACCTCGTT-1	0.682089	3.6027
CCTCTGAAGTTTGCGT-1	1.11806	2.7454						CTCACACCAGGTCTCG-1	5.25403	3.27184
CCTCTGACACAGGTTT-1	3.64483	3.64483						CTCACACTCGTTTAGG-1	5.12408	0.576
CCTCTGACAGCATACT-1	3.08516	3.41843						CTCACACTCTGCCCTA-1	4.23359	0.179342
CCTCTGACATGCAATC-1	3.85172	3.44941						CTCAGAACAAGGACAC-1	4.54254	0.836026
CCTCTGAGTATTACCG-1	2.62318	3.55979						CTCAGAACAGCTTCGG-1	0.843835	3.82993
CCTCTGAGTTATCGGT-1	4.58849	4.49719						CTCAGAAGTACCAGTT-1	0.722113	3.64665
CCTCTGATCAAACAAG-1	3.27482	3.46476						CTCAGAAGTGCCTTGG-1	1.01374	4.12387
CCTCTGATCGGCTTGG-1	3.55154	3.72152						CTCAGAAGTTCCACGG-1	0.883312	3.85069
CCTCTGATCGTCCAGG-1	3.76213	3.15407						CTCAGAATCAGGTAAA-1	5.04802	0.934969
CCTTACGAGAGACTTA-1	3.71585	3.97486						CTCATTAAGGTGTTAA-1	4.38885	0.422418
CCTTACGAGGTGCTAG-1	3.78151	3.72465						CTCATTAGTGGTAACG-1	4.31334	0.594436
CCTTACGAGTCATGCT-1	0.471754	2.43082						CTCATTATCACGCATA-1	4.20887	0.448845
CCTTACGCAAGCCGCT-1	4.61031	4.38248						CTCCTAGAGATATGCA-1	3.06839	1.00989
CCTTACGCACGTTGGC-1	4.23288	4.12096						CTCCTAGCAAGAAAGG-1	1.01523	3.95482
CCTTACGCAGATGGCA-1	3.82616	3.18757						CTCCTAGCACAACTGT-1	0.934689	3.99547
CCTTACGGTCAGAATA-1	2.35278	2.9537						CTCCTAGCAGATTGCT-1	0.426815	4.10764
CCTTACGGTGATAAAC-1	3.43456	3.24593						CTCCTAGCATACTCTT-1	4.4626	3.21501
CCTTACGGTTAAGAAC-1	3.51949	3.41625						CTCCTAGCATTCCTGC-1	1.02857	4.08896
CCTTACGGTTAGATGA-1	3.14867	4.08565						CTCCTAGGTCAAAGCG-1	5.05996	0.827428
CCTTACGGTTGAGGTG-1	3.97255	3.89087						CTCCTAGGTCTCCATC-1	3.73564	0.70961
CCTTACGTCAAACGGG-1	3.7193	3.92909						CTCCTAGGTGCGGTAA-1	3.0707	3.73809
CCTTACGTCAGCTTAG-1	5.42936	4.25253						CTCCTAGGTTATCACG-1	4.98183	1.08283
CCTTACGTCGGTGTCG-1	3.0606	3.13726						CTCCTAGTCGTAGGAG-1	0.965122	4.24205
CCTTACGTCTGTTTGT-1	1.27494	0.31361						CTCCTAGTCTTAGCCC-1	3.96428	0.769113
CCTTACGTCTTTCCTC-1	4.22876	3.84275						CTCGAAAAGCGAAGGG-1	4.73572	1.05041
CCTTCCCAGATGTAAC-1	3.71985	3.40598						CTCGAAAAGCGGCTTC-1	0.537236	4.33591
CCTTCCCAGGCACATG-1	3.02769	3.55486						CTCGAAACACGAAAGC-1	2.17689	4.1195
CCTTCCCCACGACTCG-1	3.6166	3.44485						CTCGAAACATTGTGCA-1	0.620119	4.34186
CCTTCCCCACGCATCG-1	3.12271	2.67939						CTCGAAAGTCCGTCAG-1	4.6413	0.672751
CCTTCCCGTCAATACC-1	3.17623	3.54173						CTCGAGGAGGAATGGA-1	0.6879	4.34815
CCTTCCCGTCATACTG-1	4.2405	3.57999						CTCGAGGCAACTGCTA-1	0.85769	3.34456
CCTTCCCGTCCGTCAG-1	3.50919	3.6009						CTCGAGGCAACTTGAC-1	0.860885	4.03661
CCTTCCCGTGACTCAT-1	3.24723	2.9632						CTCGAGGCAATAGCAA-1	4.47755	0.428856
CCTTCCCGTGTTGAGG-1	0.428989	3.33273						CTCGAGGCATGGTCTA-1	1.0705	3.47172
CCTTCCCTCCGAACGC-1	0.939742	3.94503						CTCGAGGGTACCGTAT-1	4.36743	0.858518
CCTTCCCTCTATCCCG-1	3.17129	3.15916						CTCGAGGGTGCACCAC-1	4.34291	0.285641
CCTTCGAAGCGTGTCC-1	4.25098	3.70638						CTCGAGGTCTACTCAT-1	5.24305	0.530511
CCTTCGAAGTCAAGCG-1	4.21146	3.39955						CTCGAGGTCTGAGTGT-1	4.54759	0.826373
CCTTCGACACGGTTTA-1	4.57829	3.83362						CTCGGAGAGCTAGCCC-1	1.31387	4.19966
CCTTCGAGTGGCGAAT-1	4.17527	3.67929						CTCGGAGAGTTACGGG-1	0.791009	4.05464
CCTTTCTAGATCGGGT-1	3.08916	3.51844						CTCGGAGGTTTGACAC-1	3.51441	0.789914
CCTTTCTAGCGTTTAC-1	4.30067	3.67854						CTCGGAGTCCAAGTAC-1	4.22177	3.90632
CCTTTCTGTAAGTTCC-1	3.8697	3.01177						CTCGGGAAGTAGGCCA-1	4.09723	0.919073
CCTTTCTGTGTGAATA-1	4.14859	3.81046						CTCGGGACAAGCCATT-1	3.55499	0.39116
CCTTTCTTCCGTAGTA-1	3.79059	3.45286						CTCGGGACAAGCCCAC-1	0.690847	4.4381
CCTTTCTTCCTAGGGC-1	3.77928	3.56702						CTCGGGACAATGCCAT-1	4.84451	0.525666
CGAACATCAAGTTGTC-1	4.21961	3.46976						CTCGGGACACCGCTAG-1	1.3246	4.57955
CGAACATCACCCAGTG-1	3.88643	3.8006						CTCGGGACAGATTGCT-1	3.54923	0.989292
CGAACATCACTGTGTA-1	0.875018	2.89579						CTCGGGAGTGAAATCA-1	4.06541	0.896229
CGAACATCAGACAAAT-1	2.40217	1.99083						CTCGGGATCACGATGT-1	1.17457	3.68092
CGAACATCAGCTATTG-1	3.58585	2.9565						CTCGGGATCACTCCTG-1	4.74034	1.01894
CGAACATCAGTATCTG-1	3.95431	3.56931						CTCGTACAGAGCCTAG-1	0.463385	3.92418
CGAACATTCTCGAGTA-1	4.34818	3.60926						CTCGTACAGATAGGAG-1	0.57025	4.24287
CGAATGTAGACTACAA-1	3.53442	3.33911						CTCGTACCAACTGCTA-1	4.7638	0.834391
CGAATGTCAACGATCT-1	4.14234	3.12089						CTCGTACCAGCCAGAA-1	1.62306	3.72551
CGAATGTCACACCGAC-1	3.8702	3.62774						CTCGTACGTAGATTAG-1	0.825535	4.10182
CGAATGTCACGGCGTT-1	0.687931	3.60074						CTCGTCAAGCCACGTC-1	0.441459	3.3391
CGAATGTCACTATCTT-1	3.11486	3.01187						CTCGTCACAAGTACCT-1	0.973887	3.76825
CGAATGTTCATCGATG-1	3.8791	3.80027						CTCGTCACAATACGCT-1	2.91292	4.13203
CGAATGTTCCCGGATG-1	3.92742	3.84916						CTCGTCAGTTGGGACA-1	0.771911	3.7145
CGAATGTTCGTCCGTT-1	3.6055	2.69751						CTCGTCATCATCTGTT-1	0.694572	1.10051
CGAATGTTCGTGGACC-1	4.30222	3.8375						CTCGTCATCCTTTCGG-1	1.29206	4.36564
CGAATGTTCTAACTGG-1	4.02406	3.75307						CTCTAATAGATCCGAG-1	5.61932	1.03024
CGACCTTAGACTGTAA-1	1.04961	3.91598						CTCTAATAGCACCGCT-1	4.0017	0.306851
CGACCTTAGGGTCGAT-1	4.16166	3.01694						CTCTAATCAGTAGAGC-1	2.07909	3.64186
CGACCTTAGTCTCGGC-1	3.72587	3.12632						CTCTAATGTTGCTCCT-1	5.04553	0.759256
CGACCTTGTCACCCAG-1	3.5232	2.93537						CTCTAATTCGCGGATC-1	4.35759	0.497694
CGACCTTGTTTCGCTC-1	3.85613	3.47363						CTCTACGAGAGTACCG-1	4.63255	1.15962
CGACCTTTCACAAACC-1	4.27867	3.92302						CTCTACGAGCGTCAAG-1	0.926621	3.66737
CGACCTTTCGGCGCAT-1	4.35822	3.95167						CTCTACGCAGCTATTG-1	0.841458	0.285131
CGACTTCCAGTGACAG-1	4.00487	3.13749						CTCTACGGTCAACATC-1	0.645473	4.0066
CGACTTCCATATGAGA-1	4.14329	3.09657						CTCTACGGTCAACTGT-1	3.64841	0.888756
CGACTTCCATCGGAAG-1	0.415472	3.76967						CTCTACGGTGTCAATC-1	0.436699	3.4766
CGACTTCTCAGTCCCT-1	0.620479	3.22187						CTCTACGTCGGTTCGG-1	0.445913	3.60991
CGACTTCTCATTTGGG-1	3.27807	3.53566						CTCTGGTAGCTGAAAT-1	1.38129	3.81744
CGACTTCTCTAACCGA-1	2.90752	3.23575						CTCTGGTAGTACGCGA-1	4.70041	0.794811
CGAGAAGAGTCAAGGC-1	3.50084	3.51558						CTCTGGTCAAGCGCTC-1	5.15822	0.424357
CGAGAAGCACATTCGA-1	4.44442	3.85574						CTCTGGTGTCTTGCGG-1	4.23314	3.40037
CGAGAAGCAGACGCAA-1	4.5152	3.95495						CTCTGGTTCTCCCTGA-1	1.10307	3.63392
CGAGAAGGTCTTGATG-1	3.8437	3.53234						CTGAAACAGAGGTACC-1	1.3081	3.08114
CGAGAAGGTTGTGGCC-1	4.03232	3.55934						CTGAAACCACGCTTTC-1	4.33472	0.802502
CGAGAAGTCATCGATG-1	4.15077	3.57364						CTGAAACCAGTCTTCC-1	4.58412	3.66511
CGAGAAGTCCCTCTTT-1	3.95332	3.3737						CTGAAACGTCTTCTCG-1	4.87452	0.959531
CGAGAAGTCGAACGGA-1	3.69033	3.62724						CTGAAACGTGAGCGAT-1	0.755889	4.1406
CGAGCACAGCTGAACG-1	3.96892	3.85276						CTGAAGTAGATAGTCA-1	5.30125	0.687979
CGAGCACAGGATGGAA-1	4.46532	3.50348						CTGAAGTAGCCACGCT-1	0.99383	4.47123
CGAGCACCAAGTCATC-1	1.02502	3.28598						CTGAAGTCAGGTCTCG-1	3.6779	1.24755
CGAGCACCACCCATGG-1	0.550886	2.56507						CTGAAGTGTGAAGGCT-1	4.16805	0.82507
CGAGCACGTTGGTAAA-1	4.06614	3.50427						CTGATAGGTCTCTTTA-1	4.73469	0.455136
CGAGCACTCCATGAGT-1	3.7978	3.97007						CTGATAGGTTAAAGTG-1	5.23046	0.494385
CGAGCCAAGACATAAC-1	3.70479	3.55631						CTGATCCAGCACCGTC-1	4.7256	0.926895
CGAGCCAAGCCACCTG-1	2.33295	3.50318						CTGATCCAGGCAGGTT-1	0.888623	3.96769
CGAGCCAAGGTTACCT-1	3.57215	3.06654						CTGATCCAGTTCGATC-1	5.77043	0.978571
CGAGCCAAGTCATGCT-1	0.721636	3.32748						CTGATCCCAGCCTTGG-1	0.760747	3.64708
CGAGCCAAGTGTCCAT-1	3.65716	3.3258						CTGATCCGTGGACGAT-1	0.573256	4.3267
CGAGCCACAGCCAATT-1	3.20711	3.20711						CTGATCCGTGTCGCTG-1	4.97878	0.942281
CGAGCCACAGGTCCAC-1	4.53461	3.80313						CTGATCCTCCTTCAAT-1	4.10574	3.62311
CGAGCCAGTAAGTTCC-1	4.11189	3.88661						CTGATCCTCGATGAGG-1	0.866151	3.5701
CGAGCCAGTCCATGAT-1	2.78245	3.32743						CTGCCTAAGCGAGAAA-1	0.834996	3.59965
CGAGCCAGTCCCGACA-1	3.91541	4.1959						CTGCCTACATGCTAGT-1	2.95083	3.60442
CGAGCCATCCAGTATG-1	0.871596	3.28861						CTGCCTACATGGTTGT-1	1.03331	4.07252
CGATCGGAGCGTAGTG-1	3.28073	3.41092						CTGCCTAGTGCGCTTG-1	4.40357	0.709488
CGATCGGAGTCACGCC-1	3.58531	3.08433						CTGCCTATCAGGCGAA-1	4.53391	0.770891
CGATCGGCAAATTGCC-1	3.13212	3.10852						CTGCCTATCCTCGCAT-1	1.00795	4.25838
CGATCGGCACGTCTCT-1	2.476	3.25693						CTGCCTATCGGAGCAA-1	0.878423	3.8828
CGATCGGTCCGTACAA-1	4.14936	3.28682						CTGCCTATCTATGTGG-1	0.872911	3.90148
CGATGGCAGTAAGTAC-1	3.58653	3.28396						CTGCGGAAGCCCTAAT-1	4.99346	0.444701
CGATGGCAGTGTACCT-1	3.66258	3.37346						CTGCGGAAGGGTTCCC-1	5.584	0.507365
CGATGGCCATGCGCAC-1	3.20785	3.3355						CTGCGGAAGTATTGGA-1	5.55904	0.604366
CGATGGCGTCTAGAGG-1	3.52922	3.04588						CTGCGGACACCAGGCT-1	0.589605	4.53233
CGATGGCTCAATACCG-1	3.78235	3.25461						CTGCGGACATCACAAC-1	5.19011	0.69848
CGATGGCTCCATTCTA-1	2.89645	4.02185						CTGCGGAGTTGGTTTG-1	0	3.77388
CGATGGCTCTAGCACA-1	3.39838	2.85488						CTGCGGATCTAAGCCA-1	3.87234	3.34588
CGATGGCTCTCAACTT-1	3.53134	3.15636						CTGCTGTAGAGCCCAA-1	4.76474	0.65773
CGATGGCTCTGTCCGT-1	0.682355	1.0842						CTGCTGTCAGTATAAG-1	0.800325	4.24598
CGATGTAAGACTAGAT-1	4.28588	3.77413						CTGCTGTCATCCGTGG-1	1.77973	3.54364
CGATGTAAGCGTGAGT-1	2.91395	3.19715						CTGCTGTTCAGATAAG-1	5.007	0.288451
CGATGTACAGGTTTCA-1	3.63932	3.55469						CTGCTGTTCTGCAGTA-1	5.2083	1.00597
CGATGTACATGTCTCC-1	4.53005	3.5028						CTGCTGTTCTGCGACG-1	3.43915	0.558345
CGATGTAGTAGTAGTA-1	3.026	3.425						CTGCTGTTCTTCTGGC-1	0.621667	3.96775
CGATGTATCAACACGT-1	4.33436	4.02182						CTGGTCTAGAACTCGG-1	0.595998	3.44623
CGATGTATCTGGCGTG-1	3.42961	3.30597						CTGGTCTAGCAAATCA-1	4.31944	0.79369
CGATTGAAGTCCGGTC-1	4.06374	3.55333						CTGGTCTAGCAACGGT-1	3.67983	3.86715
CGATTGAAGTGATCGG-1	4.3193	2.88308						CTGGTCTAGTTGAGAT-1	0.648663	4.17063
CGATTGACAAACTGTC-1	4.09463	3.42735						CTGGTCTCAATAGAGT-1	3.99198	0.772018
CGATTGACAGGGATTG-1	3.5936	3.07405						CTGGTCTCAGCTGTTA-1	4.89819	0.497787
CGATTGACATGTTGAC-1	4.89463	3.64523						CTGGTCTTCGCCAAAT-1	1.32803	4.18066
CGATTGAGTCCTAGCG-1	0	3.63327						CTGGTCTTCTTGGGTA-1	0.67936	3.67833
CGATTGATCGTGACAT-1	3.98832	3.57506						CTGTGCTAGAACAATC-1	5.0335	0.340202
CGCCAAGAGCTAGTTC-1	3.85244	3.47564						CTGTGCTAGAAGGACA-1	0.650445	3.43067
CGCCAAGAGGTGCTTT-1	0.71235	3.11932						CTGTGCTAGACGACGT-1	0.876394	4.07419
CGCCAAGAGTGAATTG-1	3.21674	3.39692						CTGTGCTCACAACTGT-1	2.17248	3.38633
CGCCAAGAGTGTACCT-1	3.43516	3.14241						CTGTGCTCACAGGTTT-1	0.600504	3.60779
CGCCAAGCACAAGCCC-1	3.96563	3.50889						CTGTGCTCACGCTTTC-1	1.7907	4.23126
CGCCAAGCAGCCAATT-1	4.83829	3.90351						CTGTGCTGTACTTGAC-1	0.945685	4.23226
CGCCAAGGTGCTAGCC-1	4.09118	3.6296						CTGTGCTTCATATCGG-1	0.836408	3.83013
CGCCAAGGTTACGGAG-1	4.51001	3.85509						CTGTGCTTCATGTCTT-1	5.00341	1.07279
CGCCAAGTCGGACAAG-1	3.11606	3.3039						CTGTGCTTCGCCGTGA-1	0.5048	3.78845
CGCCAAGTCTTAGAGC-1	3.40353	3.2412						CTGTGCTTCTGCGACG-1	1.38463	4.23811
CGCCAAGTCTTCAACT-1	3.79568	3.6327						CTGTTTACACCTGGTG-1	4.46065	0.883471
CGCGGTAAGAATGTGT-1	3.3666	3.3836						CTGTTTACATACCATG-1	0.988703	4.18219
CGCGGTAAGAGCTTCT-1	4.52436	4.12239						CTGTTTACATCTATGG-1	0.952463	3.33454
CGCGGTAAGGACACCA-1	1.20019	3.23918						CTGTTTAGTCTCCACT-1	0.722943	4.62768
CGCGGTACAATAACGA-1	3.71437	3.52542						CTGTTTAGTGCTAGCC-1	0.765161	4.38378
CGCGGTACATATGCTG-1	0.842043	3.15524						CTTAACTAGACTAAGT-1	3.72497	0.677471
CGCGGTATCAACACGT-1	3.39326	3.19308						CTTAACTAGAGGTACC-1	1.05146	4.09157
CGCGTTTCAGACAAAT-1	3.65435	3.40716						CTTAACTAGGGAACGG-1	0.92845	4.07769
CGCGTTTCAGCTGTGC-1	4.59151	3.00112						CTTAACTCAATGGACG-1	4.51592	0.797554
CGCGTTTCATATGAGA-1	4.26947	4.11008						CTTAACTCACCAGGCT-1	4.46242	0.99604
CGCGTTTGTACAGCAG-1	3.4524	3.61847						CTTAACTGTCTCAACA-1	4.69452	0.844445
CGCGTTTGTCGCGTGT-1	3.30629	3.30629						CTTAACTTCAATACCG-1	5.0541	0.491467
CGCGTTTTCATGTCTT-1	4.03906	3.31146						CTTAACTTCGGTCTAA-1	0.812388	3.73725
CGCTATCAGAGCTGCA-1	4.21669	3.84019						CTTAACTTCGTTTGCC-1	1.1289	3.86966
CGCTATCAGGTTACCT-1	2.79055	2.15187						CTTACCGAGACCACGA-1	5.17517	0.247718
CGCTATCAGTGAACGC-1	3.98437	3.00054						CTTACCGAGACGCACA-1	0.932848	0
CGCTATCCATGCGCAC-1	1.27176	0.997468						CTTACCGAGGACAGCT-1	4.00028	3.56092
CGCTATCCATTAGCCA-1	3.70769	3.76078						CTTACCGAGTGCCAGA-1	4.46317	0.866773
CGCTATCGTACCTACA-1	3.58266	3.51646						CTTACCGCAAAGGAAG-1	4.30027	0.859691
CGCTATCTCAACTCTT-1	3.40305	3.6309						CTTACCGCATAACCTG-1	0.772653	3.45046
CGCTATCTCACTTACT-1	4.41558	4.08553						CTTACCGCATCACGAT-1	1.98865	1.29317
CGCTATCTCCAATGGT-1	3.92631	3.69667						CTTACCGGTTCATGGT-1	4.83697	0.203584
CGCTGGAAGCAACGGT-1	3.52586	2.7503						CTTACCGGTTCTGTTT-1	1.2492	4.02602
CGCTGGAAGCCGGTAA-1	0.348104	0.605823						CTTACCGTCAGGCAAG-1	0.795649	3.75671
CGCTGGAAGCGATAGC-1	3.59284	2.8682						CTTAGGACAACTGCTA-1	4.55443	0.567955
CGCTGGAAGTACGACG-1	3.54964	3.45346						CTTAGGAGTTAGAACA-1	1.77472	4.08085
CGCTGGAAGTCTCCTC-1	4.5466	3.68991						CTTCTCTAGACTTGAA-1	5.03349	0.760921
CGCTGGACACCAGGTC-1	3.49578	3.78187						CTTCTCTAGGTAGCCA-1	0.926964	3.28984
CGCTGGACAGACGCTC-1	3.60163	4.04409						CTTCTCTGTCGCATCG-1	4.40492	0.737403
CGCTGGAGTACCGAGA-1	3.56738	3.40016						CTTCTCTGTCTTCAAG-1	5.11592	0.821116
CGCTGGAGTAGAGTGC-1	4.33779	2.89965						CTTCTCTGTTCTGGTA-1	1.19792	3.81695
CGCTGGAGTGTGGTTT-1	1.84105	2.83425						CTTCTCTGTTGTACAC-1	0.729214	4.21557
CGCTGGAGTTATTCTC-1	1.75012	2.65479						CTTCTCTTCAATCACG-1	5.28202	1.11929
CGCTGGATCAGGTAAA-1	3.96441	2.83603						CTTCTCTTCTGCTGCT-1	1.35127	3.78677
CGCTGGATCGTTACAG-1	1.55753	3.12382						CTTGGCTCACGAAAGC-1	0.766892	3.90828
CGCTGGATCTGCTGCT-1	3.4917	3.32263						CTTGGCTCACTGTCGG-1	1.02249	3.75868
CGCTTCAAGAATTCCC-1	4.72371	3.674						CTTGGCTCAGTCAGAG-1	4.46871	0.799
CGCTTCAAGCGCCTCA-1	3.83812	3.94432						CTTGGCTGTCTAGTGT-1	4.36396	0.40792
CGCTTCAAGCTTCGCG-1	4.04027	3.88468						CTTGGCTGTGAGGCTA-1	4.03981	3.86348
CGCTTCACACGTCTCT-1	3.02488	3.54344						CTTGGCTTCAGTGCAT-1	1.10032	3.96142
CGCTTCACACTTACGA-1	2.98079	3.50679						CTTGGCTTCGCGATCG-1	5.51269	1.14555
CGCTTCACAGCATGAG-1	3.83476	3.36388						CTTTGCGAGACTACAA-1	1.62117	3.9152
CGCTTCAGTCTGATTG-1	4.05602	2.73518						CTTTGCGAGCCGGTAA-1	4.7605	1.06476
CGCTTCATCAAGGTAA-1	3.63562	3.37134						CTTTGCGCACTGTCGG-1	0.624079	3.48074
CGCTTCATCAGCATGT-1	0.725069	3.24098						CTTTGCGCATTTCACT-1	4.78207	0.811668
CGGACACAGAGACGAA-1	3.95542	3.73379						CTTTGCGGTGTGGCTC-1	4.44218	3.7169
CGGACACAGCGAGAAA-1	4.09565	3.55167						CTTTGCGTCAGGTTCA-1	4.63913	0.342879
CGGACACCAACGATGG-1	3.60511	3.10107						CTTTGCGTCTGTTTGT-1	0.752443	3.42914
CGGACACCAGTCGATT-1	3.56814	2.67042						GAAACTCAGATATACG-1	4.49916	0.705702
CGGACACGTCACCTAA-1	4.06932	3.27904						GAAACTCGTCGGCTCA-1	4.50853	3.30173
CGGACACGTCTGGAGA-1	3.60512	3.51765						GAAACTCTCATGTGGT-1	4.73462	0.4176
CGGACACGTGAGGGTT-1	0.309632	3.43502						GAAACTCTCATTCACT-1	4.46153	0.502196
CGGACACGTGCAGACA-1	3.4471	3.57664						GAAACTCTCCATGCTC-1	0.622175	3.48781
CGGACACTCAAGCCTA-1	3.67124	3.02765						GAAACTCTCTAACGGT-1	0.815511	0.921237
CGGACACTCCGGCACA-1	3.76536	3.46446						GAAATGACAGGTTTCA-1	0.851458	0.557411
CGGACACTCCTATGTT-1	3.81597	2.76328						GAACATCGTCCTCCAT-1	0.411304	3.71002
CGGACACTCGATAGAA-1	3.97052	3.10804						GAACATCGTTGACGTT-1	1.09281	3.62581
CGGACGTAGAGACTTA-1	1.06317	0						GAACATCTCGTTACGA-1	1.07844	3.90201
CGGACGTAGATGCCAG-1	2.75373	3.22809						GAACATCTCTGACCTC-1	4.37933	1.13674
CGGACGTAGGTAGCTG-1	0.660061	3.24578						GAACCTAAGGCTCTTA-1	0.820904	4.50912
CGGACGTAGTTACCCA-1	0.339733	1.89672						GAACCTACAAACGCGA-1	4.81379	0.886194
CGGACGTCAGCGTCCA-1	3.62567	3.43146						GAACCTACAACGATCT-1	5.21222	0.632147
CGGACGTCAGTGACAG-1	4.39232	3.9446						GAACCTACACTTCGAA-1	0.778494	4.12264
CGGACGTCATCTATGG-1	0.754874	3.09728						GAACCTAGTCAAACTC-1	5.30389	1.09594
CGGACGTTCAAGGTAA-1	3.32868	3.73389						GAACCTAGTTCCAACA-1	4.29029	1.18947
CGGACGTTCACATAGC-1	3.77112	3.83993						GAACGGACACTATCTT-1	1.03785	4.21189
CGGACGTTCCGTCAAA-1	3.68122	3.52632						GAACGGATCACATGCA-1	4.15273	0.45554
CGGACGTTCGGGAGTA-1	4.01924	3.55156						GAACGGATCAGCAACT-1	4.368	0.347404
CGGACGTTCTGGCGTG-1	2.65833	3.14939						GAAGCAGAGATCGATA-1	0.656243	3.38513
CGGACTGAGGTAGCTG-1	3.72974	3.21527						GAAGCAGAGGATATAC-1	0.702641	4.71739
CGGACTGAGGTGACCA-1	3.25018	3.19699						GAAGCAGAGGCATGTG-1	1.18001	3.77497
CGGACTGAGTGGAGTC-1	4.93018	3.54376						GAAGCAGCAAGCCCAC-1	5.30049	0.469035
CGGACTGCACTTCTGC-1	3.46846	3.51087						GAAGCAGGTAAAGTCA-1	1.02492	4.05379
CGGACTGCATAGAAAC-1	0.679138	3.08212						GAAGCAGGTAACGCGA-1	1.17961	3.64377
CGGACTGCATGTTGAC-1	3.43294	3.33165						GAAGCAGTCATTCACT-1	4.46919	0.561663
CGGACTGGTGTGACCC-1	3.88404	3.7956						GAAGCAGTCGGAGGTA-1	0.358479	4.14677
CGGACTGTCAGCGATT-1	2.45185	1.90854						GAAGCAGTCGGATGGA-1	1.01533	3.85096
CGGACTGTCGCTTGTC-1	3.58938	3.11432						GAAGCAGTCTGACCTC-1	2.01038	4.32288
CGGACTGTCTGGAGCC-1	3.53787	3.3858						GAATAAGCACATGTGT-1	4.63351	0.530525
CGGAGCTAGCTAGTCT-1	3.41314	3.32997						GAATAAGCACGGACAA-1	4.97774	0.557548
CGGAGCTCAAATACAG-1	3.4855	2.86299						GAATAAGCAGGAACGT-1	4.89586	0.697656
CGGAGCTCACGGACAA-1	3.81142	3.44868						GAATAAGGTTCCACGG-1	4.45352	0.701238
CGGAGCTCATGCTAGT-1	3.58295	3.23937						GAATAAGTCTTACCGC-1	0.587561	4.12599
CGGAGCTGTGACTCAT-1	0.824736	3.12596						GAATGAACAGTCAGCC-1	4.60745	1.7416
CGGAGCTGTGATGTCT-1	4.03183	3.35433						GAATGAACATCACCCT-1	1.52277	0.56231
CGGAGCTTCTAGAGTC-1	3.99011	3.23961						GACACGCAGACCACGA-1	5.41575	0.514764
CGGAGCTTCTCTAAGG-1	4.05457	3.12747						GACACGCAGGCATTGG-1	0.957347	3.77337
CGGAGTCAGACAGACC-1	0.765008	3.77307						GACACGCCAATGGATA-1	1.36799	4.0265
CGGAGTCAGCAGCCTC-1	3.52245	4.01881						GACACGCCACAGGTTT-1	0.601281	3.85375
CGGAGTCAGTATCGAA-1	3.49292	3.34539						GACACGCCAGCTCGAC-1	0.810841	3.76459
CGGAGTCAGTGTACTC-1	3.91773	2.83807						GACACGCTCACTTCAT-1	4.6445	0.68732
CGGAGTCCAACTTGAC-1	3.6012	3.80371						GACACGCTCCAGTATG-1	4.86338	0.783024
CGGAGTCCATCCGCGA-1	3.6508	3.59557						GACACGCTCCTATTCA-1	0.855371	3.85747
CGGAGTCCATCTGGTA-1	3.83966	3.58545						GACACGCTCGGCTTGG-1	5.2666	0.311457
CGGAGTCGTATCTGCA-1	3.20633	3.4486						GACAGAGAGGACATTA-1	3.47497	3.3063
CGGAGTCGTTAAGTAG-1	3.33776	2.80353						GACAGAGAGTGAAGAG-1	4.91475	0.329615
CGGAGTCGTTGGTGGA-1	3.77251	3.70192						GACAGAGGTCACCTAA-1	0.887285	4.19844
CGGAGTCGTTGTCTTT-1	2.17738	2.41687						GACAGAGGTTCCGTCT-1	3.82286	1.84386
CGGAGTCTCATCGGAT-1	3.55504	3.45345						GACAGAGTCGCATGGC-1	0.738085	4.14347
CGGAGTCTCTAACTTC-1	3.98725	3.76995						GACCAATAGATGGGTC-1	4.62703	0.426411
CGGAGTCTCTAGCACA-1	3.00484	3.50795						GACCAATAGGTCGGAT-1	0.448873	3.5712
CGGAGTCTCTGTACGA-1	1.0474	3.7453						GACCTGGAGAAGAAGC-1	3.20334	2.85101
CGGCTAGAGATCCCAT-1	3.64927	3.74288						GACCTGGAGAGTCGGT-1	3.22262	0.426873
CGGCTAGAGCCACGCT-1	3.88495	4.03513						GACCTGGAGCGTCAAG-1	3.02279	3.80333
CGGCTAGAGGGAAACA-1	1.11778	2.1771						GACCTGGAGGACACCA-1	3.82374	3.20658
CGGCTAGAGGGAGTAA-1	3.46557	2.72307						GACCTGGAGGCTACGA-1	3.89287	1.1442
CGGCTAGAGTGTCCCG-1	3.45084	3.39741						GACCTGGCAAACTGTC-1	1.82621	4.00274
CGGCTAGCACAGACAG-1	3.82858	3.41659						GACCTGGCAGATAATG-1	0.834524	3.65019
CGGCTAGGTAAGTGTA-1	2.58207	1.89665						GACCTGGCATACAGCT-1	5.76714	0.460348
CGGCTAGGTGATAAAC-1	1.05409	3.94829						GACCTGGCATCTCGCT-1	0.755721	4.72348
CGGGTCAAGATGCCAG-1	3.78618	3.94443						GACCTGGGTAAACGCG-1	4.99174	0.597031
CGGGTCAAGGACAGAA-1	3.72087	3.67394						GACCTGGGTCAAGCGA-1	4.61672	0.811135
CGGGTCAAGGCTATCT-1	3.90961	3.80781						GACCTGGGTCCAAGTT-1	1.01644	3.5832
CGGGTCAAGTGTTAGA-1	3.95907	3.11997						GACCTGGGTCTAACGT-1	0.84848	0.763243
CGGGTCACAAAGAATC-1	3.92421	3.33554						GACCTGGGTCTCTCTG-1	0.395688	4.24398
CGGGTCACACGTCTCT-1	3.64292	3.33158						GACCTGGTCGTATCAG-1	4.43931	0.485929
CGGGTCATCAACCATG-1	0.498142	0						GACCTGGTCTTGTATC-1	0.850372	3.82663
CGGGTCATCATGTAGC-1	3.72452	3.27466						GACGCGTAGCAGATCG-1	4.70749	0.549177
CGGGTCATCTCGTTTA-1	3.65477	3.81038						GACGCGTAGCCTTGAT-1	4.41612	0.824937
CGGTTAAAGGCATGTG-1	3.79239	3.12516						GACGCGTGTATGAATG-1	4.07843	0.896627
CGGTTAAAGGGCTTCC-1	4.04365	4.23762						GACGCGTGTCAGATAA-1	5.57644	0.949032
CGGTTAACAAACTGCT-1	3.75189	3.3581						GACGGCTAGACACTAA-1	4.89507	1.19044
CGGTTAACACGAAACG-1	3.75929	2.91012						GACGGCTCAATAACGA-1	4.47748	0.620474
CGGTTAACAGAGTGTG-1	2.46531	3.03078						GACGGCTCAGGAATGC-1	4.291	0.433514
CGGTTAAGTCATATGC-1	5.28625	3.51714						GACGGCTGTGTAAGTA-1	0.984298	3.71898
CGGTTAAGTCTCTCGT-1	4.40028	3.3416						GACGGCTTCCGAGCCA-1	4.35225	0.796026
CGGTTAATCGAATGCT-1	3.77676	3.02837						GACGGCTTCGTCTGAA-1	0.499363	4.07514
CGGTTAATCTCCGGTT-1	1.34833	2.72491						GACGTGCAGGTGACCA-1	4.36985	0.635912
CGGTTAATCTTGGGTA-1	3.97609	3.41184						GACGTGCCATGTTCCC-1	4.19994	3.47612
CGTAGCGCACGCGAAA-1	4.00704	3.47797						GACGTGCGTAGAGCTG-1	3.84413	0.78511
CGTAGCGCAGACGCTC-1	3.43481	3.00676						GACGTTAAGCCTTGAT-1	5.28899	0.563209
CGTAGCGGTATTCGTG-1	3.13041	2.98352						GACGTTAGTCCATCCT-1	0.914123	4.348
CGTAGCGGTCGCGGTT-1	3.74302	3.89984						GACGTTATCTGAGGGA-1	4.33637	0.432665
CGTAGCGGTTTGTTTC-1	4.04858	3.84164						GACGTTATCTGGTTCC-1	1.08235	3.84025
CGTAGCGTCATTGCGA-1	3.4497	3.25713						GACTAACCACGGTGTC-1	4.87789	0.82697
CGTAGCGTCTATGTGG-1	1.84667	1.62851						GACTACAAGAGCTGGT-1	5.04242	0.693292
CGTAGCGTCTGGTGTA-1	0.275532	4.03452						GACTACAAGCCACCTG-1	0.693652	3.73865
CGTAGGCAGGAACTGC-1	2.66537	3.36519						GACTACATCAAGCCTA-1	2.23366	3.64485
CGTAGGCAGGTGCAAC-1	4.7614	3.36739						GACTGCGAGATCTGCT-1	4.57959	0.161074
CGTAGGCGTATAGGGC-1	0.335847	3.95293						GACTGCGAGCTCAACT-1	5.06219	0.153638
CGTAGGCGTCTAGCGC-1	4.37595	3.8192						GACTGCGAGGCTAGGT-1	0.928516	4.54367
CGTAGGCTCTTTCCTC-1	4.27062	3.43088						GACTGCGAGTGAAGAG-1	4.50737	0.397927
CGTCACTAGAGGTACC-1	4.9535	4.17898						GACTGCGCACTGTTAG-1	0.737825	3.91737
CGTCACTAGCCAGTAG-1	3.91061	3.36344						GACTGCGCAGATCTGT-1	0.879245	4.52361
CGTCACTAGCTCAACT-1	3.59993	3.36184						GACTGCGGTACCGGCT-1	0.623942	3.77155
CGTCACTCAGCTTAAC-1	4.12829	3.26724						GACTGCGGTGAGGGTT-1	0.987367	3.95353
CGTCACTGTCCATGAT-1	3.68771	3.36064						GACTGCGGTTGCCTCT-1	0.722458	3.97069
CGTCACTTCACTTATC-1	3.10325	3.30597						GACTGCGTCAGAGGTG-1	0.561456	4.11263
CGTCAGGCAAAGCAAT-1	3.2493	3.32599						GACTGCGTCTCTTGAT-1	4.08225	0
CGTCAGGCAACGCACC-1	3.89715	3.91805						GACTGCGTCTGACCTC-1	4.83542	1.24013
CGTCAGGCACAGTCGC-1	3.94124	3.41273						GAGCAGAAGAGGTTAT-1	2.8624	1.4707
CGTCAGGCACCCATTC-1	3.41496	3.21488						GAGCAGAAGGGATACC-1	1.02765	4.033
CGTCAGGCACTCGACG-1	3.65916	3.29007						GAGCAGAAGTATTGGA-1	0.987076	3.73486
CGTCAGGGTATAGTAG-1	2.58371	2.95298						GAGCAGATCATACGGT-1	0.270124	0.657718
CGTCAGGGTATCGCAT-1	3.93787	3.76075						GAGGTGAAGTCCGGTC-1	5.17196	0.281531
CGTCAGGGTGTGAAAT-1	3.68818	3.53128						GAGGTGACACGAGGTA-1	1.03734	3.98183
CGTCAGGGTTGTTTGG-1	0.871305	2.85806						GAGGTGACAGGCGATA-1	0.7213	4.12876
CGTCAGGTCAACCAAC-1	3.8598	3.74874						GAGGTGACATGCGCAC-1	4.21772	3.39319
CGTCAGGTCCTTGCCA-1	0.781934	3.02765						GAGGTGAGTAAACGCG-1	4.40962	1.43564
CGTCAGGTCTTGAGGT-1	4.02119	3.35278						GAGGTGAGTCCAACTA-1	0.686545	3.95999
CGTCCATCAGGTCCAC-1	3.89482	3.42896						GAGGTGAGTCTCTTTA-1	2.39644	3.71773
CGTCCATGTAAAGGAG-1	4.27163	4.02847						GAGGTGAGTTAAGTAG-1	0.729912	3.33532
CGTCCATGTATAGGGC-1	3.37062	3.59839						GAGGTGAGTTCCCTTG-1	4.51571	0.841115
CGTCCATGTGGTCTCG-1	3.79209	3.76096						GAGGTGATCCAACCAA-1	4.84024	1.06772
CGTCCATTCGGTCTAA-1	0.481495	3.47302						GAGGTGATCTGTCCGT-1	0.775144	4.04434
CGTCCATTCTCTTATG-1	3.44412	3.11508						GAGTCCGAGACAAAGG-1	4.50799	1.06395
CGTCCATTCTTCCTTC-1	4.45242	3.78164						GAGTCCGCAGCTCGCA-1	1.02175	4.11828
CGTCCATTCTTGCCGT-1	3.88242	3.62981						GATCAGTGTACAGACG-1	1.09856	3.72696
CGTCCATTCTTGTTTG-1	3.67844	2.75409						GATCAGTGTGAGGGTT-1	0.769248	3.97067
CGTCTACAGCTAGCCC-1	3.85523	3.50793						GATCAGTGTTTGTTTC-1	0.741062	4.54888
CGTCTACAGTTCGATC-1	3.97163	4.09282						GATCGATAGCTGAACG-1	5.04056	0.704932
CGTCTACGTATGAAAC-1	3.8421	3.66405						GATCGATAGTTCGCGC-1	4.79476	1.59783
CGTCTACGTTCGGCAC-1	4.20068	3.3981						GATCGATGTTGTTTGG-1	0.830799	3.68884
CGTCTACGTTTGTGTG-1	3.65396	3.24663						GATCGCGCATACGCTA-1	5.28012	1.12124
CGTCTACTCACCTCGT-1	4.26875	3.73717						GATCGCGGTGCAGGTA-1	0.952325	4.29263
CGTCTACTCATGGTCA-1	4.152	3.7642						GATCGCGGTGTAACGG-1	4.64401	3.83026
CGTCTACTCCAGTATG-1	0.346318	3.3137						GATCGCGGTGTCCTCT-1	0.907183	3.95536
CGTCTACTCGTCACGG-1	3.84852	3.10556						GATCGCGTCAGGATCT-1	1.0612	3.9375
CGTGAGCAGACGCACA-1	4.46974	3.72187						GATCGCGTCGGCGCAT-1	1.09255	4.5106
CGTGAGCAGGACCACA-1	3.57369	3.41929						GATCGCGTCTGCGACG-1	0.934701	3.62554
CGTGAGCAGGATTCGG-1	4.04274	3.4622						GATCGTACAAGCTGTT-1	0.781199	4.12363
CGTGAGCAGGGATCTG-1	3.54342	3.60881						GATCGTACAGACGCTC-1	4.16293	0.414957
CGTGAGCAGTGGAGAA-1	2.66151	2.7719						GATCGTATCCTAAGTG-1	0.429989	3.75898
CGTGAGCAGTGTGAAT-1	2.90207	3.06679						GATCGTATCGAATGCT-1	5.00362	0.889958
CGTGAGCCACCATCCT-1	4.02617	3.4332						GATCTAGAGGAGTAGA-1	4.69747	0.499444
CGTGAGCCAGGATCGA-1	3.4563	3.53226						GATCTAGGTAGTAGTA-1	4.72078	1.24089
CGTGAGCCATCGGGTC-1	3.74796	3.78332						GATCTAGTCGCCATAA-1	4.92687	0.960823
CGTGAGCGTGACGCCT-1	2.89324	3.24853						GATCTAGTCGCCTGAG-1	3.91053	0.894654
CGTGAGCTCACCTTAT-1	3.58081	3.6082						GATGAAAAGCTAACAA-1	5.0223	0.411093
CGTGAGCTCGCATGAT-1	3.79403	3.41328						GATGAAAAGTCTCAAC-1	0.362862	3.87626
CGTGTAAAGCTAACTC-1	4.22162	3.47483						GATGAAAAGTGTGAAT-1	4.90245	0.971861
CGTGTAAAGCTAGGCA-1	3.69536	3.518						GATGAAACAATACGCT-1	3.98267	0.570916
CGTGTAAAGTGGCACA-1	4.60109	3.51272						GATGAAAGTGGTTTCA-1	4.94337	1.26439
CGTGTAACACCACCAG-1	3.6342	3.40833						GATGAAATCAACACCA-1	4.30382	0.98738
CGTGTAACACCTCGGA-1	4.1824	3.22019						GATGAAATCCACTCCA-1	1.54602	3.76169
CGTGTAACACTAGTAC-1	2.69945	3.30253						GATGAAATCTTGCAAG-1	5.04085	1.24548
CGTGTAACAGACGCCT-1	2.83896	3.0743						GATGAGGAGCCACCTG-1	4.3606	0.417171
CGTGTAACATTGGGCC-1	4.06153	3.75143						GATGCTAAGTGGGCTA-1	0.735271	3.32346
CGTGTAAGTGCGAAAC-1	1.07945	1.78601						GATGCTACAAGTAGTA-1	5.40794	0.837989
CGTGTAATCATGCAAC-1	3.41303	3.3996						GATGCTACAGTCCTTC-1	3.87111	1.32216
CGTGTAATCCTGCTTG-1	3.37923	3.52589						GATGCTATCACGAAGG-1	0.862801	4.49605
CGTGTAATCGAATGGG-1	3.58882	3.58265						GATGCTATCACTATTC-1	0.461868	3.36937
CGTGTAATCTGATTCT-1	3.89458	3.98036						GATGCTATCTGCCCTA-1	0.911804	3.95727
CGTGTCTAGGACAGAA-1	5.24353	3.64094						GATTCAGAGATCACGG-1	0.790631	3.92785
CGTGTCTCATTGAGCT-1	3.84616	3.48222						GATTCAGAGGACATTA-1	1.67639	1.93538
CGTGTCTGTCTCTCGT-1	0.954019	3.51811						GATTCAGAGTCCCACG-1	0.537445	4.25649
CGTGTCTGTTCCACAA-1	3.85769	3.63539						GATTCAGCAAAGTGCG-1	5.75253	1.17151
CGTGTCTGTTTCGCTC-1	4.2186	3.04909						GATTCAGCAAGGGTCA-1	1.27018	1.08236
CGTGTCTTCCAGAGGA-1	3.6911	3.0941						GATTCAGCAATACGCT-1	0.814145	4.70819
CGTGTCTTCCAGATCA-1	3.29587	3.19968						GATTCAGCATCTGGTA-1	4.73142	0.389227
CGTGTCTTCGGGAGTA-1	3.70711	3.81223						GATTCAGTCAAGCCTA-1	5.39489	0.849391
CGTTAGAAGTCCATAC-1	3.81656	3.17434						GATTCAGTCACGAAGG-1	4.61235	0.230329
CGTTAGACATCCCATC-1	3.62569	3.45756						GCAAACTGTACTCTCC-1	3.38778	0.727146
CGTTAGAGTTCAGCGC-1	3.75118	3.70999						GCAAACTTCACTCTTA-1	0.761427	4.12197
CGTTAGAGTTCTGTTT-1	2.36948	2.5048						GCAAACTTCGAATGCT-1	4.72946	0.796627
CGTTAGATCCGATATG-1	3.74979	3.65161						GCAATCAAGGCATGGT-1	5.22063	1.69361
CGTTAGATCGGCTACG-1	3.03246	2.77805						GCAATCACAACGATCT-1	1.08704	3.74842
CGTTCTGAGCGATATA-1	3.78811	3.71428						GCAATCACAATGGAGC-1	0.772119	3.43027
CGTTCTGAGTACACCT-1	3.4539	3.44848						GCAATCATCTCAAACG-1	1.97151	3.82498
CGTTCTGGTCATCCCT-1	3.09726	2.90769						GCACATAAGCTGGAAC-1	4.1532	0.355454
CGTTCTGGTCCCTTGT-1	3.65589	3.75538						GCACATAAGGCGCTCT-1	5.086	0.562273
CGTTCTGGTCCGTCAG-1	4.75488	3.53771						GCACATACAGATGAGC-1	0.966195	4.02935
CGTTCTGGTGCTTCTC-1	3.45075	3.28483						GCACATACAGTATAAG-1	4.02254	0.901165
CGTTCTGTCACAACGT-1	3.98468	3.60237						GCACATAGTGTGAAAT-1	0.479544	1.54587
CGTTGGGAGAGTAAGG-1	3.49555	3.14242						GCACATATCACAATGC-1	0.514783	3.88086
CGTTGGGCACGAAGCA-1	4.16546	3.22776						GCACTCTCAGACAAAT-1	0.381371	3.96591
CGTTGGGCATACTCTT-1	2.65891	3.80105						GCACTCTCAGGCAGTA-1	4.59456	0.433165
CGTTGGGCATATGCTG-1	1.9777	2.46742						GCACTCTGTAATCACC-1	4.12264	3.25469
CGTTGGGGTGTCAATC-1	4.13215	3.43514						GCACTCTGTTTAGGAA-1	3.63783	0.399631
CGTTGGGTCAAGGTAA-1	3.29241	3.29241						GCACTCTTCAGGATCT-1	0.792139	4.07736
CGTTGGGTCAGAAATG-1	3.68202	3.54201						GCACTCTTCTACGAGT-1	0.595496	3.7714
CGTTGGGTCGGACAAG-1	3.25208	3.00074						GCACTCTTCTCGCATC-1	4.8902	0.295092
CGTTGGGTCTCGATGA-1	3.20254	3.14549						GCAGCCAAGTAGTGCG-1	0.937228	3.81704
CTAACTTAGATGAGAG-1	3.39487	2.70577						GCAGCCACAAGAGGCT-1	4.57594	0.649288
CTAACTTAGGTGCAAC-1	3.83419	3.13847						GCAGCCATCACCGTAA-1	5.47524	0.545066
CTAACTTAGTCTCCTC-1	3.97047	3.48002						GCAGCCATCATAAAGG-1	4.89065	0.43224
CTAACTTCACGCGAAA-1	4.00767	3.77798						GCAGCCATCTGTACGA-1	1.03288	3.9446
CTAACTTCACTAAGTC-1	3.23082	3.36294						GCAGTTAAGACTACAA-1	3.43716	0.409363
CTAACTTCAGACAAAT-1	3.60524	3.56022						GCAGTTAAGCAACGGT-1	1.02524	3.54341
CTAACTTCATAGAAAC-1	4.25239	4.01781						GCAGTTAAGGTACTCT-1	0.896441	3.85449
CTAACTTCATCGTCGG-1	1.32994	2.4428						GCAGTTACAGCCAATT-1	4.64489	0.660323
CTAACTTCATTGGTAC-1	4.04254	3.47376						GCAGTTAGTCTCTCTG-1	0.826794	4.17404
CTAACTTGTACAGTTC-1	0.792656	0.264143						GCAGTTAGTCTGATCA-1	4.82946	1.0905
CTAACTTGTACTTCTT-1	4.63286	3.95167						GCAGTTATCACCGGGT-1	0.845072	4.2557
CTAACTTGTCCAAGTT-1	0.88821	3.44606						GCATACAAGGGTCGAT-1	4.80724	4.65488
CTAACTTGTCCTAGCG-1	3.69093	3.48815						GCATACACAGAGCCAA-1	3.821	0.691471
CTAAGACAGTCGTACT-1	3.92597	3.4648						GCATACAGTCTAGCCG-1	4.16356	0.847855
CTAAGACAGTGTTGAA-1	3.77916	3.40804						GCATGATAGACTGGGT-1	5.53626	1.33386
CTAAGACCAATCAGAA-1	3.39023	3.28567						GCATGATAGATGCGAC-1	4.88941	0.556787
CTAAGACCAGGTGCCT-1	4.16266	3.16728						GCATGATAGTCCGTAT-1	4.69985	1.16602
CTAAGACGTACGAAAT-1	4.33411	3.72326						GCATGATAGTTGCAGG-1	1.13221	3.03608
CTAAGACGTGTCGCTG-1	3.5001	3.65174						GCATGATCACTGAAGG-1	0.830946	4.30591
CTAAGACGTTGTCTTT-1	3.82979	3.28576						GCATGATGTGCAGACA-1	4.85522	1.11138
CTAAGACTCACCGTAA-1	4.07747	3.48729						GCATGCGAGTATCTCG-1	0.85623	3.89889
CTAATGGAGTGAATTG-1	0.53396	3.64808						GCATGCGCACGGTGTC-1	4.50378	3.94419
CTAATGGAGTGGGTTG-1	4.45433	3.65449						GCATGCGCATACGCTA-1	4.37018	0.360226
CTAATGGCAGACACTT-1	5.26039	3.78189						GCATGTAAGGACACCA-1	4.37702	0.560846
CTAATGGTCCCGGATG-1	3.70737	3.1051						GCATGTATCACATAGC-1	0.488592	4.29664
CTAATGGTCCTTAATC-1	3.71928	3.97495						GCATGTATCCACTGGG-1	0.839167	4.55714
CTAATGGTCGGCGGTT-1	3.48708	3.50894						GCATGTATCGGCTACG-1	4.56956	1.38337
CTAATGGTCTGGTTCC-1	3.04239	3.71139						GCCAAATAGCCAGAAC-1	4.0424	0.980946
CTACACCAGTAAGTAC-1	4.67606	3.9256						GCCAAATAGGGAAACA-1	0.512885	3.94468
CTACACCAGTACGATA-1	0.95778	2.82484						GCCAAATCAATGAAAC-1	5.20054	3.45395
CTACACCAGTCAAGGC-1	4.07938	3.15239						GCCAAATCAGACGCTC-1	5.02995	0.555559
CTACACCCACAAGCCC-1	3.75336	3.22395						GCCAAATGTAAACGCG-1	5.04958	0.626883
CTACACCGTAAATGAC-1	3.63769	3.90385						GCCAAATTCACGCATA-1	4.42555	0.961371
CTACACCGTCTCTCGT-1	3.99083	3.79022						GCCAAATTCGTACGGC-1	4.08476	1.2584
CTACACCTCCTCCTAG-1	3.9065	3.54726						GCCAAATTCTGTCTCG-1	3.80588	0.451695
CTACACCTCGGCGGTT-1	0.918765	3.20467						GCCTCTAAGGCAGTCA-1	0.852828	3.66007
CTACACCTCTTTCCTC-1	1.16984	3.2274						GCCTCTAAGTACGTAA-1	0.650083	4.09691
CTACATTAGTCAAGGC-1	3.60401	3.12492						GCCTCTACATACCATG-1	4.73949	1.19809
CTACATTCATGGATGG-1	4.2928	3.6912						GCCTCTACATGAACCT-1	4.65681	0.943287
CTACATTCATTTGCTT-1	3.1342	3.36218						GCCTCTAGTAAGTAGT-1	4.59261	0.880987
CTACATTTCGCCAAAT-1	4.04477	3.78555						GCCTCTAGTGCACCAC-1	4.35989	0.625895
CTACCCAAGCGTAGTG-1	4.18249	3.38416						GCCTCTATCCGCAAGC-1	0.588237	4.24006
CTACCCAAGGGTTCCC-1	4.33095	3.42344						GCCTCTATCGTAGATC-1	3.2272	3.95975
CTACCCAAGTCTCCTC-1	3.59591	2.95118						GCGACCACATCTGGTA-1	0.773267	3.93523
CTACCCACAAGTCTAC-1	1.12994	2.70018						GCGACCACATTGGCGC-1	1.43797	4.13359
CTACCCACAGTCTTCC-1	4.15566	3.65604						GCGACCAGTCAACATC-1	1.01884	3.95756
CTACCCACAGTGAGTG-1	4.35736	3.98898						GCGACCAGTTCGTGAT-1	0.438828	3.62056
CTACCCAGTCTCTCTG-1	4.07023	2.98183						GCGAGAAGTGGGTCAA-1	1.18408	4.37718
CTACCCATCGCAGGCT-1	3.86739	3.63191						GCGAGAATCATTGCCC-1	0.712719	4.38726
CTACCCATCGGCGCTA-1	3.39343	2.96464						GCGAGAATCCAAAGTC-1	0.599407	3.9494
CTACCCATCTGCAAGT-1	3.7389	3.089						GCGAGAATCCGAAGAG-1	0.528644	4.00077
CTACGTCAGCCACTAT-1	2.34657	3.53454						GCGCAACAGGCCGAAT-1	1.06611	3.78599
CTACGTCAGTTGAGTA-1	4.37281	3.33251						GCGCAACAGTGCTGCC-1	5.26154	0.357671
CTACGTCCAATCAGAA-1	4.04696	2.9617						GCGCAACCAATTCCTT-1	0.54883	4.18808
CTACGTCCACTACAGT-1	4.82205	4.199						GCGCAACGTTACAGAA-1	0.79717	3.9945
CTACGTCGTTGTTTGG-1	0.416282	2.68664						GCGCAACTCAGTTAGC-1	1.57581	3.45429
CTACGTCTCCCTTGCA-1	0.909631	3.59332						GCGCAGTCAAACCCAT-1	1.01418	3.95377
CTACGTCTCGGGAGTA-1	4.04583	3.70195						GCGCAGTGTACATGTC-1	4.90579	1.4173
CTACGTCTCGTTTGCC-1	3.63547	3.3605						GCGCAGTGTCGCTTCT-1	1.03411	0.813092
CTACGTCTCTCAACTT-1	3.06043	3.49411						GCGCAGTGTGGTACAG-1	0.654206	3.97896
CTACGTCTCTGATACG-1	0.743572	3.97806						GCGCAGTTCCGTTGCT-1	5.3067	1.18931
CTAGAGTAGTTAGCGG-1	0.898769	2.63529						GCGCCAAAGACCTTTG-1	0.645133	3.96721
CTAGAGTCACTTCTGC-1	0.505842	4.0071						GCGCCAAGTAGCTAAA-1	5.27529	1.28554
CTAGAGTCAGGTCGTC-1	3.94862	3.89123						GCGCCAATCTGAGGGA-1	1.41579	0.48486
CTAGAGTCAGTCGTGC-1	4.39204	3.43004						GCGCGATAGGCTAGCA-1	0.777007	3.84219
CTAGAGTTCTTCCTTC-1	3.62417	3.78254						GCGCGATCACAGCGTC-1	1.38149	4.30382
CTAGCCTAGGAGCGAG-1	3.76477	3.73963						GCGCGATCACCACGTG-1	4.91736	0.498916
CTAGCCTAGGCCCGTT-1	0.856762	0.372832						GCGCGATGTCATATCG-1	4.85183	1.09848
CTAGCCTAGTGGGATC-1	2.76684	3.15789						GCGCGATGTTACGACT-1	1.03944	3.74057
CTAGCCTCAAACTGCT-1	4.10463	3.55798						GCGCGATTCATAGCAC-1	4.06031	1.01025
CTAGCCTGTTGTGGCC-1	3.84991	3.23139						GCGCGATTCCATGAGT-1	1.43713	3.40176
CTAGCCTTCACCTCGT-1	4.14929	3.62546						GCGCGATTCCTTTCGG-1	0.844559	4.6709
CTAGCCTTCAGCACAT-1	0.691383	2.97345						GCGCGATTCGTAGGTT-1	1.12069	3.74767
CTAGCCTTCGGTTCGG-1	3.86382	3.00045						GCGCGATTCTTCTGGC-1	4.72194	1.65517
CTAGCCTTCGTCCAGG-1	2.51571	3.89036						GCGGGTTCAATGGAGC-1	0.609249	3.85773
CTAGTGAAGCCAGTTT-1	3.61137	3.84269						GCGGGTTCAGTAACGG-1	4.16289	3.7542
CTAGTGACAGCTATTG-1	3.77591	3.85678						GCTCCTAAGAGCCTAG-1	1.06409	4.15325
CTAGTGACATTACCTT-1	2.96562	4.29753						GCTCCTAAGATCGGGT-1	1.00538	3.8448
CTAGTGAGTCCGTGAC-1	3.9324	3.77045						GCTCCTAAGGGATGGG-1	4.48623	0.387465
CTAGTGATCACTTCAT-1	3.42637	3.39807						GCTCCTACAAGCCTAT-1	0.419339	1.12617
CTAGTGATCCTCGCAT-1	3.71845	3.297						GCTCCTACATGCAATC-1	0.841111	4.28128
CTAGTGATCGGCGCAT-1	4.29931	3.98159						GCTCCTAGTAGCGTAG-1	4.21695	1.04105
CTCACACCAAGCGCTC-1	3.72663	3.65486						GCTCCTAGTCAGATAA-1	4.70267	0.911506
CTCACACCACCTCGTT-1	3.7827	2.96961						GCTCCTAGTCTCTTAT-1	1.03438	3.65103
CTCACACCAGGTCTCG-1	4.03409	4.06732						GCTCCTAGTCTTCTCG-1	0.802971	4.09674
CTCACACTCGTTTAGG-1	4.00876	3.48776						GCTCCTAGTGTGCCTG-1	0.537918	3.85021
CTCACACTCTGCCCTA-1	3.71532	3.68127						GCTCCTATCCTACAGA-1	0.882953	3.71021
CTCAGAACAAGGACAC-1	3.09795	3.11392						GCTCTGTCAGGATTGG-1	0.798573	4.14853
CTCAGAACAGCTTCGG-1	3.72556	3.39657						GCTCTGTGTCACCTAA-1	1.03132	4.11593
CTCAGAAGTACCAGTT-1	2.90829	3.45037						GCTGCAGAGTGAATTG-1	0.680543	4.45712
CTCAGAAGTGCCTTGG-1	4.30527	3.14278						GCTGCAGCAAAGGAAG-1	0.967915	4.60552
CTCAGAAGTTAGTGGG-1	0.71731	1.85542						GCTGCAGCAGGTCGTC-1	4.74966	2.90803
CTCAGAAGTTCCACGG-1	3.34959	3.22371						GCTGCAGTCCGTACAA-1	4.8914	3.3901
CTCAGAATCAGGTAAA-1	4.62575	4.28612						GCTGCGAAGGTGCTTT-1	0.876686	3.94363
CTCATTAAGGGCTCTC-1	2.96482	3.49004						GCTGCGACAAGTACCT-1	1.20156	3.8505
CTCATTAAGGTGTTAA-1	3.4716	3.4716						GCTGCGACAATGTAAG-1	3.63835	3.42122
CTCATTAGTATAAACG-1	2.05979	2.9946						GCTGCGACACGAGAGT-1	4.12232	0.905133
CTCATTAGTCACTGGC-1	2.67376	3.27561						GCTGCGACATGCCTAA-1	0.975021	3.80267
CTCATTAGTCTCGTTC-1	3.38295	3.51186						GCTGCGATCTGTCTAT-1	1.16054	0.796424
CTCATTAGTGGTAACG-1	3.2877	3.02971						GCTGCTTAGAGTGAGA-1	1.03508	0.591564
CTCATTATCACGCATA-1	4.04947	4.03454						GCTGCTTCACGGTAAG-1	4.75448	1.2319
CTCATTATCCTGCTTG-1	0.844856	3.7414						GCTGCTTGTACCGTAT-1	4.8664	0.685676
CTCATTATCTGCAAGT-1	0.779873	3.33216						GCTGCTTGTAGCTGCC-1	5.20822	0.465284
CTCCTAGAGATATGCA-1	3.31311	3.57685						GCTGCTTGTCTAGCGC-1	0.466405	4.36499
CTCCTAGCAAGAAAGG-1	4.10341	3.55611						GCTGCTTGTGTTGAGG-1	4.55593	0.773674
CTCCTAGCACAACTGT-1	4.39955	3.29509						GCTGCTTGTTCAGGCC-1	4.69241	0.914162
CTCCTAGCAGATTGCT-1	4.33623	3.38076						GCTGCTTTCATCATTC-1	0.595647	4.06734
CTCCTAGCATACTCTT-1	3.88206	3.58173						GCTGCTTTCCCTAACC-1	4.25269	1.04753
CTCCTAGCATTCCTGC-1	4.47246	3.84391						GCTGCTTTCGTGGTCG-1	0.705252	3.74516
CTCCTAGGTCAAAGCG-1	4.19717	3.32773						GCTGGGTAGGCTATCT-1	1.20209	3.59083
CTCCTAGGTCTCCATC-1	4.09599	4.05386						GCTGGGTCATCCTTGC-1	5.09236	0.449988
CTCCTAGGTGCGGTAA-1	3.56462	3.29573						GCTGGGTGTCAATGTC-1	0.84231	4.14243
CTCCTAGGTTATCACG-1	3.55733	3.37452						GCTGGGTGTGACCAAG-1	0.856464	3.77258
CTCCTAGTCGTAGGAG-1	3.849	3.55053						GCTGGGTTCATAAAGG-1	0.230386	3.942
CTCCTAGTCTTAGCCC-1	3.51543	3.13087						GCTGGGTTCCTTGACC-1	4.49606	1.63974
CTCGAAAAGCGAAGGG-1	3.59716	3.74146						GCTTCCAAGGGTATCG-1	4.49871	1.49196
CTCGAAAAGCGGCTTC-1	4.16582	3.95257						GCTTCCAAGTCCGGTC-1	0.550946	3.8705
CTCGAAAAGTGAACGC-1	1.47629	3.4336						GCTTCCACATCACGAT-1	4.68873	1.04213
CTCGAAACACGAAAGC-1	3.55838	3.32114						GCTTCCAGTCTGGAGA-1	0.742375	4.38926
CTCGAAACATTGTGCA-1	3.88659	3.36673						GCTTCCAGTTACGACT-1	5.09692	1.33323
CTCGAAAGTCCGTCAG-1	2.72145	3.61312						GCTTCCAGTTCCCTTG-1	4.10702	1.12388
CTCGAAAGTGACTCAT-1	0.745486	3.15493						GCTTCCAGTTGGTGGA-1	1.54779	0.600186
CTCGAGGAGATCCTGT-1	2.28874	3.62622						GCTTCCATCAACCAAC-1	4.68868	0.215022
CTCGAGGAGGAATGGA-1	3.90741	3.4005						GCTTGAAAGTGTCCCG-1	4.37387	0.649039
CTCGAGGCAACTGCTA-1	2.96161	2.52896						GCTTGAACAAGCCGTC-1	4.73027	0.984511
CTCGAGGCAACTTGAC-1	4.12591	3.53947						GCTTGAACAGTAAGCG-1	4.73586	0.803285
CTCGAGGCAATAGCAA-1	3.85695	3.98925						GCTTGAACATCCGCGA-1	1.11951	4.43714
CTCGAGGCATGGTCTA-1	3.27494	3.2346						GCTTGAAGTACATGTC-1	0.873981	4.20249
CTCGAGGGTACCGTAT-1	3.74879	3.90072						GCTTGAAGTCTAAAGA-1	4.92564	0.654496
CTCGAGGGTGCACCAC-1	3.43676	3.68919						GCTTGAAGTGTGACGA-1	5.06562	0.915574
CTCGAGGTCTACTCAT-1	4.02105	3.74036						GCTTGAATCCTTGGTC-1	5.27631	0.883019
CTCGAGGTCTGAGTGT-1	3.47576	3.32881						GCTTGAATCTGTACGA-1	4.58177	0.823022
CTCGGAGAGCTAGCCC-1	3.68925	3.55554						GGAAAGCAGCTAGTGG-1	0.713074	4.4766
CTCGGAGAGTTACGGG-1	4.34007	3.7317						GGAAAGCCACAAGACG-1	3.91366	2.8473
CTCGGAGCAGCTTAAC-1	3.73803	3.36538						GGAAAGCCAGCCTGTG-1	0.54766	0.54766
CTCGGAGGTTTGACAC-1	3.07102	3.50787						GGAAAGCGTACCTACA-1	0.583186	3.61513
CTCGGAGTCACCACCT-1	1.82122	1.06753						GGAAAGCTCATCGCTC-1	4.4249	0.753628
CTCGGAGTCATAGCAC-1	0.957491	3.1178						GGAAAGCTCTACTCAT-1	3.27841	4.02696
CTCGGAGTCCAAGTAC-1	3.93337	3.81733						GGAAAGCTCTATCGCC-1	1.56338	3.95224
CTCGGGAAGTAGGCCA-1	3.51604	3.2392						GGAACTTAGCCATCGC-1	3.73316	3.6364
CTCGGGACAAGCCATT-1	4.29759	3.76411						GGAACTTAGCGGCTTC-1	4.6131	0.617769
CTCGGGACAAGCCCAC-1	3.99551	3.90751						GGAACTTCAAGCTGTT-1	1.0065	4.11912
CTCGGGACAATGCCAT-1	3.65114	3.54217						GGAACTTCAATCTACG-1	0.455342	3.50544
CTCGGGACACCGCTAG-1	4.36639	3.89505						GGAACTTGTAAATGTG-1	1.18438	3.89539
CTCGGGACAGATTGCT-1	4.39183	3.53796						GGAACTTGTCCAACTA-1	0.751746	3.98058
CTCGGGAGTGAAATCA-1	3.55772	3.65232						GGAACTTGTGATAAAC-1	4.85245	1.07732
CTCGGGATCACGATGT-1	3.36817	2.7643						GGAACTTGTGCAACTT-1	4.44646	1.30392
CTCGGGATCACTCCTG-1	3.39635	3.53458						GGAACTTTCATGCTCC-1	4.13704	1.58302
CTCGTACAGAGCCTAG-1	3.34671	4.28385						GGAACTTTCCGCAAGC-1	3.77837	0.667769
CTCGTACAGATAGGAG-1	3.99329	3.49352						GGAACTTTCTGCTGCT-1	5.41815	0.540656
CTCGTACCAACTGCTA-1	3.79917	3.75441						GGAATAATCAAACGGG-1	4.52568	0.613581
CTCGTACCAGCCAGAA-1	3.06976	2.79744						GGAATAATCAGCCTAA-1	3.95582	0.713996
CTCGTACCAGGGTTAG-1	0.836619	3.39411						GGAATAATCATGCTCC-1	1.02139	3.42019
CTCGTACGTAGATTAG-1	3.18794	3.43202						GGACAAGAGAACAACT-1	2.48989	3.74891
CTCGTACGTGAGTGAC-1	1.67266	2.61249						GGACAAGAGAAGATTC-1	1.01924	4.00327
CTCGTCAAGCCACGTC-1	2.7541	3.156						GGACAAGAGACCCACC-1	0.462506	3.8598
CTCGTCACAAGTACCT-1	3.93175	3.36164						GGACAAGAGACTCGGA-1	3.95073	3.59223
CTCGTCACAATACGCT-1	3.50762	3.50762						GGACAAGAGACTTTCG-1	3.69673	0.678413
CTCGTCAGTTGGGACA-1	3.87648	3.02868						GGACAAGAGATGTGGC-1	3.91569	0.985782
CTCGTCATCATCTGTT-1	5.43306	4.17719						GGACAAGAGCCCAATT-1	1.12559	4.41792
CTCGTCATCCTTTCGG-1	3.74928	3.27563						GGACAAGAGCGTAATA-1	0.530033	3.51787
CTCTAATAGATCCGAG-1	4.16544	4.28976						GGACAAGCAAGCCGTC-1	4.26574	0.2024
CTCTAATAGCACCGCT-1	3.61344	3.74481						GGACAAGCACCAGTTA-1	4.048	1.36281
CTCTAATAGGTGCAAC-1	2.99199	3.50174						GGACAAGCAGGTCGTC-1	1.0127	4.27877
CTCTAATCAGCGTTCG-1	0.410263	4.21131						GGACAAGGTTCCCTTG-1	1.15165	3.74358
CTCTAATCAGTAGAGC-1	3.27129	3.04731						GGACAAGTCCAAGCCG-1	4.30251	0.879908
CTCTAATGTTCCACTC-1	3.12	2.69663						GGACAAGTCCGTTGTC-1	4.5021	0.641223
CTCTAATGTTGCTCCT-1	3.79647	3.74409						GGACAAGTCTGCAAGT-1	4.56554	0.425676
CTCTAATTCGCGGATC-1	4.43505	3.88286						GGACAGAAGCATGGCA-1	5.50337	0.724541
CTCTAATTCTACTATC-1	1.38231	3.01218						GGACAGAGTCTGCCAG-1	4.54757	1.01758
CTCTACGAGAATTGTG-1	0.872716	2.89034						GGACAGAGTGCTCTTC-1	0.495922	3.68893
CTCTACGAGAGTACCG-1	3.32546	3.71221						GGACAGATCCTGCTTG-1	3.86601	0.576157
CTCTACGAGCGTCAAG-1	2.99522	3.04486						GGACATTAGAAGGGTA-1	4.98295	0.168805
CTCTACGAGTGGTAAT-1	3.01035	3.14192						GGACATTAGCTAGTGG-1	0.46741	3.70681
CTCTACGCAGCTATTG-1	4.89757	4.01529						GGACATTAGGACCACA-1	0.88012	3.92912
CTCTACGCATGTTCCC-1	3.73792	2.99807						GGACATTGTCCAAGTT-1	4.02459	0.755774
CTCTACGGTCAACATC-1	4.75217	3.8238						GGACATTGTCTAGTGT-1	0.816546	3.76976
CTCTACGGTCAACTGT-1	3.47591	3.28758						GGACATTTCAACGAAA-1	1.11468	3.60081
CTCTACGGTGTCAATC-1	3.57717	3.93655						GGACATTTCGTTGCCT-1	0.718464	3.7715
CTCTACGTCCTCCTAG-1	0.391863	2.92479						GGACATTTCTAAGCCA-1	0.712987	4.06097
CTCTACGTCGGTTCGG-1	3.26369	3.53904						GGACGTCAGCGTAATA-1	0.671949	3.82404
CTCTACGTCTCCAACC-1	0.910888	3.15367						GGACGTCAGTGTACCT-1	2.22622	3.72505
CTCTGGTAGACTGTAA-1	1.398	1.69625						GGACGTCCACGAGAGT-1	4.51562	3.44238
CTCTGGTAGCTGAAAT-1	3.59277	2.67773						GGACGTCGTTTAGGAA-1	0.898524	3.80878
CTCTGGTAGTACGCGA-1	4.09347	3.56664						GGACGTCTCCTAGAAC-1	0.700223	3.89021
CTCTGGTCAAGCGCTC-1	3.83289	4.1407						GGACGTCTCTCAACTT-1	5.3183	0.402469
CTCTGGTGTCTTGCGG-1	3.79738	3.79738						GGACGTCTCTGGTTCC-1	0.978985	4.22944
CTCTGGTTCTCCCTGA-1	3.3843	2.94264						GGAGCAAAGCTGTTCA-1	5.56979	0.195287
CTCTGGTTCTTTCCTC-1	0.473611	4.20514						GGAGCAAAGGAATCGC-1	0.790243	4.62709
CTGAAACAGAGGTACC-1	3.50419	2.95591						GGAGCAAAGGCAAAGA-1	4.68222	0.879908
CTGAAACCACGCTTTC-1	4.38455	3.49055						GGAGCAAAGGTGACCA-1	0.83121	3.90188
CTGAAACCAGTCTTCC-1	4.14462	3.78785						GGAGCAACAATGGAGC-1	4.16802	2.38369
CTGAAACGTCTTCTCG-1	3.95121	3.43599						GGAGCAAGTACAGCAG-1	3.73992	1.00595
CTGAAACGTGAGCGAT-1	3.2076	3.00576						GGAGCAAGTGATAAAC-1	5.17917	0.559215
CTGAAGTAGATAGTCA-1	3.67878	3.86452						GGAGCAAGTGGGTCAA-1	0.749929	3.81099
CTGAAGTAGCCACGCT-1	4.54081	3.82032						GGAGCAAGTTATCCGA-1	4.25357	0.129655
CTGAAGTCAGGTCTCG-1	3.14179	3.54384						GGAGCAATCACTATTC-1	1.87914	0.746489
CTGAAGTGTGAAGGCT-1	3.91406	3.00084						GGAGCAATCCTACAGA-1	0.567344	4.01582
CTGAAGTTCAAGCCTA-1	1.00572	3.37432						GGAGCAATCGCAGGCT-1	0.298206	4.03584
CTGATAGAGATGGCGT-1	1.16478	1.51036						GGATGTTAGGAATTAC-1	5.22616	0.761948
CTGATAGAGGAGCGAG-1	0.690999	3.96229						GGATGTTCAGCAGTTT-1	0.819123	3.84795
CTGATAGGTCGAATCT-1	2.66084	3.636						GGATGTTGTCCGAATT-1	4.24697	1.17246
CTGATAGGTCTCTTTA-1	4.09327	3.34054						GGATGTTTCACCCTCA-1	4.81176	1.22215
CTGATAGGTTAAAGTG-1	4.64193	4.20271						GGATGTTTCCTTGGTC-1	4.15614	0.956537
[truncated: 45,992 more rows]

## Sheet: Fig_2d_CD4
barcode	leiden	S_score	G2M_score	PDCD1	CTLA4	LAG3	HAVCR2	TIGIT	ICOS	GZMA	GZMB	GZMH	GZMK	GNLY	PRF1	NKG7	CRTAM	EOMES	FOXP3	IL2RA	IKZF2	CCR7	SELL	IL7R	IFNG	TNF	CCL20	CCL4	CCL5	EOMES	PRDM1	TBX21	HOPX	ZEB2	ID2
AAACGGGAGATGCCTT-1	Naive-like	-0.14779	-0.0743995	0.573725	-0.472436	0.676591	-0.364001	-0.617865	-0.532311	0.170603	0.752609	0.474967	1.61502	0.817554	0.348203	-0.381655	-0.367776	-0.283368	-0.239577	-0.24175	-0.207274	-0.520844	-0.312296	0.691212	0.364821	1.74769	4.0097	0.693106	0.660248	-0.283368	-0.513251	-0.324557	0.427645	0.921693	-0.843183
AAACGGGGTGCCTGGT-1	GNLY	-0.110224	-0.00898261	-0.562345	-0.472436	0.2967	-0.364001	0.492886	0.712398	0.233513	1.18793	1.02423	1.83566	1.81081	1.85458	1.31289	1.07627	-0.283368	-0.239577	-0.24175	-0.207274	0.482039	-0.312296	-0.927456	1.1999	-0.418804	-0.256259	2.28328	0.276225	-0.283368	-0.513251	-0.324557	0.49996	1.73277	0.548872
AAAGATGTCAATCTCT-1	Activated	-0.188618	-0.118536	-0.562345	-0.472436	-0.648511	-0.364001	-0.617865	1.18152	-0.89039	-0.736614	-0.711365	0.748178	-0.468658	-0.603856	-0.951875	-0.367776	-0.283368	-0.239577	1.33091	-0.207274	2.16536	-0.312296	1.18161	0.134729	-0.418804	0.806924	-0.770082	0.122195	-0.283368	-0.513251	1.09044	-0.570024	-0.446807	1.19657
AAAGCAAAGCTGCCCA-1	GNLY	-0.0948035	-0.0392948	-0.562345	-0.472436	-0.648511	-0.364001	-0.617865	-0.532311	-0.89039	-0.736614	-0.711365	-0.531578	-0.468658	-0.603856	0.146073	-0.367776	-0.283368	-0.239577	-0.24175	-0.207274	-0.520844	-0.312296	-0.927456	-0.52422	-0.418804	-0.256259	-0.770082	-1.32454	-0.283368	-0.513251	-0.324557	-0.570024	2.18821	0.839754
AAAGCAACACGCGAAA-1	Activated	-0.063066	-0.0658557	-0.562345	-0.472436	-0.648511	-0.364001	-0.617865	-0.532311	0.687703	-0.736614	-0.711365	1.64132	-0.468658	-0.603856	0.11472	-0.367776	-0.283368	-0.239577	-0.24175	-0.207274	-0.520844	-0.312296	1.42327	1.89629	-0.418804	5.41505	0.000966834	0.136629	-0.283368	-0.513251	-0.324557	-0.570024	-0.446807	-0.843183
AAAGCAACAGGCTGAA-1	Activated	-0.11464	0.00137046	-0.562345	-0.472436	-0.648511	-0.364001	-0.617865	1.02271	-0.89039	-0.736614	-0.711365	-0.531578	-0.468658	-0.603856	-0.951875	-0.367776	-0.283368	-0.239577	-0.24175	-0.207274	1.61028	-0.312296	0.739798	-0.52422	-0.418804	1.66567	-0.770082	-0.649745	-0.283368	-0.513251	-0.324557	-0.570024	-0.446807	0.327903
AAAGCAACATTACCTT-1	Naive-like	-0.0453816	0.0516743	-0.562345	-0.472436	-0.648511	-0.364001	-0.617865	-0.532311	-0.89039	-0.736614	-0.711365	-0.531578	-0.468658	0.868271	-0.951875	-0.367776	-0.283368	-0.239577	-0.24175	-0.207274	2.47957	-0.312296	1.73351	-0.52422	-0.418804	-0.256259	-0.770082	0.369564	-0.283368	1.34854	2.62737	0.972629	-0.446807	0.5083
AAAGTAGAGAGTACAT-1	Activated	-0.0332129	-0.0977666	-0.562345	-0.472436	0.186118	-0.364001	-0.617865	-0.532311	-0.89039	-0.736614	-0.711365	1.22204	-0.468658	-0.603856	-0.951875	-0.367776	-0.283368	-0.239577	-0.24175	-0.207274	0.36471	-0.312296	1.38261	-0.52422	1.27115	-0.256259	-0.770082	0.0218332	-0.283368	0.627011	-0.324557	-0.570024	-0.446807	0.413176
AAAGTAGGTGAGGGAG-1	Activated	-0.0998285	-0.0174478	-0.562345	1.12392	-0.648511	-0.364001	-0.617865	0.985864	-0.89039	-0.736614	-0.711365	-0.531578	-0.468658	-0.603856	-0.951875	-0.367776	-0.283368	1.38089	2.5338	-0.207274	1.00198	-0.312296	0.427018	-0.52422	2.66633	5.99189	-0.770082	-0.665736	-0.283368	-0.513251	-0.324557	0.273328	-0.446807	1.11452
AAATGCCAGGACACCA-1	GZMK	-0.0920692	0.000159307	-0.562345	-0.472436	-0.648511	-0.364001	-0.617865	1.76337	1.44513	-0.736614	-0.711365	1.74268	-0.468658	-0.603856	-0.951875	-0.367776	-0.283368	-0.239577	-0.24175	-0.207274	-0.520844	-0.312296	1.23539	-0.52422	-0.418804	-0.256259	0.398396	-1.32454	-0.283368	-0.513251	-0.324557	-0.570024	-0.446807	-0.843183
AAATGCCGTCAAAGCG-1	Activated	-0.0522993	-0.0207315	-0.562345	-0.472436	-0.648511	-0.364001	-0.617865	1.50758	-0.89039	-0.736614	-0.711365	-0.531578	-0.468658	-0.603856	-0.951875	-0.367776	-0.283368	-0.239577	-0.24175	-0.207274	0.610172	-0.312296	0.983779	-0.52422	-0.418804	2.77942	-0.770082	0.49923	-0.283368	1.60306	-0.324557	-0.570024	-0.446807	-0.843183
AAATGCCTCTAACCGA-1	Activated	-0.0225424	-0.110041	-0.562345	-0.472436	-0.648511	-0.364001	-0.617865	0.545253	-0.2352	-0.736614	-0.711365	-0.531578	-0.468658	-0.603856	-0.951875	-0.367776	-0.283368	-0.239577	-0.24175	-0.207274	0.801476	-0.312296	1.36278	-0.52422	0.672778	1.07555	-0.770082	0.412851	-0.283368	1.1894	-0.324557	1.17108	-0.446807	1.0793
AACACGTCAATGGAAT-1	Follicular helper	-0.0798359	-0.150084	0.571406	-0.472436	-0.648511	-0.364001	1.55296	0.625905	-0.89039	-0.736614	-0.711365	-0.531578	-0.468658	-0.603856	-0.951875	-0.367776	-0.283368	-0.239577	-0.24175	-0.207274	-0.520844	3.56628	0.689242	-0.52422	1.74446	-0.256259	-0.770082	-1.32454	-0.283368	-0.513251	1.58063	-0.570024	-0.446807	0.468739
AACACGTCACGAAAGC-1	Follicular helper	0.034248	0.143769	0.813681	1.00568	-0.648511	1.52263	0.636568	0.873408	-0.89039	0.94237	-0.711365	-0.531578	-0.468658	-0.603856	-0.951875	-0.367776	-0.283368	-0.239577	5.27172	-0.207274	-0.520844	-0.312296	-0.135931	-0.52422	-0.418804	-0.256259	1.4121	-0.438319	-0.283368	2.03752	-0.324557	-0.570024	2.45232	0.69483
AACACGTTCAAGAAGT-1	GZMK	-0.12791	-0.021283	-0.562345	-0.472436	-0.648511	-0.364001	-0.617865	-0.532311	0.853896	0.232097	1.23898	2.19844	-0.468658	1.38979	0.932632	2.9604	-0.283368	-0.239577	-0.24175	-0.207274	2.25516	-0.312296	0.440985	1.92	1.34381	-0.256259	1.09078	0.796755	-0.283368	-0.513251	-0.324557	-0.570024	-0.446807	-0.843183
AACCATGAGGATGGTC-1	Activated	-0.0923811	-0.0476452	1.31755	-0.472436	0.11276	0.981446	1.09591	-0.532311	0.813012	-0.736614	-0.711365	1.56038	-0.468658	-0.603856	-0.459332	-0.367776	-0.283368	-0.239577	-0.24175	-0.207274	0.286876	-0.312296	0.733149	1.34391	-0.418804	-0.256259	0.0166655	-0.181736	-0.283368	0.526789	-0.324557	-0.570024	0.73527	-0.843183
AACCATGAGGCTAGCA-1	Activated	-0.115332	0.00532824	2.12077	-0.472436	-0.648511	-0.364001	-0.617865	-0.532311	-0.89039	-0.736614	0.399299	-0.531578	1.52337	0.736287	0.182435	-0.367776	-0.283368	-0.239577	-0.24175	-0.207274	-0.520844	-0.312296	1.7852	-0.52422	-0.418804	-0.256259	0.915831	0.635665	-0.283368	-0.513251	-0.324557	-0.570024	-0.446807	0.387132
AACCATGCATGCCACG-1	Naive-like	-0.133097	-0.0623219	0.446572	-0.472436	0.134177	-0.364001	-0.617865	0.498378	-0.89039	-0.736614	-0.711365	-0.531578	-0.468658	-0.603856	-0.951875	-0.367776	-0.283368	-0.239577	-0.24175	-0.207274	2.64222	-0.312296	0.47009	0.265316	-0.418804	-0.256259	-0.770082	-0.0893182	-0.283368	1.52037	-0.324557	-0.570024	-0.446807	-0.843183
AACCATGGTTGGAGGT-1	Regulatory	-0.0505447	0.125204	-0.562345	-0.472436	-0.648511	-0.364001	-0.617865	2.39296	-0.89039	-0.736614	-0.711365	-0.531578	-0.468658	-0.603856	-0.951875	-0.367776	-0.283368	2.28247	2.54976	-0.207274	0.709408	-0.312296	1.24191	-0.52422	-0.418804	-0.256259	-0.770082	-1.32454	-0.283368	1.07085	-0.324557	-0.570024	-0.446807	0.306725
AACCATGTCGTCACGG-1	Regulatory	-0.0832431	0.0234433	-0.562345	-0.472436	-0.648511	-0.364001	-0.617865	1.84041	-0.89039	-0.736614	-0.711365	-0.531578	-0.468658	-0.603856	-0.951875	-0.367776	-0.283368	3.67954	2.20518	-0.207274	-0.520844	2.53603	-0.173824	-0.52422	-0.418804	-0.256259	-0.770082	-1.32454	-0.283368	-0.513251	-0.324557	-0.570024	-0.446807	-0.843183
AACCGCGCAAGACGTG-1	Activated	-0.138122	-0.0686606	-0.562345	-0.472436	-0.648511	-0.364001	-0.617865	-0.532311	0.891798	-0.736614	-0.711365	1.10395	-0.468658	-0.603856	-0.951875	-0.367776	-0.283368	-0.239577	-0.24175	-0.207274	-0.520844	-0.312296	1.43597	-0.52422	-0.418804	-0.256259	-0.770082	0.496877	-0.283368	-0.513251	-0.324557	-0.570024	-0.446807	-0.843183
AACCGCGTCAGCACAT-1	Follicular helper	-0.100199	-0.0447948	-0.562345	-0.472436	-0.648511	-0.364001	0.550989	0.777508	-0.89039	-0.736614	-0.711365	-0.531578	-0.468658	-0.603856	-0.951875	-0.367776	-0.283368	-0.239577	-0.24175	-0.207274	1.80409	-0.312296	0.995976	-0.52422	-0.418804	-0.256259	-0.770082	-1.32454	-0.283368	-0.513251	-0.324557	-0.570024	-0.446807	-0.843183
AACGTTGCACCATCCT-1	CD52	-0.0853358	-0.0410714	-0.562345	-0.472436	-0.648511	-0.364001	-0.617865	-0.532311	1.25769	-0.736614	-0.711365	-0.531578	-0.468658	-0.603856	-0.951875	-0.367776	-0.283368	-0.239577	-0.24175	-0.207274	2.32565	-0.312296	-0.927456	-0.52422	-0.418804	-0.256259	-0.770082	-1.32454	-0.283368	3.99511	-0.324557	-0.570024	3.71896	-0.843183
AACGTTGCATCACGAT-1	Regulatory	-0.10817	-0.143009	1.38177	1.92073	-0.648511	-0.364001	0.81466	2.34339	-0.89039	-0.736614	-0.711365	-0.531578	-0.468658	-0.603856	-0.951875	-0.367776	-0.283368	4.75575	-0.24175	2.21749	-0.520844	-0.312296	1.57047	-0.52422	-0.418804	3.29796	-0.770082	-1.32454	-0.283368	-0.513251	-0.324557	-0.570024	-0.446807	1.62414
AACGTTGGTCTTGATG-1	Activated	-0.098978	-0.0723925	-0.562345	-0.472436	-0.648511	-0.364001	-0.617865	-0.532311	0.414774	-0.736614	-0.711365	1.62146	-0.468658	-0.603856	-0.951875	-0.367776	-0.283368	-0.239577	-0.24175	-0.207274	-0.520844	-0.312296	1.13975	2.03411	4.51294	-0.256259	-0.770082	-1.32454	-0.283368	-0.513251	-0.324557	-0.570024	-0.446807	-0.843183
AACGTTGGTGGCTCCA-1	Regulatory	-0.0695584	-0.122915	-0.562345	1.10779	-0.648511	-0.364001	0.723225	2.04818	-0.89039	-0.736614	-0.711365	-0.531578	-0.468658	-0.603856	-0.951875	-0.367776	-0.283368	2.2427	2.50575	-0.207274	1.21691	-0.312296	0.286974	-0.52422	-0.418804	-0.256259	-0.770082	-1.32454	-0.283368	1.04587	-0.324557	-0.570024	-0.446807	-0.843183
AACGTTGTCTCAAGTG-1	Follicular helper	-0.0413071	-0.0179813	1.77092	2.82988	-0.648511	-0.364001	2.59873	1.8513	-0.89039	-0.736614	-0.711365	-0.531578	-0.468658	-0.603856	-0.951875	-0.367776	-0.283368	-0.239577	-0.24175	-0.207274	-0.520844	-0.312296	0.660296	-0.52422	-0.418804	-0.256259	-0.770082	-1.32454	-0.283368	-0.513251	-0.324557	-0.570024	-0.446807	0.43634
AACGTTGTCTTGTTTG-1	GZMK	0.0634902	0.102778	2.19529	-0.472436	-0.648511	-0.364001	-0.617865	-0.532311	0.378095	0.424863	1.20389	2.35192	-0.468658	1.10753	0.817731	-0.367776	-0.283368	-0.239577	-0.24175	-0.207274	-0.520844	-0.312296	-0.927456	-0.52422	-0.418804	-0.256259	1.1954	0.523122	-0.283368	-0.513251	4.30944	-0.570024	-0.446807	-0.843183
AACTCAGAGCCGCCTA-1	Activated	-0.160952	-0.0458499	-0.562345	-0.472436	-0.648511	-0.364001	1.39814	-0.532311	-0.89039	-0.736614	-0.711365	-0.531578	-0.468658	-0.603856	-0.951875	-0.367776	-0.283368	2.38791	2.66647	-0.207274	1.64555	-0.312296	0.344606	-0.52422	1.19263	-0.256259	-0.770082	-1.32454	-0.283368	-0.513251	-0.324557	-0.570024	-0.446807	0.354801
AACTCCCTCACTTACT-1	Activated	-0.134006	-0.105468	-0.562345	-0.472436	-0.648511	-0.364001	-0.617865	-0.532311	0.104007	-0.736614	-0.711365	1.51681	-0.468658	-0.603856	-0.951875	-0.367776	-0.283368	-0.239577	-0.24175	-0.207274	0.796861	-0.312296	0.61715	0.728576	1.23792	-0.256259	-0.770082	0.0041661	-0.283368	-0.513251	2.36563	0.835846	-0.446807	0.388467
AACTCCCTCCTGCAGG-1	Regulatory	-0.0955253	-0.0215479	-0.562345	-0.472436	-0.648511	-0.364001	2.01026	1.67079	-0.89039	-0.736614	-0.711365	-0.531578	-0.468658	0.661482	-0.951875	-0.367776	-0.283368	2.3082	5.98051	4.88425	-0.520844	1.92714	-0.927456	-0.52422	-0.418804	3.95024	-0.770082	-1.32454	-0.283368	-0.513251	-0.324557	-0.570024	-0.446807	1.71996
AACTCCCTCTTGGGTA-1	GZMK	-0.141791	-0.0299329	-0.562345	-0.472436	-0.648511	-0.364001	-0.617865	2.59005	1.49372	-0.736614	1.72648	2.39636	-0.468658	-0.603856	0.809915	-0.367776	-0.283368	-0.239577	-0.24175	-0.207274	-0.520844	-0.312296	-0.927456	-0.52422	-0.418804	-0.256259	1.35944	1.02581	-0.283368	-0.513251	-0.324557	1.46445	-0.446807	-0.843183
AACTCTTAGACCTTTG-1	GZMK	-0.0100462	0.0808812	-0.562345	-0.472436	0.379815	-0.364001	0.590557	0.821849	0.313959	-0.736614	-0.711365	2.16769	-0.468658	-0.603856	-0.286548	2.76533	3.21601	-0.239577	-0.24175	-0.207274	1.85297	-0.312296	1.34992	-0.52422	0.952972	-0.256259	0.604502	0.244083	3.21601	0.891637	-0.324557	-0.570024	-0.446807	-0.843183
AACTCTTAGCAATCTC-1	Naive-like	-0.125857	-0.148049	-0.562345	-0.472436	-0.648511	-0.364001	-0.617865	-0.532311	0.109124	-0.736614	-0.711365	-0.531578	-0.468658	-0.603856	-0.951875	-0.367776	-0.283368	-0.239577	-0.24175	-0.207274	1.95464	-0.312296	1.11487	-0.52422	0.674938	1.77547	-0.770082	0.286767	-0.283368	-0.513251	-0.324557	-0.570024	-0.446807	0.684377
AACTCTTAGCTCCTCT-1	Activated	-0.0536782	0.10521	-0.562345	-0.472436	-0.648511	-0.364001	-0.617865	-0.532311	-0.89039	-0.736614	-0.711365	-0.531578	-0.468658	-0.603856	-0.951875	-0.367776	-0.283368	-0.239577	-0.24175	-0.207274	1.23411	-0.312296	1.30704	-0.52422	-0.418804	-0.256259	-0.770082	-1.32454	-0.283368	-0.513251	-0.324557	-0.570024	-0.446807	1.35424
AACTCTTGTCTCTTTA-1	CD52	-0.118971	-0.0708123	-0.562345	1.03951	-0.648511	-0.364001	-0.617865	0.905582	-0.89039	-0.736614	-0.711365	-0.531578	-0.468658	-0.603856	-0.245408	-0.367776	-0.283368	-0.239577	-0.24175	-0.207274	-0.520844	2.70808	1.36358	-0.52422	-0.418804	-0.256259	-0.770082	-0.421773	-0.283368	-0.513251	-0.324557	-0.570024	-0.446807	-0.843183
AACTGGTCAGTTTACG-1	Naive-like	-0.0152229	-0.119184	1.23186	-0.472436	-0.648511	-0.364001	-0.617865	-0.532311	0.224077	-0.736614	-0.711365	-0.531578	-0.468658	-0.603856	-0.951875	-0.367776	-0.283368	-0.239577	3.10922	-0.207274	-0.520844	-0.312296	1.71093	-0.52422	2.14961	-0.256259	-0.770082	0.311944	-0.283368	-0.513251	-0.324557	-0.570024	1.71447	-0.843183
AACTGGTGTATTAGCC-1	CD52	-0.120998	-0.135311	-0.562345	-0.472436	-0.648511	-0.364001	-0.617865	1.1406	-0.89039	-0.736614	-0.711365	-0.531578	-0.468658	-0.603856	-0.951875	-0.367776	-0.283368	-0.239577	-0.24175	-0.207274	-0.520844	-0.312296	0.014518	-0.52422	1.27587	-0.256259	-0.770082	-1.32454	-0.283368	1.22233	-0.324557	-0.570024	-0.446807	0.929429
AACTGGTTCGCAGGCT-1	Activated	-0.112821	-0.035898	-0.562345	-0.472436	-0.648511	-0.364001	-0.617865	1.03342	0.290731	-0.736614	-0.711365	-0.531578	-0.468658	-0.603856	-0.451646	-0.367776	-0.283368	-0.239577	-0.24175	-0.207274	-0.520844	-0.312296	1.58851	0.255695	-0.418804	-0.256259	-0.251866	-0.171052	-0.283368	-0.513251	-0.324557	0.305186	-0.446807	0.619742
AACTGGTTCTCAAGTG-1	Regulatory	-0.181979	-0.0838319	1.19801	1.41852	-0.648511	-0.364001	1.60991	1.26603	-0.89039	-0.736614	-0.711365	-0.531578	-0.468658	-0.603856	-0.951875	-0.367776	-0.283368	-0.239577	-0.24175	-0.207274	-0.520844	-0.312296	0.478227	-0.52422	1.40294	1.9664	-0.770082	-1.32454	-0.283368	-0.513251	-0.324557	-0.570024	-0.446807	-0.843183
AACTTTCCAGTAACGG-1	Activated	-0.0857816	0.0732429	-0.562345	-0.472436	-0.648511	-0.364001	-0.617865	-0.532311	-0.89039	-0.736614	-0.711365	-0.531578	-0.468658	-0.603856	-0.27685	-0.367776	-0.283368	-0.239577	-0.24175	-0.207274	-0.520844	-0.312296	0.74654	-0.52422	3.13326	-0.256259	-0.770082	-0.728344	-0.283368	-0.513251	-0.324557	-0.570024	-0.446807	0.191497
AACTTTCTCACCTTAT-1	GZMB	-0.151278	-0.026052	1.02212	2.72517	-0.648511	1.80842	0.826589	2.50869	-0.89039	-0.736614	-0.711365	-0.531578	-0.468658	0.723971	-0.951875	-0.367776	-0.283368	-0.239577	-0.24175	-0.207274	-0.520844	-0.312296	0.605677	-0.52422	-0.418804	-0.256259	-0.770082	-0.622133	-0.283368	3.46674	-0.324557	-0.570024	2.25508	2.04591
AACTTTCTCATCACCC-1	Naive-like	-0.0201974	-0.0512501	-0.562345	-0.472436	-0.648511	-0.364001	-0.617865	-0.532311	-0.89039	-0.736614	-0.711365	-0.531578	-0.468658	-0.603856	-0.951875	-0.367776	-0.283368	-0.239577	2.25354	-0.207274	2.02955	-0.312296	1.11648	-0.52422	-0.418804	4.06193	-0.770082	-1.32454	-0.283368	0.902757	-0.324557	-0.570024	-0.446807	0.969272
AAGACCTAGCCACTAT-1	Follicular helper	-0.00174116	-0.0739335	2.62443	-0.472436	-0.648511	-0.364001	0.800193	-0.532311	-0.89039	-0.736614	-0.711365	-0.531578	-0.468658	-0.603856	-0.951875	-0.367776	-0.283368	-0.239577	-0.24175	-0.207274	1.29783	-0.312296	0.905656	-0.52422	2.30289	-0.256259	-0.770082	-0.634969	-0.283368	-0.513251	-0.324557	-0.570024	-0.446807	-0.843183
AAGACCTTCACAAACC-1	Naive-like	-0.0566659	-0.0807089	-0.562345	1.30885	-0.648511	-0.364001	-0.617865	-0.532311	-0.89039	-0.736614	-0.711365	-0.531578	-0.468658	-0.603856	-0.951875	-0.367776	-0.283368	-0.239577	-0.24175	-0.207274	-0.520844	-0.312296	1.66068	-0.52422	1.29728	-0.256259	-0.770082	-1.32454	-0.283368	-0.513251	-0.324557	-0.570024	-0.446807	0.432601
AAGCCGCCACTCTGTC-1	Follicular helper	-0.0580657	0.00737321	1.34171	-0.472436	-0.648511	-0.364001	1.48349	-0.532311	-0.89039	-0.736614	-0.711365	-0.531578	-0.468658	-0.603856	-0.951875	-0.367776	-0.283368	1.94816	-0.24175	-0.207274	1.04639	-0.312296	0.39846	0.490388	2.27686	-0.256259	-0.770082	-1.32454	-0.283368	0.860872	-0.324557	-0.570024	-0.446807	-0.843183
AAGCCGCTCAACACCA-1	Activated	-0.0831032	-0.047988	-0.562345	-0.472436	-0.648511	-0.364001	-0.617865	-0.532311	0.218782	-0.736614	0.121387	1.12955	-0.468658	0.400955	-0.951875	-0.367776	-0.283368	-0.239577	-0.24175	-0.207274	0.466072	-0.312296	1.0025	0.414081	1.8347	-0.256259	-0.770082	0.162818	-0.283368	-0.513251	-0.324557	1.34227	-0.446807	0.83213
AAGCCGCTCCGGGTGT-1	Regulatory	-0.0792098	-0.0479742	-0.562345	-0.472436	0.509349	-0.364001	0.742778	-0.532311	-0.89039	-0.736614	-0.711365	-0.531578	-0.468658	-0.603856	-0.951875	-0.367776	-0.283368	-0.239577	-0.24175	-0.207274	0.707664	1.90138	-0.068915	-0.52422	-0.418804	-0.256259	-0.770082	-1.32454	-0.283368	-0.513251	-0.324557	-0.570024	-0.446807	0.800385
AAGGAGCTCCTTGCCA-1	Naive-like	-0.0876064	-0.000573164	-0.562345	-0.472436	-0.648511	-0.364001	-0.617865	1.51812	-0.89039	-0.736614	-0.711365	1.72724	-0.468658	-0.603856	-0.951875	-0.367776	-0.283368	-0.239577	2.34081	-0.207274	2.22379	2.6646	0.775832	-0.52422	-0.418804	-0.256259	-0.770082	-1.32454	-0.283368	0.952276	1.99908	-0.570024	-0.446807	-0.843183
AAGGCAGAGAGTACCG-1	CD52	-0.104289	-0.104193	-0.562345	1.11675	-0.648511	0.945606	-0.617865	-0.532311	-0.89039	-0.736614	-0.711365	-0.531578	-0.468658	-0.603856	-0.951875	-0.367776	-0.283368	-0.239577	-0.24175	-0.207274	0.26536	-0.312296	-0.378018	-0.52422	-0.418804	-0.256259	-0.770082	-0.507647	-0.283368	1.43975	-0.324557	-0.570024	-0.446807	-0.843183
AAGGCAGCAGAAGCAC-1	Regulatory	-0.0656905	-0.112608	1.22493	0.816941	0.282666	-0.364001	0.476394	0.693917	-0.144808	-0.0539287	-0.711365	-0.531578	-0.468658	-0.603856	-0.951875	1.05483	-0.283368	-0.239577	-0.24175	-0.207274	2.01177	1.46799	1.42142	1.18121	-0.418804	1.2593	-0.770082	0.163678	-0.283368	-0.513251	-0.324557	-0.570024	0.999094	-0.843183
AAGGCAGGTTGGAGGT-1	Regulatory	0.072926	0.0365434	1.60902	-0.472436	-0.648511	-0.364001	1.36163	-0.532311	-0.89039	1.00841	0.524855	-0.531578	1.31244	-0.603856	-0.951875	-0.367776	-0.283368	1.77573	-0.24175	2.61249	1.26642	-0.312296	-0.927456	-0.52422	0.817179	-0.256259	-0.14906	-1.32454	-0.283368	-0.513251	-0.324557	-0.570024	0.991881	0.526214
AAGGCAGTCCGAATGT-1	Activated	-0.155475	-0.0261448	0.894753	-0.472436	-0.648511	1.63378	-0.617865	-0.532311	-0.89039	-0.736614	-0.711365	-0.531578	-0.468658	-0.603856	-0.220524	-0.367776	-0.283368	-0.239577	-0.24175	-0.207274	-0.520844	-0.312296	1.71061	-0.52422	-0.418804	-0.256259	0.319171	0.680496	-0.283368	-0.513251	-0.324557	-0.570024	-0.446807	-0.843183
AAGGTTCAGGGAACGG-1	GZMB	0.779821	0.22951	2.37377	0.838265	1.06245	-0.364001	0.494491	0.714196	0.234847	-0.0426383	-0.711365	-0.531578	-0.468658	-0.603856	-0.951875	-0.367776	-0.283368	-0.239577	-0.24175	-0.207274	-0.520844	-0.312296	-0.927456	2.74674	-0.418804	-0.256259	1.77171	-0.521469	-0.283368	1.40671	-0.324557	-0.570024	-0.446807	2.21034
AAGGTTCAGGTGGGTT-1	Follicular helper	-0.142052	-0.109043	1.1298	1.34525	-0.648511	-0.364001	0.924754	-0.532311	-0.89039	-0.736614	-0.711365	-0.531578	-0.468658	-0.603856	-0.951875	-0.367776	-0.283368	-0.239577	-0.24175	-0.207274	-0.520844	-0.312296	0.433733	0.799983	-0.418804	-0.256259	-0.770082	-1.32454	-0.283368	-0.513251	-0.324557	-0.570024	-0.446807	0.458669
AAGGTTCAGTGATCGG-1	GNLY	-0.146204	0.0160234	0.967174	1.17056	-0.648511	-0.364001	-0.617865	1.03021	-0.89039	-0.736614	-0.711365	-0.531578	-0.468658	-0.603856	-0.951875	-0.367776	-0.283368	-0.239577	-0.24175	-0.207274	-0.520844	-0.312296	1.10379	-0.52422	1.16405	-0.256259	-0.770082	0.240874	-0.283368	1.10781	-0.324557	-0.570024	-0.446807	1.1557
AAGGTTCAGTTGCAGG-1	GZMK	-0.0885913	-0.191697	-0.562345	-0.472436	-0.648511	-0.364001	-0.617865	-0.532311	0.467711	-0.736614	-0.711365	1.13631	-0.468658	-0.603856	-0.951875	2.22354	-0.283368	-0.239577	-0.24175	-0.207274	1.27882	-0.312296	-0.927456	-0.52422	-0.418804	-0.256259	0.366802	0.311768	-0.283368	1.80404	-0.324557	-0.570024	-0.446807	-0.843183
AAGGTTCTCACTTCAT-1	GZMK	-0.0740247	-0.0573262	-0.562345	-0.472436	-0.648511	-0.364001	-0.617865	-0.532311	0.478228	-0.736614	-0.711365	1.70642	-0.468658	-0.603856	-0.951875	2.24361	-0.283368	-0.239577	-0.24175	-0.207274	-0.520844	-0.312296	-0.927456	1.20004	-0.418804	-0.256259	0.375606	-0.347771	-0.283368	-0.513251	-0.324557	-0.570024	2.20735	-0.843183
AAGGTTCTCGATAGAA-1	Activated	-0.0723101	-0.103381	-0.562345	-0.472436	-0.648511	-0.364001	-0.617865	2.13746	-0.89039	0.350681	-0.711365	1.79714	-0.468658	-0.603856	-0.951875	-0.367776	-0.283368	-0.239577	-0.24175	-0.207274	2.46366	-0.312296	0.172218	-0.52422	-0.418804	-0.256259	-0.770082	0.282856	-0.283368	1.51289	-0.324557	-0.570024	-0.446807	0.627604
AAGTCTGAGACTAGAT-1	Follicular helper	-0.0444281	-0.0537444	1.46739	2.65453	1.14955	-0.364001	-0.617865	0.580268	-0.89039	-0.736614	-0.711365	-0.531578	1.40986	-0.603856	-0.951875	-0.367776	-0.283368	3.18536	2.8391	-0.207274	-0.520844	-0.312296	0.0214179	1.28957	0.708249	-0.256259	0.819761	-0.424744	-0.283368	2.72729	1.50556	0.386378	-0.446807	1.26788
AAGTCTGTCTACTATC-1	Activated	-0.102745	-0.0761069	-0.562345	-0.472436	-0.648511	-0.364001	-0.617865	-0.532311	0.0360375	-0.736614	-0.711365	2.23947	-0.468658	-0.603856	-0.951875	-0.367776	2.40848	-0.239577	-0.24175	-0.207274	-0.520844	-0.312296	0.300692	1.1466	1.12468	-0.256259	-0.770082	0.141652	2.40848	-0.513251	-0.324557	-0.570024	-0.446807	0.304281
AAGTCTGTCTTGTATC-1	CD52	0.0127519	-0.0608743	-0.562345	-0.472436	-0.648511	-0.364001	-0.617865	-0.532311	-0.89039	-0.736614	-0.711365	-0.531578	-0.468658	-0.603856	-0.951875	-0.367776	-0.283368	-0.239577	-0.24175	3.24139	-0.520844	-0.312296	-0.927456	-0.52422	-0.418804	-0.256259	-0.770082	-1.32454	-0.283368	-0.513251	-0.324557	-0.570024	-0.446807	-0.843183
AATCCAGCAATCACAC-1	GZMB	0.0884172	-0.0753539	-0.562345	-0.472436	1.48827	-0.364001	-0.617865	1.84563	-0.89039	-0.736614	0.440345	-0.531578	-0.468658	-0.603856	-0.119554	-0.367776	-0.283368	-0.239577	-0.24175	-0.207274	-0.520844	-0.312296	1.09863	-0.52422	-0.418804	-0.256259	-0.770082	0.14576	-0.283368	-0.513251	-0.324557	-0.570024	1.55072	-0.843183
AATCCAGGTAAGAGGA-1	Naive-like	-0.0269667	0.0141969	-0.562345	-0.472436	0.599613	-0.364001	-0.617865	2.53977	-0.89039	-0.736614	-0.711365	0.695738	-0.468658	-0.603856	-0.951875	-0.367776	-0.283368	-0.239577	-0.24175	-0.207274	-0.520844	-0.312296	1.25091	-0.52422	-0.418804	-0.256259	-0.770082	-1.32454	-0.283368	-0.513251	-0.324557	-0.570024	-0.446807	-0.843183
AATCCAGGTCTAGCCG-1	Activated	-0.102992	-0.0639643	-0.562345	-0.472436	-0.648511	-0.364001	-0.617865	-0.532311	9.31262e-06	-0.736614	0.284221	1.35956	1.62234	-0.603856	-0.232382	-0.367776	-0.283368	-0.239577	-0.24175	-0.207274	1.77149	-0.312296	0.261565	-0.52422	1.06465	-0.256259	-0.770082	0.536165	-0.283368	-0.513251	-0.324557	-0.570024	2.53948	1.4867
AATCCAGTCTGATTCT-1	Follicular helper	-0.031841	-0.0856563	-0.562345	-0.472436	-0.648511	-0.364001	1.79672	-0.532311	-0.89039	-0.736614	-0.711365	-0.531578	-0.468658	-0.603856	-0.951875	-0.367776	-0.283368	-0.239577	-0.24175	-0.207274	1.65925	-0.312296	-0.0239007	-0.52422	1.20675	-0.256259	-0.770082	-1.32454	-0.283368	-0.513251	-0.324557	-0.570024	-0.446807	0.3653
AATCGGTCATAGACTC-1	Activated	-0.101375	-0.074232	-0.562345	-0.472436	-0.648511	-0.364001	-0.617865	2.05078	-0.89039	-0.736614	-0.711365	-0.531578	-0.468658	-0.603856	-0.951875	-0.367776	-0.283368	-0.239577	-0.24175	-0.207274	-0.520844	-0.312296	1.56461	0.912356	-0.418804	-0.256259	-0.770082	0.596015	-0.283368	-0.513251	-0.324557	-0.570024	-0.446807	1.68276
AATCGGTTCGCAGGCT-1	GZMK	-0.0671058	-0.000488324	-0.562345	-0.472436	0.477679	-0.364001	-0.617865	1.60126	1.62154	-0.736614	-0.711365	1.79687	-0.468658	-0.603856	-0.951875	-0.367776	2.3367	-0.239577	-0.24175	-0.207274	1.19821	1.84083	-0.927456	1.11015	-0.418804	-0.256259	0.53082	-1.32454	2.3367	-0.513251	-0.324557	-0.570024	-0.446807	-0.843183
ACACCAATCAACTCTT-1	CD52	-0.0856711	-0.148089	1.74349	-0.472436	-0.648511	-0.364001	-0.617865	-0.532311	1.28242	-0.736614	0.890105	2.74457	-0.468658	-0.603856	-0.951875	-0.367776	3.87826	-0.239577	-0.24175	-0.207274	-0.520844	-0.312296	-0.927456	-0.52422	-0.418804	-0.256259	0.813071	0.789458	3.87826	-0.513251	-0.324557	-0.570024	3.2208	0.930813
ACACCAATCGTCGTTC-1	Activated	-0.103274	0.0343324	-0.562345	-0.472436	0.549978	-0.364001	-0.617865	-0.532311	0.0692252	0.513067	-0.711365	-0.531578	-0.468658	-0.603856	-0.951875	-0.367776	-0.283368	-0.239577	-0.24175	-0.207274	-0.520844	-0.312296	0.897843	-0.52422	-0.418804	-0.256259	0.0332244	0.479515	-0.283368	-0.513251	2.27154	-0.570024	-0.446807	1.88907
ACACCCTAGTTGTCGT-1	Activated	-0.0571017	-0.0515594	-0.562345	-0.472436	-0.648511	-0.364001	-0.617865	-0.532311	1.09619	-0.736614	-0.711365	2.1548	-0.468658	-0.603856	-0.951875	-0.367776	-0.283368	-0.239577	-0.24175	-0.207274	1.15716	-0.312296	1.63584	1.07113	3.22555	-0.256259	-0.770082	-0.420799	-0.283368	-0.513251	-0.324557	1.22025	-0.446807	2.06176
ACACCCTGTTATGCGT-1	Regulatory	-0.127439	-0.0686515	1.89669	0.805247	-0.648511	-0.364001	2.30768	1.2799	-0.89039	-0.736614	-0.711365	-0.531578	-0.468658	-0.603856	-0.951875	-0.367776	-0.283368	1.76746	1.97973	3.98088	-0.520844	-0.312296	0.833308	-0.52422	-0.418804	-0.256259	-0.770082	-1.32454	-0.283368	-0.513251	-0.324557	-0.570024	-0.446807	-0.843183
ACACCCTGTTCAGACT-1	Naive-like	-0.105122	-0.105391	-0.562345	-0.472436	-0.648511	-0.364001	-0.617865	1.26936	-0.89039	-0.736614	-0.711365	-0.531578	-0.468658	-0.603856	-0.951875	-0.367776	-0.283368	-0.239577	-0.24175	-0.207274	3.18494	-0.312296	1.22691	-0.52422	0.803412	2.83386	-0.770082	-1.32454	-0.283368	-0.513251	2.63906	-0.570024	-0.446807	-0.843183
ACACCCTTCCTCTAGC-1	Activated	-0.0482503	-0.125078	-0.562345	-0.472436	-0.648511	-0.364001	1.20804	1.5138	-0.89039	-0.736614	-0.711365	0.996301	-0.468658	-0.603856	0.0534235	-0.367776	-0.283368	-0.239577	-0.24175	-0.207274	-0.520844	-0.312296	1.22038	-0.52422	-0.418804	-0.256259	1.03946	0.218205	-0.283368	-0.513251	-0.324557	1.18887	1.96586	-0.843183
ACACCGGCAGGATTGG-1	Activated	-0.0670015	0.0361158	-0.562345	-0.472436	0.601564	-0.364001	-0.617865	-0.532311	0.785431	-0.736614	0.407797	1.52651	-0.468658	0.746542	0.402282	-0.367776	-0.283368	-0.239577	-0.24175	-0.207274	-0.520844	-0.312296	0.624464	1.25532	-0.418804	-0.256259	-0.770082	0.518462	-0.283368	-0.513251	-0.324557	-0.570024	1.49427	1.4728
ACACTGAAGACGCACA-1	Naive-like	-0.0764411	-0.0771352	-0.562345	-0.472436	-0.648511	-0.364001	-0.617865	-0.532311	-0.89039	-0.736614	-0.711365	-0.531578	-0.468658	-0.603856	-0.951875	-0.367776	-0.283368	-0.239577	-0.24175	-0.207274	0.789352	-0.312296	1.741	-0.52422	-0.418804	-0.256259	-0.770082	-0.618892	-0.283368	-0.513251	-0.324557	-0.570024	-0.446807	0.381449
ACACTGAGTCATGCCG-1	Activated	-0.0514963	0.00528542	-0.562345	-0.472436	-0.648511	-0.364001	-0.617865	-0.532311	-0.89039	-0.736614	-0.711365	-0.531578	-0.468658	-0.603856	-0.951875	-0.367776	-0.283368	-0.239577	-0.24175	-0.207274	-0.520844	-0.312296	1.36046	1.38649	-0.418804	-0.256259	-0.770082	0.233107	-0.283368	-0.513251	-0.324557	-0.570024	-0.446807	0.72001
ACACTGAGTGTGAATA-1	Regulatory	-0.0547818	-0.07406	-0.562345	0.594924	-0.648511	-0.364001	1.36823	0.482773	0.604215	-0.736614	-0.711365	-0.531578	-0.468658	-0.603856	-0.951875	-0.367776	-0.283368	1.43708	1.61404	-0.207274	0.737556	-0.312296	0.456647	-0.52422	-0.418804	-0.256259	-0.770082	0.20331	-0.283368	0.53986	-0.324557	-0.570024	1.39483	-0.843183
ACACTGATCGTCACGG-1	GZMK	-0.13268	0.0384774	-0.562345	-0.472436	-0.648511	-0.364001	-0.617865	-0.532311	0.108189	0.177726	-0.711365	-0.531578	-0.468658	-0.603856	-0.144967	-0.367776	-0.283368	-0.239577	-0.24175	-0.207274	-0.520844	-0.312296	-0.927456	1.25193	1.93001	3.14445	0.0658414	0.353533	-0.283368	-0.513251	-0.324557	-0.570024	-0.446807	-0.843183
ACAGCCGAGAGCCTAG-1	CD52	-0.101185	-0.089857	-0.562345	-0.472436	-0.648511	-0.364001	-0.617865	0.74712	-0.89039	-0.736614	-0.711365	-0.531578	-0.468658	-0.603856	-0.951875	-0.367776	-0.283368	-0.239577	-0.24175	-0.207274	1.77021	3.46287	0.885722	-0.52422	0.877271	1.32505	-0.770082	-1.32454	-0.283368	-0.513251	-0.324557	-0.570024	-0.446807	0.580685
ACAGCCGCATCGATTG-1	Regulatory	-0.0416871	-0.00434036	-0.562345	0.499659	-0.648511	0.876761	-0.617865	1.27621	-0.0119376	-0.736614	-0.711365	0.547254	0.0873334	-0.603856	-0.951875	-0.367776	-0.283368	2.74763	3.99262	-0.207274	-0.520844	-0.312296	1.24837	-0.52422	1.04475	1.97898	-0.770082	-0.236238	-0.283368	-0.513251	-0.324557	-0.570024	1.25677	1.04554
ACAGCCGCATGGTTGT-1	GZMK	-0.0686847	0.0110212	1.68907	-0.472436	-0.648511	-0.364001	-0.617865	1.09381	0.508076	-0.736614	0.852308	2.22405	-0.468658	1.28289	0.937749	-0.367776	-0.283368	-0.239577	-0.24175	-0.207274	0.789352	-0.312296	0.367615	-0.52422	-0.418804	-0.256259	0.400592	0.667033	-0.283368	1.17379	-0.324557	-0.570024	1.47063	0.381449
ACAGCTACAAGCGATG-1	Follicular helper	-0.13434	0.043257	-0.562345	1.38279	-0.648511	-0.364001	0.956611	-0.532311	-0.89039	-0.736614	-0.711365	-0.531578	-0.468658	-0.603856	-0.951875	-0.367776	-0.283368	-0.239577	-0.24175	-0.207274	0.900731	-0.312296	0.456569	-0.52422	-0.418804	-0.256259	-0.770082	-1.32454	-0.283368	-0.513251	-0.324557	-0.570024	1.63363	0.485553
ACATACGAGGAATTAC-1	Activated	-0.124909	-0.0428768	1.04004	-0.472436	0.594574	-0.364001	-0.617865	-0.532311	-0.89039	-0.736614	-0.711365	-0.531578	-0.468658	-0.603856	-0.951875	-0.367776	-0.283368	-0.239577	-0.24175	-0.207274	-0.520844	-0.312296	1.39374	-0.52422	-0.418804	-0.256259	-0.770082	0.410474	-0.283368	-0.513251	-0.324557	0.837155	-0.446807	-0.843183
ACATACGGTTCAGACT-1	Activated	-0.115602	-0.0886469	1.7402	1.28523	-0.648511	-0.364001	-0.617865	-0.532311	0.539833	-0.736614	-0.711365	1.22489	-0.468658	-0.603856	-0.951875	-0.367776	-0.283368	-0.239577	-0.24175	-0.207274	3.01105	-0.312296	1.34915	0.756255	-0.418804	-0.256259	0.0807323	0.302203	-0.283368	-0.513251	-0.324557	-0.570024	-0.446807	0.41568
ACATACGGTTTGCATG-1	Regulatory	-0.1323	0.0468829	0.548534	-0.472436	-0.648511	-0.364001	0.39485	-0.532311	-0.89039	-0.736614	-0.711365	-0.531578	-0.468658	-0.603856	-0.951875	-0.367776	-0.283368	-0.239577	-0.24175	2.41544	0.393524	1.33533	0.257176	-0.52422	-0.418804	-0.256259	-0.770082	-1.32454	-0.283368	1.66943	-0.324557	-0.570024	-0.446807	0.0114705
ACATACGTCTCACATT-1	Activated	-0.0745575	0.0702152	1.06976	-0.472436	-0.648511	-0.364001	-0.617865	1.13501	0.536869	-0.736614	-0.711365	-0.531578	-0.468658	-0.603856	-0.951875	-0.367776	-0.283368	-0.239577	-0.24175	-0.207274	-0.520844	-0.312296	0.39428	-0.52422	-0.418804	6.24136	-0.770082	-0.30592	-0.283368	-0.513251	-0.324557	-0.570024	-0.446807	-0.843183
ACATCAGTCCAAAGTC-1	CD52	-0.135909	-0.0671312	-0.562345	-0.472436	-0.648511	-0.364001	-0.617865	-0.532311	0.666113	-0.736614	-0.711365	-0.531578	-0.468658	-0.603856	-0.951875	-0.367776	-0.283368	-0.239577	-0.24175	-0.207274	0.973519	-0.312296	1.47973	-0.52422	-0.418804	2.03605	-0.770082	0.120225	-0.283368	-0.513251	-0.324557	1.02432	-0.446807	0.553588
ACATCAGTCCTCATTA-1	CD52	-0.0978117	-0.146892	1.33079	-0.472436	-0.648511	-0.364001	-0.617865	-0.532311	0.720046	-0.736614	-0.711365	-0.531578	-0.468658	-0.603856	-0.00166698	-0.367776	-0.283368	-0.239577	-0.24175	-0.207274	-0.520844	-0.312296	-0.927456	-0.52422	-0.418804	-0.256259	0.806049	0.161146	-0.283368	1.49318	-0.324557	-0.570024	-0.446807	-0.843183
ACATCAGTCGGCTTGG-1	Activated	-0.0824835	-0.0392758	-0.562345	-0.472436	-0.648511	-0.364001	0.941152	-0.532311	0.171858	-0.736614	-0.711365	-0.531578	-0.468658	-0.603856	-0.951875	-0.367776	-0.283368	-0.239577	-0.24175	-0.207274	-0.520844	-0.312296	0.445499	1.92659	-0.418804	-0.256259	-0.770082	0.174351	-0.283368	-0.513251	-0.324557	0.931773	-0.446807	0.472507
ACATGGTAGCACAGGT-1	Naive-like	-0.0709191	-0.188351	1.0592	-0.472436	-0.648511	-0.364001	-0.617865	1.12423	0.116834	-0.736614	-0.711365	-0.531578	-0.468658	-0.603856	-0.137981	-0.367776	-0.283368	-0.239577	-0.24175	-0.207274	-0.520844	-0.312296	0.953867	-0.52422	-0.418804	3.1657	-0.770082	-0.123087	-0.283368	-0.513251	-0.324557	1.43719	-0.446807	0.915288
ACATGGTCATGCAATC-1	Activated	-0.0877926	-0.172275	-0.562345	1.64822	-0.648511	-0.364001	-0.617865	-0.532311	-0.89039	-0.736614	-0.711365	-0.531578	-0.468658	-0.603856	-0.951875	-0.367776	-0.283368	-0.239577	-0.24175	-0.207274	0.342337	-0.312296	0.998746	-0.52422	-0.418804	-0.256259	-0.770082	-0.449366	-0.283368	-0.513251	-0.324557	0.350911	-0.446807	0.386846
ACCAGTAGTAGAGGAA-1	Regulatory	-0.0677871	0.00899535	-0.562345	3.64668	-0.648511	-0.364001	-0.617865	2.73775	-0.89039	-0.736614	-0.711365	-0.531578	-0.468658	-0.603856	-0.0648788	-0.367776	-0.283368	4.6268	-0.24175	-0.207274	-0.520844	2.30876	-0.927456	-0.52422	1.41001	-0.256259	-0.770082	-1.32454	-0.283368	2.08489	-0.324557	-0.570024	-0.446807	-0.843183
ACCAGTATCCTAGGGC-1	GZMB	0.02907	-0.0182985	1.21575	1.43757	0.454025	0.884089	-0.617865	1.28415	0.63995	0.430807	0.52357	1.20444	-0.468658	0.587163	0.0783775	-0.367776	-0.283368	-0.239577	-0.24175	-0.207274	-0.520844	-0.312296	-0.927456	1.40379	-0.418804	-0.256259	2.59442	0.100305	-0.283368	-0.513251	-0.324557	-0.570024	0.649735	0.250229
ACCGTAACACATAACC-1	Naive-like	-0.0568834	-0.0309014	2.18793	0.847365	-0.648511	-0.364001	-0.617865	0.722851	-0.89039	-0.736614	-0.711365	-0.531578	-0.468658	-0.603856	-0.951875	-0.367776	-0.283368	-0.239577	-0.24175	-0.207274	2.54558	-0.312296	1.1584	-0.52422	-0.418804	1.29506	-0.770082	-1.32454	-0.283368	-0.513251	-0.324557	-0.570024	-0.446807	-0.843183
ACCGTAATCGTTACGA-1	Follicular helper	-0.144683	-0.00804316	-0.562345	-0.472436	-0.648511	-0.364001	-0.617865	1.00442	-0.89039	-0.736614	-0.711365	-0.531578	-0.468658	-0.603856	-0.951875	-0.367776	-0.283368	-0.239577	-0.24175	-0.207274	2.86678	-0.312296	1.43998	-0.52422	-0.418804	-0.256259	-0.770082	-1.32454	-0.283368	-0.513251	-0.324557	-0.570024	-0.446807	-0.843183
ACCTTTAAGGGATACC-1	Activated	-0.096085	0.000537934	0.997596	-0.472436	-0.648511	-0.364001	-0.617865	1.06129	0.078566	-0.736614	-0.711365	0.658402	-0.468658	-0.603856	-0.951875	-0.367776	-0.283368	-0.239577	-0.24175	-0.207274	-0.520844	-0.312296	0.908913	-0.52422	-0.418804	-0.256259	0.0410437	-0.633005	-0.283368	-0.513251	-0.324557	-0.570024	2.22095	1.61292
ACCTTTAAGTGCCATT-1	GZMK	-0.164237	0.0563381	-0.562345	-0.472436	-0.648511	1.95489	-0.617865	1.19549	1.43241	-0.736614	1.2291	2.18704	-0.468658	-0.603856	-0.951875	-0.367776	2.76913	-0.239577	-0.24175	-0.207274	0.871272	-0.312296	-0.927456	0.799321	-0.418804	-0.256259	1.44551	-1.32454	2.76913	-0.513251	-0.324557	-0.570024	-0.446807	-0.843183
ACGAGCCAGAATCTCC-1	Activated	-0.0289949	-0.0952789	-0.562345	-0.472436	-0.648511	-0.364001	-0.617865	1.43131	-0.0757035	-0.736614	-0.711365	-0.531578	-0.468658	-0.603856	-0.951875	-0.367776	-0.283368	-0.239577	-0.24175	-0.207274	1.8373	-0.312296	0.582487	-0.52422	-0.418804	-0.256259	-0.770082	0.817859	-0.283368	-0.513251	-0.324557	-0.570024	-0.446807	-0.843183
ACGAGCCAGCCCTAAT-1	GZMK	-0.054735	-0.0133815	1.06562	-0.472436	0.614417	-0.364001	-0.617865	1.8102	0.120821	0.809219	2.11443	1.21763	2.16097	-0.603856	0.412328	-0.367776	-0.283368	-0.239577	-0.24175	-0.207274	-0.520844	-0.312296	0.00899167	-0.52422	-0.418804	-0.256259	1.34551	0.974868	-0.283368	-0.513251	-0.324557	0.859617	1.51423	-0.843183
ACGAGCCCACAGGAGT-1	Naive-like	-0.179715	0.00571254	-0.562345	-0.472436	-0.648511	-0.364001	-0.617865	-0.532311	-0.89039	-0.736614	-0.711365	-0.531578	-0.468658	-0.603856	-0.249389	-0.367776	-0.283368	-0.239577	3.54411	-0.207274	1.73529	-0.312296	1.29959	-0.52422	1.67893	-0.256259	-0.770082	-0.00192836	-0.283368	-0.513251	-0.324557	1.21008	-0.446807	1.03135
ACGAGGACAAACCCAT-1	Naive-like	-0.0821642	-0.0822686	0.29269	-0.472436	-0.648511	-0.364001	0.611547	1.20126	-0.89039	-0.736614	-0.711365	-0.531578	-0.468658	-0.603856	-0.951875	-0.367776	-0.283368	-0.239577	-0.24175	-0.207274	0.875927	3.4438	0.809512	-0.52422	-0.418804	-0.256259	-0.770082	-1.32454	-0.283368	-0.513251	-0.324557	-0.570024	-0.446807	-0.843183
ACGAGGATCATCGGAT-1	Activated	-0.066712	0.0112935	0.729863	-0.472436	1.13534	-0.364001	-0.617865	0.787782	0.537917	-0.736614	-0.711365	1.45107	-0.468658	-0.603856	-0.951875	-0.367776	-0.283368	-0.239577	-0.24175	-0.207274	-0.520844	-0.312296	1.00422	-0.52422	4.14512	-0.256259	0.705821	0.368389	-0.283368	0.856294	-0.324557	-0.570024	-0.446807	0.617697
ACGATACGTTGGACCC-1	Regulatory	-0.0601402	0.0842341	-0.562345	-0.472436	-0.648511	-0.364001	0.948837	1.22334	-0.89039	-0.736614	-0.711365	-0.531578	-0.468658	-0.603856	-0.951875	-0.367776	-0.283368	2.6603	-0.24175	-0.207274	-0.520844	-0.312296	1.02346	-0.52422	2.50615	4.02601	-0.770082	0.579851	-0.283368	1.30817	-0.324557	-0.570024	-0.446807	-0.843183
ACGATACTCCTAGAAC-1	Naive-like	-0.127298	-0.106342	-0.562345	-0.472436	-0.648511	-0.364001	-0.617865	-0.532311	-0.89039	-0.736614	-0.711365	-0.531578	-0.468658	-0.603856	-0.951875	-0.367776	-0.283368	-0.239577	-0.24175	-0.207274	2.31804	-0.312296	1.70695	-0.52422	-0.418804	-0.256259	-0.770082	0.636537	-0.283368	-0.513251	3.47595	-0.570024	-0.446807	-0.843183
ACGATGTTCCAGAAGG-1	GNLY	-0.16585	0.00409056	1.22734	2.1881	-0.648511	-0.364001	-0.617865	-0.532311	-0.89039	-0.736614	-0.711365	-0.531578	-0.468658	-0.603856	-0.951875	-0.367776	-0.283368	-0.239577	-0.24175	-0.207274	2.1362	-0.312296	1.29437	-0.52422	-0.418804	-0.256259	-0.770082	-0.531157	-0.283368	-0.513251	-0.324557	1.00163	-0.446807	-0.843183
ACGATGTTCCTATTCA-1	Naive-like	-0.0359788	-0.0576178	-0.562345	-0.472436	-0.648511	-0.364001	-0.617865	-0.532311	-0.89039	-0.736614	-0.711365	-0.531578	-0.468658	-0.603856	-0.951875	-0.367776	-0.283368	-0.239577	-0.24175	-0.207274	2.91287	-0.312296	1.67999	-0.52422	-0.418804	-0.256259	-0.770082	0.125764	-0.283368	-0.513251	-0.324557	-0.570024	-0.446807	-0.843183
ACGCAGCAGTGCCAGA-1	Activated	-0.00815384	-0.123259	-0.562345	-0.472436	-0.648511	-0.364001	-0.617865	-0.532311	-0.89039	-0.736614	-0.711365	-0.531578	-0.468658	-0.603856	-0.951875	-0.367776	-0.283368	-0.239577	-0.24175	-0.207274	-0.520844	-0.312296	-0.927456	-0.52422	-0.418804	-0.256259	-0.770082	-0.0799645	-0.283368	-0.513251	-0.324557	-0.570024	-0.446807	2.26723
ACGCAGCCAGGTTTCA-1	GZMK	-0.0414068	0.0314769	-0.562345	-0.472436	-0.648511	-0.364001	-0.617865	1.12449	-0.89039	-0.736614	-0.711365	2.12004	-0.468658	0.755262	-0.951875	-0.367776	-0.283368	-0.239577	-0.24175	-0.207274	1.71019	-0.312296	0.631698	0.744936	-0.418804	-0.256259	0.0732113	0.0156797	-0.283368	-0.513251	-0.324557	-0.570024	-0.446807	-0.843183
ACGCAGCGTGAACCTT-1	CD52	-0.0744868	-0.0416775	-0.562345	-0.472436	-0.648511	-0.364001	-0.617865	-0.532311	-0.89039	-0.736614	-0.711365	-0.531578	-0.468658	-0.603856	-0.951875	-0.367776	-0.283368	-0.239577	-0.24175	-0.207274	-0.520844	-0.312296	1.86586	-0.52422	-0.418804	-0.256259	-0.770082	-1.32454	-0.283368	-0.513251	-0.324557	-0.570024	-0.446807	-0.843183
ACGCAGCTCTTCAACT-1	Activated	-0.182947	-0.0594407	-0.562345	-0.472436	-0.648511	-0.364001	-0.617865	-0.532311	0.357382	-0.736614	-0.711365	-0.531578	-0.468658	0.556141	-0.951875	1.27275	-0.283368	-0.239577	2.34348	-0.207274	-0.520844	-0.312296	1.39793	2.30914	1.66005	-0.256259	-0.770082	-0.118341	-0.283368	-0.513251	2.00149	1.19407	-0.446807	1.43639
ACGCCAGGTCTGGTCG-1	Regulatory	-0.118094	-0.14295	0.767124	-0.472436	-0.648511	-0.364001	1.15398	-0.532311	-0.89039	-0.736614	-0.711365	-0.531578	-0.468658	-0.603856	-0.951875	-0.367776	-0.283368	-0.239577	-0.24175	2.93152	0.573447	1.65954	-0.927456	-0.52422	-0.418804	-0.256259	-0.770082	-1.32454	-0.283368	-0.513251	-0.324557	-0.570024	-0.446807	-0.843183
ACGCCGAGTCTGATTG-1	CD52	-0.118699	-0.137568	-0.562345	-0.472436	-0.648511	-0.364001	-0.617865	-0.532311	0.399676	-0.736614	-0.711365	-0.531578	-0.468658	-0.603856	-0.951875	-0.367776	-0.283368	-0.239577	-0.24175	-0.207274	0.665938	-0.312296	1.2702	1.66365	1.73052	1.56423	1.08402	0.462174	-0.283368	-0.513251	-0.324557	-0.570024	-0.446807	1.07215
ACGCCGAGTCTGCAAT-1	Follicular helper	-0.036713	-0.105881	-0.562345	0.8844	-0.648511	-0.364001	-0.617865	-0.532311	-0.89039	-0.736614	-0.711365	-0.531578	-0.468658	-0.603856	-0.951875	-0.367776	-0.283368	-0.239577	-0.24175	-0.207274	0.51884	1.56114	0.980297	-0.52422	-0.418804	1.33859	-0.770082	-0.764584	-0.283368	-0.513251	-0.324557	-0.570024	-0.446807	-0.843183
ACGGAGAAGCGGCTTC-1	Activated	-0.076826	-0.0051941	0.372545	-0.472436	-0.648511	-0.364001	-0.617865	0.422753	-0.89039	0.0898929	-0.0620579	0.18159	1.16983	-0.603856	-0.482632	-0.367776	-0.283368	-0.239577	-0.24175	-0.207274	2.23367	-0.312296	1.13251	-0.52422	1.45807	-0.256259	-0.770082	0.119226	-0.283368	-0.513251	-0.324557	1.02267	-0.446807	0.274835
ACGGAGACAGCGTAAG-1	Naive-like	-0.102807	-0.133499	-0.562345	-0.472436	1.12388	-0.364001	-0.617865	1.39346	-0.89039	-0.736614	-0.711365	0.445458	-0.468658	-0.603856	-0.309015	-0.367776	-0.283368	-0.239577	2.15035	-0.207274	0.533381	-0.312296	1.52909	-0.52422	1.53201	1.3609	-0.770082	-0.311722	-0.283368	-0.513251	-0.324557	-0.570024	-0.446807	0.914536
ACGGAGATCTATCCCG-1	Activated	-0.154106	-0.0300989	0.988995	1.194	0.554972	1.763	-0.617865	1.71997	-0.89039	-0.736614	-0.711365	-0.531578	-0.468658	-0.603856	-0.951875	-0.367776	-0.283368	-0.239577	-0.24175	-0.207274	0.75607	-0.312296	0.902586	-0.52422	2.87357	-0.256259	-0.770082	0.887472	-0.283368	-0.513251	-0.324557	0.792325	-0.446807	0.350339
ACGGCCAAGTGTCTCA-1	Follicular helper	-0.098187	-0.0677909	-0.562345	-0.472436	-0.648511	-0.364001	1.59413	0.889293	-0.89039	-0.736614	-0.711365	-0.531578	-0.468658	-0.603856	-0.951875	-0.367776	-0.283368	-0.239577	-0.24175	-0.207274	1.92611	-0.312296	0.898434	-0.52422	-0.418804	-0.256259	-0.770082	-1.32454	-0.283368	-0.513251	-0.324557	0.652023	-0.446807	0.227424
ACGGCCACACATTTCT-1	Activated	-0.105082	0.0402008	1.36688	-0.472436	-0.648511	-0.364001	-0.617865	1.43855	-0.89039	-0.736614	-0.711365	1.47684	-0.468658	-0.603856	-0.951875	-0.367776	-0.283368	-0.239577	-0.24175	-0.207274	1.64625	-0.312296	-0.927456	-0.52422	-0.418804	-0.256259	-0.770082	-0.469297	-0.283368	-0.513251	-0.324557	-0.570024	-0.446807	1.18238
ACGGCCAGTAGCGCTC-1	Follicular helper	0.0808814	0.162765	-0.562345	-0.472436	-0.648511	-0.364001	-0.617865	2.64993	-0.89039	-0.736614	-0.711365	1.84467	-0.468658	-0.603856	-0.951875	-0.367776	-0.283368	-0.239577	-0.24175	-0.207274	4.29029	-0.312296	-0.927456	-0.52422	-0.418804	-0.256259	-0.770082	0.0563704	-0.283368	-0.513251	-0.324557	-0.570024	-0.446807	-0.843183
ACGGCCATCAGTGTTG-1	Naive-like	-0.087126	-0.0864276	-0.562345	-0.472436	-0.648511	-0.364001	-0.617865	-0.532311	-0.89039	-0.736614	0.235226	1.86016	-0.468658	-0.603856	0.247774	-0.367776	-0.283368	-0.239577	-0.24175	-0.207274	-0.520844	-0.312296	1.0614	-0.52422	2.05464	2.24818	-0.0613978	0.887111	-0.283368	1.58899	-0.324557	-0.570024	-0.446807	0.205384
ACGGGCTCAGGGTATG-1	GNLY	-0.111543	0.0324594	-0.562345	-0.472436	-0.648511	-0.364001	1.45837	-0.532311	-0.89039	-0.736614	-0.711365	-0.531578	-0.468658	-0.603856	-0.951875	-0.367776	-0.283368	-0.239577	-0.24175	-0.207274	2.33253	-0.312296	1.57795	-0.52422	3.16867	-0.256259	-0.770082	0.52022	-0.283368	-0.513251	2.38837	0.847728	-0.446807	0.908997
ACGGGCTTCTCGTTTA-1	Activated	-0.103923	-0.0597063	1.09136	-0.472436	-0.648511	-0.364001	-0.617865	1.84031	0.136806	-0.736614	0.437178	-0.531578	-0.468658	-0.603856	-0.951875	-0.367776	-0.283368	-0.239577	-0.24175	-0.207274	2.37359	-0.312296	1.6075	2.36484	-0.418804	-0.256259	-0.770082	0.234342	-0.283368	-0.513251	-0.324557	-0.570024	-0.446807	-0.843183
ACGGGCTTCTGCGACG-1	CD52	-0.0486221	-0.095277	-0.562345	-0.472436	-0.648511	-0.364001	-0.617865	-0.532311	-0.89039	-0.736614	-0.711365	2.0083	-0.468658	-0.603856	-0.951875	-0.367776	-0.283368	-0.239577	-0.24175	-0.207274	0.852556	-0.312296	1.6186	0.781527	-0.418804	-0.256259	-0.770082	0.448403	-0.283368	1.25517	-0.324557	-0.570024	-0.446807	0.440524
ACGGGTCGTCCGAACC-1	Regulatory	-0.00298155	0.0374862	-0.562345	-0.472436	-0.648511	1.49244	1.55069	0.850913	-0.89039	-0.736614	-0.711365	-0.531578	-0.468658	-0.603856	-0.951875	-0.367776	-0.283368	-0.239577	-0.24175	2.98945	-0.520844	-0.312296	0.753626	-0.52422	0.982415	-0.256259	-0.770082	-1.32454	-0.283368	-0.513251	-0.324557	-0.570024	-0.446807	1.40522
ACGGGTCTCTCACATT-1	Regulatory	-0.14835	-0.0814283	-0.562345	0.665975	-0.648511	-0.364001	1.8432	0.550345	-0.89039	-0.736614	-0.711365	-0.531578	-0.468658	-0.603856	-0.951875	-0.367776	-0.283368	2.48181	4.43917	2.29482	-0.520844	-0.312296	1.06541	0.305124	0.677936	1.08185	-0.770082	-0.315751	-0.283368	1.59534	-0.324557	-0.570024	-0.446807	1.36177
ACGGGTCTCTGCGACG-1	Naive-like	-0.137485	0.0322343	-0.562345	-0.472436	-0.648511	-0.364001	-0.617865	-0.532311	-0.89039	-0.736614	-0.711365	-0.531578	-0.468658	-0.603856	-0.951875	-0.367776	-0.283368	-0.239577	-0.24175	-0.207274	-0.520844	-0.312296	1.06144	-0.52422	-0.418804	3.14407	-0.770082	0.00774136	-0.283368	1.19033	-0.324557	-0.570024	-0.446807	0.393454
ACGGGTCTCTGTCCGT-1	Regulatory	-0.104871	-0.0815052	2.94908	-0.472436	-0.648511	-0.364001	-0.617865	-0.532311	-0.89039	-0.736614	-0.711365	-0.531578	-0.468658	-0.603856	-0.951875	-0.367776	-0.283368	-0.239577	-0.24175	8.08298	-0.520844	-0.312296	-0.927456	-0.52422	-0.418804	-0.256259	-0.770082	0.232099	-0.283368	-0.513251	-0.324557	-0.570024	-0.446807	1.85833
ACGTCAAAGTCCATAC-1	Activated	-0.118465	-0.106084	-0.562345	-0.472436	-0.648511	-0.364001	-0.617865	-0.532311	-0.89039	-0.736614	-0.711365	-0.531578	-0.468658	-0.603856	-0.951875	-0.367776	-0.283368	-0.239577	-0.24175	-0.207274	0.644611	-0.312296	0.661465	1.07718	-0.418804	-0.256259	-0.770082	0.709602	-0.283368	0.987418	-0.324557	-0.570024	-0.446807	-0.843183
ACTATCTAGCCCAATT-1	CD52	-0.102127	-0.114326	-0.562345	-0.472436	-0.648511	-0.364001	-0.617865	-0.532311	-0.89039	-0.736614	-0.711365	-0.531578	-0.468658	-0.603856	-0.951875	-0.367776	-0.283368	-0.239577	-0.24175	-0.207274	-0.520844	-0.312296	1.13457	-0.52422	-0.418804	1.35276	-0.770082	-0.75961	-0.283368	-0.513251	-0.324557	-0.570024	-0.446807	1.32164
ACTATCTAGCCCGAAA-1	Activated	0.0287156	-0.118096	0.952789	-0.472436	-0.648511	-0.364001	-0.617865	-0.532311	0.452945	-0.736614	-0.711365	2.36624	-0.468658	-0.603856	-0.951875	-0.367776	2.45118	-0.239577	-0.24175	-0.207274	1.85753	2.8953	1.39052	1.73699	3.37303	-0.256259	-0.770082	-1.32454	2.45118	-0.513251	-0.324557	-0.570024	-0.446807	-0.843183
ACTATCTCAAATCCGT-1	Activated	-0.0495806	-0.0412217	-0.562345	-0.472436	-0.648511	-0.364001	-0.617865	-0.532311	-0.89039	-0.736614	-0.711365	0.873765	-0.468658	-0.603856	-0.951875	-0.367776	-0.283368	-0.239577	-0.24175	-0.207274	-0.520844	-0.312296	1.37736	0.45039	0.870037	-0.256259	-0.770082	-0.00701585	-0.283368	-0.513251	1.76827	-0.570024	-0.446807	0.114976
ACTATCTGTCACCCAG-1	Follicular helper	-0.0590829	-0.0626658	-0.562345	-0.472436	0.0993465	-0.364001	-0.617865	1.87903	0.0356439	-0.736614	-0.711365	0.605689	-0.468658	-0.603856	-0.951875	-0.367776	-0.283368	-0.239577	-0.24175	-0.207274	1.57846	3.4705	1.30851	0.230181	1.50123	-0.256259	-0.770082	-0.0572904	-0.283368	-0.513251	1.29541	0.276555	-0.446807	-0.843183
ACTGAGTAGGACGAAA-1	GZMK	-0.121836	0.0649641	-0.562345	1.5424	-0.648511	-0.364001	-0.617865	0.768166	-0.89039	-0.736614	-0.711365	-0.531578	-0.468658	-0.603856	-0.951875	-0.367776	-0.283368	-0.239577	-0.24175	-0.207274	-0.520844	-0.312296	1.30601	-0.52422	-0.418804	-0.256259	-0.770082	0.210801	-0.283368	-0.513251	-0.324557	-0.570024	-0.446807	-0.843183
ACTGAGTCAGGTCTCG-1	Naive-like	-0.0113694	-0.00770543	-0.562345	-0.472436	-0.648511	-0.364001	-0.617865	-0.532311	-0.89039	-0.736614	-0.711365	-0.531578	-0.468658	-0.603856	-0.951875	-0.367776	-0.283368	-0.239577	-0.24175	-0.207274	1.5535	-0.312296	1.52495	-0.52422	0.858126	2.55123	0.540325	-1.32454	-0.283368	-0.513251	-0.324557	-0.570024	1.03954	-0.843183
ACTGAGTCATGACGGA-1	Activated	-0.0850448	-0.0383634	-0.562345	-0.472436	-0.648511	-0.364001	-0.617865	-0.532311	-0.89039	-0.736614	-0.711365	-0.531578	-0.468658	-0.603856	-0.951875	-0.367776	-0.283368	-0.239577	-0.24175	-0.207274	-0.520844	-0.312296	1.37675	1.22691	3.12287	-0.256259	-0.770082	-1.32454	-0.283368	-0.513251	-0.324557	-0.570024	-0.446807	-0.843183
ACTGAGTCATGGGAAC-1	Activated	-0.0689747	-0.0219646	-0.562345	-0.472436	-0.648511	-0.364001	-0.617865	-0.532311	-0.89039	-0.736614	-0.711365	1.81662	-0.468658	-0.603856	-0.951875	-0.367776	-0.283368	-0.239577	-0.24175	-0.207274	1.40274	-0.312296	0.662543	0.779821	1.30568	-0.256259	-0.770082	0.387041	-0.283368	1.25286	2.47567	-0.570024	-0.446807	-0.843183
ACTGATGAGATCGGGT-1	Activated	-0.0855466	-0.142302	-0.562345	-0.472436	-0.648511	-0.364001	-0.617865	-0.532311	-0.89039	-0.736614	-0.711365	-0.531578	-0.468658	-0.603856	-0.951875	-0.367776	-0.283368	-0.239577	4.04086	-0.207274	2.72797	-0.312296	1.17725	0.749759	-0.418804	1.79924	-0.770082	-0.308024	-0.283368	-0.513251	-0.324557	-0.570024	-0.446807	-0.843183
ACTGATGCAAGCCCAC-1	GZMK	-0.0798538	0.00913876	-0.562345	1.35838	0.673691	-0.364001	-0.617865	-0.532311	0.168281	-0.736614	1.45888	-0.531578	-0.468658	0.824458	-0.951875	-0.367776	2.79272	-0.239577	-0.24175	-0.207274	-0.520844	-0.312296	1.01337	0.809552	-0.418804	-0.256259	-0.770082	0.732326	2.79272	1.29313	2.53952	0.926716	1.60627	0.988077
ACTGCTCCATGCATGT-1	Activated	-0.0955503	-0.116906	-0.562345	-0.472436	-0.648511	-0.364001	-0.617865	-0.532311	-0.89039	-0.736614	-0.711365	-0.531578	-0.468658	-0.603856	-0.951875	-0.367776	-0.283368	-0.239577	-0.24175	-0.207274	-0.520844	-0.312296	0.590796	-0.52422	-0.418804	-0.256259	-0.770082	-0.154471	-0.283368	-0.513251	2.30232	0.80276	-0.446807	0.863585
ACTGCTCCATGGGAAC-1	Activated	-0.126236	0.0709351	-0.562345	-0.472436	-0.648511	-0.364001	-0.617865	1.50184	-0.89039	-0.736614	-0.711365	1.52918	-0.468658	-0.603856	-0.951875	-0.367776	-0.283368	-0.239577	-0.24175	-0.207274	1.1181	-0.312296	1.67391	-0.52422	1.6418	-0.256259	2.31412	0.68025	-0.283368	1.5971	-0.324557	-0.570024	-0.446807	0.688729
ACTGTCCAGGTCGGAT-1	Activated	-0.128515	-0.12598	-0.562345	-0.472436	-0.648511	-0.364001	-0.617865	-0.532311	-0.89039	-0.736614	-0.711365	-0.531578	-0.468658	-0.603856	-0.951875	-0.367776	-0.283368	-0.239577	-0.24175	-0.207274	1.8279	-0.312296	1.25984	-0.52422	-0.418804	4.73867	-0.770082	-0.552551	-0.283368	-0.513251	2.60178	-0.570024	-0.446807	-0.843183
ACTTACTAGTGTCTCA-1	GZMK	-0.0629839	-0.0624604	-0.562345	1.11043	-0.648511	-0.364001	-0.617865	1.62742	0.024902	-0.736614	-0.711365	1.81867	-0.468658	-0.603856	-0.951875	-0.367776	2.37612	-0.239577	-0.24175	-0.207274	-0.520844	-0.312296	-0.927456	2.7364	1.10612	-0.256259	0.329197	0.131177	2.37612	-0.513251	2.15163	-0.570024	-0.446807	0.290489
ACTTACTCACAACGTT-1	Activated	-0.0966595	-0.00138509	-0.562345	-0.472436	-0.648511	-0.364001	1.62274	-0.532311	-0.89039	-0.736614	-0.711365	-0.531578	-0.468658	-0.603856	-0.951875	-0.367776	-0.283368	-0.239577	-0.24175	-0.207274	1.50217	-0.312296	0.486328	-0.52422	-0.418804	-0.256259	-0.770082	-1.32454	-0.283368	2.88652	-0.324557	-0.570024	-0.446807	1.04772
ACTTACTCACATTCGA-1	Activated	-0.047112	-0.0671462	0.886385	-0.472436	-0.648511	-0.364001	-0.617865	-0.532311	0.851728	-0.736614	-0.711365	1.05894	-0.468658	-0.603856	-0.951875	-0.367776	-0.283368	-0.239577	-0.24175	-0.207274	1.19533	-0.312296	-0.0941106	-0.52422	-0.418804	-0.256259	0.688268	-0.400241	-0.283368	-0.513251	-0.324557	-0.570024	-0.446807	-0.843183
ACTTACTGTCTCATCC-1	Follicular helper	0.0290737	-0.0848833	-0.562345	2.71811	-0.648511	-0.364001	1.59184	-0.532311	-0.89039	-0.736614	-0.711365	-0.531578	-0.468658	-0.603856	-0.951875	-0.367776	-0.283368	-0.239577	-0.24175	-0.207274	0.622931	-0.312296	0.995993	-0.52422	-0.418804	-0.256259	-0.770082	-0.708523	-0.283368	-0.513251	-0.324557	1.55858	-0.446807	-0.843183
ACTTTCAAGATGTGTA-1	CD52	-0.0793762	-0.0421153	-0.562345	-0.472436	-0.648511	-0.364001	-0.617865	-0.532311	-0.89039	-0.736614	-0.711365	1.10585	-0.468658	1.19497	-0.951875	-0.367776	-0.283368	-0.239577	-0.24175	-0.207274	1.24595	-0.312296	0.724534	-0.52422	-0.418804	-0.256259	-0.770082	-0.372979	-0.283368	-0.513251	-0.324557	-0.570024	-0.446807	-0.843183
ACTTTCAGTAAGCACG-1	GZMK	-0.127801	-0.109504	0.902418	-0.472436	-0.648511	-0.364001	-0.617865	0.96406	0.416397	-0.736614	-0.711365	1.38934	-0.468658	-0.603856	-0.951875	-0.367776	-0.283368	-0.239577	-0.24175	-0.207274	2.17247	-0.312296	1.05443	-0.52422	-0.418804	-0.256259	-0.770082	0.382988	-0.283368	1.03918	-0.324557	-0.570024	-0.446807	0.77539
AGACGTTAGAGGGATA-1	CD52	-0.119047	-0.0698665	-0.562345	-0.472436	-0.648511	-0.364001	-0.617865	-0.532311	-0.89039	-0.736614	-0.711365	-0.531578	1.1891	-0.603856	0.0460874	-0.367776	-0.283368	-0.239577	-0.24175	-0.207274	-0.520844	-0.312296	1.9894	-0.52422	-0.418804	-0.256259	-0.770082	0.815031	-0.283368	2.34647	-0.324557	-0.570024	-0.446807	-0.843183
AGACGTTGTAGCCTAT-1	Activated	-0.0648428	-0.0320412	-0.562345	-0.472436	-0.648511	-0.364001	-0.617865	-0.532311	0.805837	-0.736614	1.18524	1.22694	1.55393	-0.603856	0.418772	-0.367776	-0.283368	-0.239577	-0.24175	-0.207274	-0.520844	-0.312296	1.08432	-0.52422	-0.418804	5.0378	0.0819555	0.134853	-0.283368	-0.513251	-0.324557	0.868973	-0.446807	0.417489
AGAGCGAAGCTGTTCA-1	Regulatory	-0.146528	-0.125872	-0.562345	0.49186	0.441245	-0.364001	0.986376	1.54471	-0.89039	-0.736614	-0.711365	0.153218	-0.468658	-0.603856	-0.951875	-0.367776	-0.283368	3.19112	1.43485	-0.207274	0.635404	-0.312296	1.13415	-0.52422	1.91539	-0.256259	-0.770082	-0.423229	-0.283368	0.975562	-0.324557	0.218312	-0.446807	-0.843183
AGAGCGATCTGATACG-1	CD52	0.00115189	-0.0672094	-0.562345	-0.472436	1.58197	-0.364001	-0.617865	-0.532311	1.37622	-0.736614	1.28553	2.86275	-0.468658	1.19749	1.11359	-0.367776	3.59611	-0.239577	-0.24175	-0.207274	1.24842	-0.312296	-0.927456	1.1579	-0.418804	-0.256259	-0.770082	0.148852	3.59611	-0.513251	-0.324557	-0.570024	2.14247	-0.843183
AGAGTGGCAATGGAAT-1	GZMK	-0.000756079	0.00338478	1.09189	-0.472436	0.199257	-0.364001	0.378377	2.27659	1.0935	-0.736614	1.19829	1.41765	-0.468658	-0.603856	-0.403369	2.89095	-0.283368	-0.239577	-0.24175	-0.207274	-0.520844	-0.312296	-0.927456	1.97519	1.68697	-0.256259	2.17044	0.312372	-0.283368	1.23999	1.51183	-0.570024	1.54587	-0.843183
AGAGTGGTCCACGTGG-1	Activated	-0.0409343	0.038095	-0.562345	1.21107	-0.648511	-0.364001	-0.617865	2.48666	0.0830941	-0.736614	-0.711365	-0.531578	-0.468658	-0.603856	-0.951875	-0.367776	-0.283368	-0.239577	-0.24175	-0.207274	-0.520844	-0.312296	0.914265	-0.52422	2.63944	-0.256259	-0.770082	-0.152305	-0.283368	-0.513251	4.11898	-0.570024	2.23111	0.362565
AGAGTGGTCCAGTAGT-1	Activated	-0.0617542	0.0764901	-0.562345	-0.472436	-0.648511	-0.364001	-0.617865	-0.532311	-0.89039	-0.736614	-0.711365	-0.531578	-0.468658	-0.603856	-0.951875	-0.367776	-0.283368	-0.239577	-0.24175	-0.207274	-0.520844	-0.312296	-0.927456	-0.52422	-0.418804	-0.256259	-0.770082	-1.32454	-0.283368	-0.513251	-0.324557	-0.570024	-0.446807	2.846
AGATCTGGTCCGTTAA-1	GNLY	-0.0516981	-0.137518	-0.562345	-0.472436	0.257146	-0.364001	0.974645	1.94856	-0.165241	0.889994	1.39211	-0.531578	1.5637	0.374483	0.767934	-0.367776	-0.283368	-0.239577	-0.24175	-0.207274	1.83321	1.4192	0.300976	-0.52422	-0.418804	-0.256259	-0.770082	-0.0566933	-0.283368	0.724048	-0.324557	0.455185	1.65746	1.02515
AGATTGCAGAAACCTA-1	GZMB	0.269441	-0.0527942	1.32621	1.55623	1.54434	-0.364001	-0.617865	-0.532311	0.282683	0.564915	-0.711365	-0.531578	-0.468658	1.31389	-0.00396634	-0.367776	-0.283368	-0.239577	-0.24175	-0.207274	0.535745	-0.312296	-0.927456	1.5007	3.52036	4.28692	0.699714	1.0113	-0.283368	-0.513251	-0.324557	-0.570024	-0.446807	0.609773
AGATTGCAGGTGACCA-1	Activated	-0.107731	-0.0441791	-0.562345	0.493988	-0.648511	-0.364001	-0.617865	1.26836	-0.89039	-0.736614	-0.711365	0.813021	1.2999	-0.603856	-0.951875	-0.367776	-0.283368	-0.239577	-0.24175	-0.207274	0.637538	-0.312296	1.00991	-0.52422	0.512245	0.879692	-0.0383075	0.294699	-0.283368	0.440272	1.18728	-0.570024	-0.446807	-0.151016
AGATTGCGTTACGTCA-1	GZMK	-0.0877915	-0.0658199	1.43802	-0.472436	-0.648511	-0.364001	-0.617865	2.2378	1.06908	-0.736614	-0.711365	-0.531578	-0.468658	-0.603856	-0.951875	-0.367776	3.32694	-0.239577	-0.24175	-0.207274	-0.520844	-0.312296	-0.927456	3.45548	1.65131	-0.256259	1.83468	-0.122471	3.32694	-0.513251	-0.324557	-0.570024	-0.446807	-0.843183
AGATTGCGTTTGACTG-1	GZMK	-0.0134392	0.00559344	-0.562345	-0.472436	0.52215	-0.364001	-0.617865	1.00928	0.44853	-0.736614	1.07562	2.009	-0.468658	0.660754	0.617645	1.4207	-0.283368	-0.239577	-0.24175	-0.207274	-0.520844	-0.312296	0.73021	-0.52422	-0.418804	-0.256259	0.014572	0.502818	-0.283368	1.08609	-0.324557	-0.570024	2.65253	0.317789
AGCCTAAAGAGTTGGC-1	Naive-like	-0.035302	-0.0467934	1.57207	-0.472436	-0.648511	-0.364001	-0.617865	2.56037	-0.165777	-0.736614	-0.711365	-0.531578	-0.468658	-0.603856	-0.951875	-0.367776	-0.283368	-0.239577	-0.24175	-0.207274	1.83217	-0.312296	1.04277	-0.52422	0.788441	1.21667	0.492027	0.462639	-0.283368	-0.513251	-0.324557	0.963104	0.95843	-0.843183
AGCCTAAAGCCACTAT-1	GZMK	-0.110938	-0.0263505	-0.562345	0.949021	-0.648511	-0.364001	-0.617865	0.819528	-0.0684329	-0.736614	-0.711365	0.477872	1.62154	0.505093	0.019941	1.20055	-0.283368	-0.239577	-0.24175	-0.207274	1.85043	-0.312296	0.418269	0.511327	0.950622	-0.256259	0.23668	-0.287432	-0.283368	0.88923	-0.324557	-0.570024	-0.446807	-0.843183
AGCCTAAAGCCTCGTG-1	Follicular helper	-0.134313	-0.00785694	-0.562345	-0.472436	0.183319	-0.364001	1.21151	-0.532311	0.992625	-0.736614	-0.711365	1.21808	-0.468658	0.760859	-0.951875	-0.367776	-0.283368	-0.239577	-0.24175	-0.207274	-0.520844	-0.312296	0.524909	0.314889	-0.418804	4.88175	-0.770082	-1.32454	-0.283368	-0.513251	1.4773	0.86007	0.844832	-0.843183
AGCCTAAAGCGACGTA-1	GZMK	0.0262002	-0.0462597	1.24228	-0.472436	0.751461	-0.364001	-0.617865	-0.532311	-0.89039	1.10955	2.18567	-0.531578	2.46048	-0.603856	1.07333	-0.367776	2.97366	-0.239577	-0.24175	-0.207274	-0.520844	-0.312296	0.939726	1.42716	-0.418804	-0.256259	0.168272	1.05592	2.97366	1.39938	-0.324557	-0.570024	-0.446807	-0.843183
AGCCTAAAGCTAGTGG-1	Activated	-0.00379344	-0.014424	-0.562345	-0.472436	-0.648511	-0.364001	-0.617865	1.01485	-0.89039	-0.736614	-0.711365	-0.531578	-0.468658	-0.603856	-0.951875	-0.367776	-0.283368	-0.239577	-0.24175	-0.207274	-0.520844	-0.312296	1.79065	-0.52422	-0.418804	-0.256259	-0.770082	-0.18096	-0.283368	1.09187	-0.324557	-0.570024	-0.446807	0.321979
AGCCTAACACTTCGAA-1	Regulatory	-0.134685	-0.0950872	1.67285	1.22233	0.57543	1.79916	0.820432	1.75112	-0.89039	-0.736614	-0.711365	-0.531578	-0.468658	-0.603856	-0.951875	-0.367776	-0.283368	-0.239577	2.70489	-0.207274	-0.520844	-0.312296	1.55004	-0.52422	-0.418804	-0.256259	-0.770082	-1.32454	-0.283368	1.15888	-0.324557	-0.570024	1.45369	-0.843183
AGCGGTCAGATGCCTT-1	CD52	0.0538606	-0.0681222	-0.562345	1.0532	-0.648511	-0.364001	-0.617865	-0.532311	-0.89039	-0.736614	-0.711365	-0.531578	-0.468658	-0.603856	-0.951875	-0.367776	-0.283368	-0.239577	-0.24175	-0.207274	1.16775	1.79421	1.42699	-0.52422	1.05099	-0.256259	-0.770082	-1.32454	-0.283368	-0.513251	-0.324557	-0.570024	-0.446807	-0.843183
AGCGGTCAGTAGGCCA-1	Activated	-0.0798206	-0.0084895	-0.562345	-0.472436	-0.648511	-0.364001	-0.617865	0.749177	-0.89039	-0.736614	-0.711365	-0.531578	-0.468658	-0.603856	-0.951875	-0.367776	-0.283368	-0.239577	-0.24175	-0.207274	-0.520844	-0.312296	0.36702	-0.52422	-0.418804	-0.256259	-0.770082	-1.32454	-0.283368	0.816243	-0.324557	-0.570024	-0.446807	0.888147
AGCGGTCGTAAAGTCA-1	Activated	-0.0177952	-0.0572794	-0.562345	-0.472436	-0.648511	-0.364001	-0.617865	-0.532311	-0.89039	-0.736614	-0.711365	0.510624	-0.468658	-0.603856	-0.951875	-0.367776	-0.283368	-0.239577	-0.24175	-0.207274	0.603696	-0.312296	0.977557	-0.52422	-0.418804	-0.256259	-0.770082	0.90635	-0.283368	0.934735	-0.324557	-0.570024	-0.446807	0.99886
AGCGGTCTCGCTGATA-1	Regulatory	-0.113475	0.048045	-0.562345	2.14882	-0.648511	-0.364001	-0.617865	-0.532311	-0.89039	-0.736614	-0.711365	-0.531578	-0.468658	-0.603856	-0.951875	-0.367776	-0.283368	-0.239577	-0.24175	-0.207274	-0.520844	-0.312296	0.083371	-0.52422	-0.418804	-0.256259	-0.770082	-1.32454	-0.283368	-0.513251	-0.324557	-0.570024	-0.446807	-0.843183
AGCGTATAGGACACCA-1	CD52	-0.136406	-0.0915506	1.72097	-0.472436	-0.648511	-0.364001	1.46369	-0.532311	1.26691	-0.736614	-0.711365	1.77248	-0.468658	-0.603856	-0.951875	-0.367776	3.83761	-0.239577	-0.24175	-0.207274	-0.520844	-0.312296	-0.927456	-0.52422	1.94413	-0.256259	1.7604	0.832843	3.83761	-0.513251	-0.324557	-0.570024	-0.446807	-0.843183
AGCGTATCATGGGACA-1	Activated	-0.113526	-0.107479	2.51323	-0.472436	-0.648511	-0.364001	-0.617865	-0.532311	-0.89039	-0.736614	-0.711365	-0.531578	-0.468658	-0.603856	-0.951875	-0.367776	-0.283368	-0.239577	-0.24175	-0.207274	2.01067	-0.312296	0.841691	-0.52422	-0.418804	-0.256259	-0.770082	0.385809	-0.283368	-0.513251	-0.324557	-0.570024	-0.446807	-0.843183
AGCGTATTCATCTGCC-1	Activated	-0.109331	-0.0409175	-0.562345	-0.472436	-0.648511	-0.364001	-0.617865	-0.532311	-0.89039	-0.736614	-0.711365	-0.531578	-0.468658	-0.603856	-0.951875	-0.367776	-0.283368	-0.239577	-0.24175	-0.207274	2.10904	-0.312296	0.697682	-0.52422	-0.418804	-0.256259	-0.770082	0.540392	-0.283368	-0.513251	-0.324557	-0.570024	-0.446807	-0.843183
AGCGTATTCGTCCAGG-1	Activated	-0.148098	-0.019247	0.982787	-0.472436	-0.648511	-0.364001	-0.617865	-0.532311	-0.89039	-0.736614	-0.711365	-0.531578	-0.468658	-0.603856	-0.951875	-0.367776	-0.283368	-0.239577	-0.24175	-0.207274	1.63346	-0.312296	-0.0386576	-0.52422	1.85533	2.51836	-0.770082	-0.350368	-0.283368	-0.513251	-0.324557	-0.570024	-0.446807	-0.843183
AGCGTCGGTATTCGTG-1	Regulatory	-0.0881158	-0.158385	-0.562345	-0.472436	-0.648511	-0.364001	2.23053	-0.532311	-0.89039	-0.736614	-0.711365	-0.531578	-0.468658	-0.603856	-0.951875	-0.367776	-0.283368	-0.239577	-0.24175	-0.207274	-0.520844	1.92296	-0.0605453	-0.52422	-0.418804	4.35656	-0.770082	-1.32454	-0.283368	-0.513251	-0.324557	-0.570024	-0.446807	-0.843183
AGCTCCTAGGAATCGC-1	Follicular helper	-0.170673	-0.0482563	-0.562345	-0.472436	-0.648511	-0.364001	-0.617865	1.91658	-0.89039	-0.736614	-0.711365	-0.531578	-0.468658	-0.603856	-0.265002	-0.367776	-0.283368	-0.239577	-0.24175	-0.207274	1.45227	-0.312296	-0.140271	-0.52422	-0.418804	-0.256259	-0.770082	-1.32454	-0.283368	-0.513251	-0.324557	-0.570024	-0.446807	-0.843183
AGCTCCTCACGAAATA-1	Activated	-0.104508	-0.0647337	0.914293	-0.472436	-0.648511	-0.364001	-0.617865	-0.532311	-0.89039	-0.736614	-0.711365	0.594855	-0.468658	-0.603856	-0.951875	-0.367776	-0.283368	-0.239577	-0.24175	-0.207274	-0.520844	-0.312296	1.15066	-0.52422	-0.418804	-0.256259	-0.770082	0.438775	-0.283368	-0.513251	-0.324557	-0.570024	-0.446807	0.292867
AGCTCCTCATAGAAAC-1	CD52	-0.0558179	-0.0577646	-0.562345	-0.472436	0.740123	-0.364001	-0.617865	1.29632	-0.89039	-0.736614	-0.711365	-0.531578	-0.468658	-0.603856	-0.951875	-0.367776	-0.283368	-0.239577	-0.24175	-0.207274	-0.520844	-0.312296	1.46145	0.876565	2.14472	-0.256259	-0.770082	0.706438	-0.283368	-0.513251	-0.324557	1.60535	-0.446807	-0.843183
AGCTCCTTCGGATGGA-1	Follicular helper	-0.133553	-0.0665958	0.932943	-0.472436	0.511488	-0.364001	0.745291	-0.532311	-0.89039	-0.736614	-0.711365	-0.531578	-0.468658	-0.603856	-0.951875	-0.367776	-0.283368	-0.239577	-0.24175	-0.207274	-0.520844	-0.312296	-0.927456	-0.52422	-0.418804	-0.256259	-0.770082	-1.32454	-0.283368	-0.513251	-0.324557	-0.570024	-0.446807	-0.843183
AGCTCCTTCTCTGCTG-1	GZMK	-0.0180128	-0.0639954	-0.562345	-0.472436	-0.648511	3.1975	-0.617865	-0.532311	0.723107	-0.736614	-0.711365	2.02896	-0.468658	-0.603856	-0.951875	-0.367776	3.14138	-0.239577	-0.24175	-0.207274	-0.520844	-0.312296	-0.927456	0.960728	-0.418804	-0.256259	0.808713	-0.483338	3.14138	2.23981	-0.324557	-0.570024	-0.446807	-0.843183
AGCTCCTTCTTCGAGA-1	GZMK	0.0619181	-0.10107	-0.562345	-0.472436	0.577296	-0.364001	-0.617865	-0.532311	0.499725	0.536233	1.35231	-0.531578	-0.468658	-0.603856	-0.158777	1.50495	-0.283368	-0.239577	-0.24175	-0.207274	-0.520844	-0.312296	-0.927456	-0.52422	-0.418804	3.80704	1.51599	0.337674	-0.283368	-0.513251	-0.324557	0.817596	1.45659	0.372479
AGCTCTCAGATCCGAG-1	Naive-like	-0.144862	-0.081291	-0.562345	-0.472436	-0.648511	-0.364001	-0.617865	0.711156	-0.89039	-0.736614	-0.711365	-0.531578	-0.468658	-0.603856	-0.951875	-0.367776	-0.283368	-0.239577	-0.24175	-0.207274	2.80364	1.49302	1.54469	-0.52422	-0.418804	-0.256259	-0.770082	-1.32454	-0.283368	0.776798	-0.324557	-0.570024	-0.446807	0.0932699
AGCTCTCAGGCGACAT-1	Activated	0.000296796	0.0253339	1.00702	1.91823	0.568952	-0.364001	-0.617865	2.1717	-0.89039	-0.736614	-0.711365	-0.531578	-0.468658	-0.603856	-0.951875	-0.367776	-0.283368	-0.239577	-0.24175	-0.207274	0.770903	-0.312296	1.13374	-0.52422	1.88435	1.72525	-0.770082	-0.151153	-0.283368	-0.513251	-0.324557	-0.570024	-0.446807	1.62216
AGCTCTCCAAGGTTCT-1	Activated	-0.117149	-0.0591817	-0.562345	-0.472436	-0.648511	-0.364001	-0.617865	1.60965	0.0156828	-0.736614	-0.711365	-0.531578	2.51877	-0.603856	-0.951875	-0.367776	-0.283368	-0.239577	-0.24175	-0.207274	-0.520844	-0.312296	1.59642	1.44046	3.13836	2.39109	1.28546	-0.211577	-0.283368	-0.513251	-0.324557	-0.570024	-0.446807	0.769923
AGCTCTCCAATGGTCT-1	Follicular helper	-0.0716102	0.0622121	-0.562345	1.49074	-0.648511	-0.364001	-0.617865	1.33472	-0.89039	-0.736614	-0.711365	-0.531578	-0.468658	-0.603856	-0.951875	-0.367776	-0.283368	-0.239577	-0.24175	-0.207274	2.17358	2.39834	0.52176	-0.52422	-0.418804	-0.256259	-0.770082	-1.32454	-0.283368	-0.513251	-0.324557	-0.570024	-0.446807	-0.843183
AGCTCTCCACGGCGTT-1	Naive-like	-0.106666	-0.0202522	-0.562345	-0.472436	-0.648511	-0.364001	-0.617865	1.09057	-0.89039	-0.736614	-0.711365	-0.531578	-0.468658	-0.603856	-0.951875	-0.367776	-0.283368	-0.239577	-0.24175	-0.207274	2.78574	-0.312296	1.50481	-0.52422	-0.418804	1.74954	-0.770082	-1.32454	-0.283368	-0.513251	-0.324557	-0.570024	-0.446807	-0.843183
AGCTCTCCATAGGATA-1	Activated	-0.144356	0.0949534	0.914706	-0.472436	0.497341	-0.364001	1.31317	-0.532311	-0.89039	-0.736614	-0.711365	-0.531578	-0.468658	-0.603856	0.111306	-0.367776	-0.283368	-0.239577	-0.24175	-0.207274	-0.520844	-0.312296	1.06387	-0.52422	-0.418804	-0.256259	1.10871	0.922813	-0.283368	1.0522	-0.324557	2.13958	-0.446807	1.53064
AGCTCTCGTCCGTTAA-1	Activated	-0.0437914	-0.0110527	0.990383	-0.472436	0.556048	-0.364001	-0.617865	1.05392	-0.89039	-0.736614	-0.711365	-0.531578	-0.468658	-0.603856	-0.951875	-0.367776	-0.283368	-0.239577	-0.24175	-0.207274	-0.520844	-0.312296	1.20876	0.690879	1.18807	-0.256259	-0.770082	-0.160154	-0.283368	-0.513251	-0.324557	-0.570024	-0.446807	-0.843183
AGCTCTCGTGTGAAAT-1	Naive-like	-0.0868724	0.0245816	-0.562345	-0.472436	-0.648511	-0.364001	-0.617865	-0.532311	0.0927471	-0.736614	-0.711365	-0.531578	1.35892	-0.603856	-0.951875	-0.367776	-0.283368	-0.239577	-0.24175	-0.207274	2.1308	-0.312296	0.783635	-0.52422	-0.418804	-0.256259	-0.770082	0.726629	-0.283368	-0.513251	-0.324557	-0.570024	-0.446807	-0.843183
AGCTCTCGTTCCATGA-1	Activated	-0.0822132	-0.0418586	-0.562345	-0.472436	-0.648511	-0.364001	-0.617865	-0.532311	-0.89039	-0.736614	-0.711365	-0.531578	-0.468658	0.587322	-0.951875	-0.367776	-0.283368	-0.239577	-0.24175	-0.207274	-0.520844	-0.312296	1.56656	-0.52422	-0.418804	-0.256259	-0.770082	0.35668	-0.283368	-0.513251	-0.324557	-0.570024	-0.446807	0.736162
AGCTCTCTCAGCATGT-1	Activated	-0.0689549	-0.0900173	0.856033	-0.472436	-0.648511	-0.364001	-0.617865	-0.532311	-0.00936588	-0.736614	-0.711365	-0.531578	-0.468658	-0.603856	-0.951875	-0.367776	-0.283368	-0.239577	1.45433	-0.207274	0.226639	-0.312296	1.14492	-0.52422	1.41802	6.62737	1.10323	-1.32454	-0.283368	0.449227	-0.324557	0.988678	0.647115	1.04954
AGCTCTCTCATCGATG-1	GNLY	-0.169909	-0.099136	-0.562345	-0.472436	-0.648511	-0.364001	-0.617865	-0.532311	0.435963	0.714564	0.324652	-0.531578	-0.468658	-0.603856	-0.203163	-0.367776	-0.283368	-0.239577	-0.24175	-0.207274	-0.520844	-0.312296	1.23962	1.71366	-0.418804	-0.256259	0.00555245	0.492404	-0.283368	2.19097	-0.324557	1.67066	-0.446807	1.35693
AGCTCTCTCTTCATGT-1	Activated	-0.105251	-0.0390176	-0.562345	-0.472436	-0.648511	-0.364001	-0.617865	-0.532311	-0.89039	-0.736614	-0.711365	0.932527	-0.468658	-0.603856	-0.951875	-0.367776	-0.283368	-0.239577	-0.24175	-0.207274	-0.520844	-0.312296	1.38551	-0.52422	-0.418804	-0.256259	-0.770082	-0.744159	-0.283368	1.52091	-0.324557	0.579685	-0.446807	0.633422
AGCTTGAAGCGCTTAT-1	CD52	-0.0593789	-0.0843862	-0.562345	-0.472436	-0.648511	-0.364001	-0.617865	-0.532311	-0.89039	-0.736614	-0.711365	-0.531578	-0.468658	-0.603856	-0.951875	-0.367776	-0.283368	-0.239577	-0.24175	-0.207274	-0.520844	-0.312296	1.53414	-0.52422	-0.418804	-0.256259	1.14879	0.982526	-0.283368	-0.513251	-0.324557	-0.570024	-0.446807	1.0654
AGCTTGACAGTCCTTC-1	GZMK	-0.158165	-0.07257	-0.562345	-0.472436	-0.648511	-0.364001	1.01779	-0.532311	0.651223	-0.736614	-0.711365	1.93505	-0.468658	-0.603856	-0.0513233	-0.367776	2.95485	-0.239577	-0.24175	-0.207274	-0.520844	-0.312296	0.749766	0.879847	-0.418804	-0.256259	-0.770082	0.518836	2.95485	-0.513251	-0.324557	-0.570024	-0.446807	-0.843183
AGCTTGATCCAAGTAC-1	Activated	-0.155116	-0.164026	1.061	-0.472436	-0.648511	-0.364001	-0.617865	-0.532311	-0.89039	-0.736614	-0.711365	-0.531578	1.19778	-0.603856	-0.951875	-0.367776	-0.283368	-0.239577	-0.24175	-0.207274	1.36218	-0.312296	1.33953	-0.52422	-0.418804	-0.256259	-0.770082	0.0165235	-0.283368	-0.513251	-0.324557	-0.570024	-0.446807	-0.843183
AGCTTGATCGTAGGAG-1	Activated	-0.0448145	-0.0964436	0.925966	-0.472436	-0.648511	-0.364001	-0.617865	-0.532311	0.0340733	-0.736614	-0.711365	-0.531578	-0.468658	-0.603856	-0.951875	-0.367776	-0.283368	-0.239577	-0.24175	-0.207274	-0.520844	-0.312296	1.30655	-0.52422	-0.418804	-0.256259	-0.770082	-1.32454	-0.283368	-0.513251	-0.324557	-0.570024	-0.446807	-0.843183
AGGCCACAGAGACTTA-1	GZMK	-0.0430699	0.0678099	0.970987	-0.472436	-0.648511	-0.364001	-0.617865	-0.532311	0.0620381	-0.736614	-0.711365	1.69022	-0.468658	-0.603856	0.735662	3.37542	-0.283368	-0.239577	-0.24175	-0.207274	-0.520844	-0.312296	-0.927456	-0.52422	-0.418804	-0.256259	0.872167	0.665755	-0.283368	-0.513251	-0.324557	-0.570024	-0.446807	-0.843183
AGGCCACCACAGGCCT-1	CD52	-0.142396	-0.122252	1.6665	-0.472436	1.08056	-0.364001	-0.617865	1.74463	0.949106	-0.736614	-0.711365	1.72752	-0.468658	-0.603856	-0.951875	-0.367776	3.7393	-0.239577	-0.24175	-0.207274	2.28798	-0.312296	-0.927456	-0.52422	-0.418804	-0.256259	-0.770082	-1.32454	3.7393	-0.513251	3.42085	-0.570024	-0.446807	-0.843183
AGGCCACCAGGAATCG-1	Follicular helper	-0.148354	-0.0684824	-0.562345	2.23265	-0.648511	-0.364001	1.04731	-0.532311	-0.89039	-0.736614	-0.711365	-0.531578	-0.468658	-0.603856	-0.951875	-0.367776	-0.283368	-0.239577	-0.24175	-0.207274	-0.520844	-0.312296	1.21882	-0.52422	-0.418804	-0.256259	-0.770082	-1.32454	-0.283368	2.61724	-0.324557	-0.570024	-0.446807	1.67434
AGGCCACTCAGTCCCT-1	GZMK	-0.0140746	-0.0652995	1.44308	-0.472436	-0.648511	-0.364001	-0.617865	2.24349	-0.89039	-0.736614	-0.711365	1.87926	-0.468658	-0.603856	-0.951875	2.00901	-0.283368	-0.239577	-0.24175	-0.207274	1.12983	-0.312296	-0.927456	-0.52422	-0.418804	-0.256259	0.87322	0.424838	-0.283368	-0.513251	-0.324557	-0.570024	1.96891	-0.843183
AGGCCGTCAAGCGAGT-1	GNLY	-0.051701	-0.0851831	0.372776	-0.472436	0.0769273	-0.364001	1.03581	-0.532311	1.00704	0.295082	1.24082	1.5031	-0.468658	0.916303	1.40636	-0.367776	-0.283368	-0.239577	-0.24175	-0.207274	0.675535	-0.312296	0.606816	1.2875	-0.418804	1.57896	1.57911	0.745769	-0.283368	-0.513251	-0.324557	0.251176	-0.446807	-0.843183
AGGCCGTTCCTGCCAT-1	Activated	-0.0964142	-0.0176188	-0.562345	-0.472436	-0.648511	-0.364001	-0.617865	-0.532311	-0.89039	-0.736614	-0.711365	-0.531578	-0.468658	-0.603856	-0.951875	-0.367776	-0.283368	-0.239577	-0.24175	-0.207274	-0.520844	-0.312296	0.386975	-0.52422	3.51648	-0.256259	-0.770082	-0.12336	-0.283368	1.2048	-0.324557	-0.570024	-0.446807	1.48201
AGGGAGTAGTCATCCA-1	Activated	-0.133441	0.0831256	-0.562345	1.61241	-0.648511	-0.364001	1.15148	0.823511	0.31517	-0.736614	-0.711365	1.25687	-0.468658	-0.603856	0.0222849	-0.367776	-0.283368	-0.239577	-0.24175	2.92613	-0.520844	-0.312296	0.594437	0.994611	3.48213	-0.256259	-0.770082	0.346505	-0.283368	-0.513251	-0.324557	0.595476	-0.446807	0.960538
AGGGAGTCACATGGGA-1	Regulatory	-0.0599501	0.0256277	-0.562345	-0.472436	-0.648511	-0.364001	-0.617865	-0.532311	-0.89039	-0.736614	-0.711365	-0.531578	-0.468658	-0.603856	-0.951875	-0.367776	-0.283368	-0.239577	-0.24175	-0.207274	-0.520844	-0.312296	-0.927456	-0.52422	-0.418804	-0.256259	-0.770082	-1.32454	-0.283368	3.02314	-0.324557	-0.570024	-0.446807	-0.843183
AGGGATGAGACGCTTT-1	Regulatory	-0.0778701	-0.0853087	1.2296	-0.472436	-0.648511	-0.364001	1.64238	1.2983	-0.89039	-0.736614	-0.711365	0.83538	-0.468658	-0.603856	-0.951875	-0.367776	-0.283368	-0.239577	-0.24175	-0.207274	-0.520844	-0.312296	1.46284	-0.52422	-0.418804	-0.256259	-0.770082	-1.32454	-0.283368	-0.513251	-0.324557	-0.570024	-0.446807	0.535445
AGGGATGCAAAGGTGC-1	Naive-like	-0.0809058	-0.0689652	-0.562345	-0.472436	-0.648511	-0.364001	-0.617865	1.37158	0.26723	-0.736614	-0.711365	-0.531578	-0.468658	0.651825	-0.951875	-0.367776	-0.283368	-0.239577	-0.24175	-0.207274	-0.520844	-0.312296	1.03202	-0.52422	0.584892	4.42925	-0.770082	-0.498357	-0.283368	0.514672	-0.324557	-0.570024	-0.446807	0.309592
AGGGATGTCATGTCTT-1	GZMK	0.0441962	-0.0823999	-0.562345	-0.472436	-0.648511	-0.364001	-0.617865	0.865346	0.345527	-0.736614	-0.711365	0.986258	-0.468658	0.542678	-0.265177	-0.367776	-0.283368	-0.239577	-0.24175	-0.207274	-0.520844	-0.312296	-0.927456	-0.52422	-0.418804	-0.256259	0.26452	0.211407	-0.283368	-0.513251	1.97449	-0.570024	-0.446807	0.20939
AGGGTGACAAGAGGCT-1	Activated	-0.0252511	-0.0652022	-0.562345	-0.472436	-0.648511	-0.364001	-0.617865	1.00884	0.274244	-0.736614	-0.032232	1.11237	-0.468658	-0.603856	-0.951875	-0.367776	-0.283368	-0.239577	-0.24175	-0.207274	-0.520844	1.138	1.03976	0.656345	1.1424	-0.256259	-0.770082	0.263354	-0.283368	-0.513251	-0.324557	-0.570024	-0.446807	0.599321
AGGGTGAGTACCGTTA-1	Follicular helper	-0.0640376	-0.142968	-0.562345	0.723601	-0.648511	-0.364001	2.06962	0.605148	-0.89039	-0.736614	-0.711365	-0.531578	-0.468658	-0.603856	-0.951875	-0.367776	-0.283368	-0.239577	-0.24175	-0.207274	0.395626	2.74733	0.25917	-0.52422	-0.418804	-0.256259	-0.770082	-1.32454	-0.283368	-0.513251	-0.324557	-0.570024	0.894424	0.0134356
AGGGTGATCTGAGTGT-1	GZMK	-0.0395095	-0.0779159	-0.562345	-0.472436	0.944014	-0.364001	-0.617865	1.56482	1.10622	0.430934	1.9226	1.92047	-0.468658	-0.603856	0.438135	-0.367776	-0.283368	-0.239577	-0.24175	-0.207274	-0.520844	-0.312296	0.665553	1.08224	2.44713	-0.256259	0.297334	0.957999	-0.283368	-0.513251	-0.324557	-0.570024	2.02602	-0.843183
AGGTCATAGCCCAGCT-1	Follicular helper	-0.0512433	0.0260551	2.34312	1.16864	-0.648511	-0.364001	0.774868	-0.532311	-0.89039	-0.736614	-0.711365	-0.531578	-0.468658	-0.603856	-0.951875	-0.367776	-0.283368	-0.239577	-0.24175	-0.207274	3.38344	3.53795	1.26733	-0.52422	-0.418804	-0.256259	-0.770082	-1.32454	-0.283368	-0.513251	-0.324557	-0.570024	3.34902	-0.843183
AGGTCATAGGCTCTTA-1	GZMK	-0.108516	0.00908998	1.60851	-0.472436	1.03557	-0.364001	-0.617865	1.68539	-0.89039	-0.736614	-0.711365	2.27063	-0.468658	-0.603856	0.137728	2.20508	-0.283368	-0.239577	-0.24175	-0.207274	-0.520844	-0.312296	-0.927456	-0.52422	-0.418804	-0.256259	0.737025	0.510674	-0.283368	1.78753	4.54605	-0.570024	-0.446807	-0.843183
AGGTCATCAATCGGTT-1	CD52	-0.0966506	-0.179949	-0.562345	-0.472436	-0.648511	-0.364001	-0.617865	-0.532311	0.443115	-0.736614	-0.711365	-0.531578	-0.468658	-0.603856	-0.951875	-0.367776	-0.283368	-0.239577	-0.24175	-0.207274	-0.520844	-0.312296	-0.927456	-0.52422	-0.418804	-0.256259	-0.770082	-0.545526	-0.283368	-0.513251	-0.324557	0.462603	-0.446807	0.0614773
AGGTCATCAGTAACGG-1	Activated	-0.0977341	-0.00762822	0.493649	-0.472436	-0.648511	-0.364001	-0.617865	0.54647	-0.89039	-0.736614	-0.711365	-0.531578	-0.468658	-0.603856	-0.951875	-0.367776	-0.283368	-0.239577	1.7305	-0.207274	2.32578	-0.312296	1.43043	-0.52422	1.63467	-0.256259	-0.770082	-1.32454	-0.283368	0.605943	-0.324557	0.357324	-0.446807	0.683425
AGGTCATCATCCGCGA-1	CD52	-0.0994715	-0.222742	0.764349	-0.472436	-0.648511	-0.364001	-0.617865	0.823012	0.565491	-0.736614	-0.711365	-0.531578	-0.468658	-0.603856	-0.951875	-0.367776	-0.283368	-0.239577	-0.24175	-0.207274	0.571163	-0.312296	0.732369	-0.52422	3.68004	-0.256259	-0.080238	-0.736404	-0.283368	-0.513251	-0.324557	0.595046	-0.446807	0.960057
AGGTCATTCAACGGGA-1	Follicular helper	-0.0725967	0.0513271	-0.562345	1.0947	-0.648511	-0.364001	1.6711	0.958075	-0.89039	-0.736614	-0.711365	-0.531578	-0.468658	-0.603856	-0.951875	-0.367776	-0.283368	-0.239577	-0.24175	-0.207274	-0.520844	-0.312296	-0.0882575	-0.52422	-0.418804	1.58578	-0.770082	-1.32454	-0.283368	-0.513251	-0.324557	-0.570024	-0.446807	0.279224
AGGTCCGGTAGCCTAT-1	CD52	-0.177184	-0.156832	-0.562345	-0.472436	-0.648511	-0.364001	-0.617865	-0.532311	-0.0355626	-0.736614	-0.711365	-0.531578	-0.468658	-0.603856	-0.951875	-0.367776	-0.283368	-0.239577	-0.24175	-0.207274	-0.520844	-0.312296	1.74372	-0.52422	-0.418804	-0.256259	-0.770082	0.658025	-0.283368	0.945315	-0.324557	1.5437	-0.446807	0.215598
AGTAGTCAGTTCCACA-1	Activated	-0.137817	0.027886	-0.562345	-0.472436	-0.648511	-0.364001	-0.617865	-0.532311	-0.89039	-0.736614	-0.711365	-0.531578	-0.468658	-0.603856	-0.951875	-0.367776	-0.283368	-0.239577	-0.24175	-0.207274	-0.520844	-0.312296	1.23622	-0.52422	1.34946	-0.256259	-0.770082	0.173559	-0.283368	1.2977	-0.324557	-0.570024	-0.446807	-0.843183
AGTAGTCCACCGTTGG-1	CD52	-0.0809296	-0.11689	-0.562345	1.19923	-0.648511	1.76967	0.800829	-0.532311	-0.89039	-0.736614	-0.711365	-0.531578	-0.468658	-0.603856	-0.951875	-0.367776	-0.283368	-0.239577	-0.24175	-0.207274	-0.520844	-0.312296	0.343986	-0.52422	-0.418804	-0.256259	-0.770082	-1.32454	-0.283368	-0.513251	-0.324557	-0.570024	-0.446807	-0.843183
AGTCTTTTCTGAGGGA-1	Activated	-0.0472597	-0.048305	-0.562345	1.34707	-0.648511	-0.364001	-0.617865	1.88708	0.58067	-0.736614	-0.711365	-0.531578	-0.468658	-0.603856	-0.951875	-0.367776	-0.283368	-0.239577	-0.24175	-0.207274	-0.520844	-0.312296	1.89329	-0.52422	1.3341	-0.256259	-0.770082	-0.573646	-0.283368	-0.513251	-0.324557	-0.570024	-0.446807	1.30866
AGTGAGGAGACATAAC-1	Activated	-0.0720244	-0.0673969	-0.562345	-0.472436	-0.648511	-0.364001	-0.617865	-0.532311	-0.89039	-0.736614	-0.711365	0.718023	-0.468658	-0.603856	-0.951875	-0.367776	-0.283368	-0.239577	-0.24175	-0.207274	0.827481	-0.312296	1.2726	0.757687	1.96619	-0.256259	-0.770082	0.0246191	-0.283368	1.22288	-0.324557	-0.570024	-0.446807	0.417087
AGTGAGGAGTCGATAA-1	Activated	-0.00948478	-0.0962735	0.957403	-0.472436	-0.648511	-0.364001	-0.617865	1.02023	1.38934	-0.736614	-0.711365	1.67711	-0.468658	-0.603856	-0.951875	-0.367776	2.45951	2.32482	-0.24175	-0.207274	-0.520844	-0.312296	1.18373	-0.52422	1.82482	-0.256259	-0.770082	-0.0410045	2.45951	-0.513251	-0.324557	0.764581	-0.446807	0.326034
AGTGAGGCACGCGAAA-1	Regulatory	-0.139478	-0.0329689	-0.562345	1.54009	-0.648511	-0.364001	1.45361	1.78899	-0.89039	-0.736614	-0.711365	-0.531578	-0.468658	-0.603856	-0.951875	-0.367776	-0.283368	2.92179	-0.24175	2.79401	-0.520844	-0.312296	0.379608	-0.52422	-0.418804	-0.256259	-0.770082	-0.760994	-0.283368	1.47241	-0.324557	-0.570024	-0.446807	-0.843183
AGTGAGGTCCACGTTC-1	CD52	-0.0755886	-0.209833	-0.562345	-0.472436	-0.648511	-0.364001	-0.617865	-0.532311	1.00404	-0.736614	-0.711365	3.005	-0.468658	1.33254	-0.951875	-0.367776	-0.283368	-0.239577	-0.24175	-0.207274	-0.520844	-0.312296	1.08777	-0.52422	-0.418804	-0.256259	0.431394	-0.300209	-0.283368	-0.513251	-0.324557	-0.570024	-0.446807	-0.843183
AGTGGGAAGTAGTGCG-1	Activated	-0.14988	-0.0111815	-0.562345	-0.472436	0.899092	-0.364001	-0.617865	-0.532311	0.601776	-0.736614	-0.711365	0.51542	2.10668	-0.603856	-0.951875	-0.367776	-0.283368	-0.239577	-0.24175	-0.207274	0.608871	-0.312296	1.56743	-0.52422	1.64568	-0.256259	-0.770082	0.460245	-0.283368	0.941397	-0.324557	1.18187	-0.446807	1.005
AGTGGGAAGTCCAGGA-1	Follicular helper	-0.155304	-0.0908805	-0.562345	1.33233	-0.648511	-0.364001	2.20374	2.30827	-0.89039	-0.736614	-0.711365	-0.531578	-0.468658	-0.603856	-0.951875	-0.367776	-0.283368	-0.239577	-0.24175	-0.207274	-0.520844	-0.312296	1.30353	-0.52422	4.17721	-0.256259	-0.770082	-1.32454	-0.283368	-0.513251	-0.324557	-0.570024	-0.446807	-0.843183
AGTGGGACAGATCCAT-1	Activated	-0.0993319	-0.0979228	-0.562345	-0.472436	-0.648511	-0.364001	0.794288	3.10123	-0.89039	-0.736614	-0.711365	-0.531578	-0.468658	-0.603856	-0.951875	-0.367776	-0.283368	-0.239577	-0.24175	-0.207274	1.29166	-0.312296	0.580823	-0.52422	1.18424	-0.256259	-0.770082	-1.32454	-0.283368	-0.513251	-0.324557	-0.570024	-0.446807	-0.843183
AGTGGGACATTGGTAC-1	GZMB	-0.113569	-0.02029	1.65258	1.20349	-0.648511	-0.364001	2.47891	-0.532311	0.485412	0.523127	-0.711365	-0.531578	-0.468658	-0.603856	-0.168787	1.48131	-0.283368	-0.239577	-0.24175	-0.207274	0.763342	-0.312296	-0.927456	1.97428	3.69971	5.15238	0.381619	0.18135	-0.283368	-0.513251	-0.324557	-0.570024	2.22128	0.860871
AGTGGGATCCGCAAGC-1	Follicular helper	-0.175837	0.0694578	0.722836	1.55819	-0.648511	-0.364001	1.10547	1.39886	-0.89039	-0.736614	-0.711365	-0.531578	-0.468658	-0.603856	-0.951875	-0.367776	-0.283368	-0.239577	-0.24175	-0.207274	-0.520844	-0.312296	1.20608	-0.52422	0.911189	-0.256259	-0.770082	-1.32454	-0.283368	0.848846	-0.324557	-0.570024	1.10131	0.14557
AGTGTCAAGCGTGTCC-1	Activated	-0.00835966	0.00372443	-0.562345	-0.472436	-0.648511	-0.364001	-0.617865	1.12973	-0.89039	-0.736614	-0.711365	1.21672	-0.468658	-0.603856	-0.951875	-0.367776	2.65296	-0.239577	-0.24175	-0.207274	-0.520844	-0.312296	0.390869	-0.52422	3.66448	-0.256259	0.0758798	0.296905	2.65296	-0.513251	-0.324557	-0.570024	-0.446807	0.4085
AGTTGGTAGAGGGATA-1	Naive-like	-0.0861716	-0.105622	-0.562345	-0.472436	-0.648511	-0.364001	-0.617865	1.79908	0.114933	-0.736614	-0.711365	-0.531578	-0.468658	-0.603856	-0.951875	-0.367776	-0.283368	-0.239577	-0.24175	-0.207274	-0.520844	-0.312296	1.63073	0.742342	-0.418804	2.62522	-0.770082	-1.32454	-0.283368	-0.513251	-0.324557	-0.570024	-0.446807	-0.843183
AGTTGGTAGCACCGTC-1	Activated	0.0157926	-0.210433	-0.562345	-0.472436	-0.648511	-0.364001	-0.617865	1.00619	-0.89039	-0.736614	-0.711365	1.42831	-0.468658	-0.603856	-0.951875	-0.367776	-0.283368	-0.239577	-0.24175	-0.207274	1.59388	-0.312296	1.25066	0.654313	-0.418804	-0.256259	-0.770082	-1.32454	-0.283368	-0.513251	-0.324557	-0.570024	-0.446807	-0.843183
AGTTGGTCAGGCTCAC-1	Activated	-0.0390388	-0.0586641	-0.562345	-0.472436	-0.648511	-0.364001	-0.617865	1.91049	-0.89039	-0.736614	-0.711365	-0.531578	-0.468658	-0.603856	-0.951875	-0.367776	-0.283368	-0.239577	-0.24175	-0.207274	-0.520844	-0.312296	1.06209	-0.52422	-0.418804	-0.256259	-0.770082	-0.444769	-0.283368	-0.513251	-0.324557	-0.570024	-0.446807	-0.843183
ATAACGCAGAAGGGTA-1	Activated	-0.0436318	0.0240872	-0.562345	-0.472436	-0.648511	-0.364001	-0.617865	-0.532311	-0.89039	-0.736614	-0.711365	-0.531578	-0.468658	-0.603856	-0.480383	-0.367776	-0.283368	-0.239577	-0.24175	-0.207274	0.252355	-0.312296	1.34675	-0.52422	0.553321	-0.256259	-0.770082	-0.0753506	-0.283368	1.03307	-0.324557	-0.570024	-0.446807	0.943114
ATAACGCAGAGGACGG-1	Regulatory	-0.114332	0.0281065	-0.562345	-0.472436	-0.648511	-0.364001	0.637212	2.23732	-0.89039	-0.736614	-0.711365	-0.531578	-0.468658	-0.603856	-0.951875	-0.367776	-0.283368	2.0835	-0.24175	3.04311	2.3408	-0.312296	0.45747	-0.52422	-0.418804	-0.256259	-0.770082	-0.437947	-0.283368	0.945877	-0.324557	-0.570024	-0.446807	0.216005
ATAACGCTCCTGTACC-1	GZMB	0.0125808	0.0832107	1.5922	-0.472436	-0.648511	2.59003	1.34629	2.41052	1.1776	-0.736614	1.28934	-0.531578	-0.468658	1.20171	1.01086	-0.367776	-0.283368	-0.239577	-0.24175	-0.207274	-0.520844	-0.312296	-0.927456	2.08115	-0.418804	-0.256259	1.46573	-0.369414	-0.283368	-0.513251	-0.324557	-0.570024	2.14853	1.96864
ATAAGAGCAATACGCT-1	Naive-like	-0.117167	-0.118411	-0.562345	-0.472436	-0.648511	-0.364001	-0.617865	-0.532311	-0.89039	-0.736614	-0.711365	-0.531578	-0.468658	-0.603856	-0.951875	-0.367776	-0.283368	-0.239577	-0.24175	-0.207274	2.84117	-0.312296	0.799848	-0.52422	0.517634	-0.256259	-0.770082	0.466068	-0.283368	-0.513251	-0.324557	-0.570024	-0.446807	-0.14701
ATAAGAGCACGGTTTA-1	Activated	0.00739662	-0.0237322	-0.562345	-0.472436	1.12259	-0.364001	-0.617865	2.23354	-0.89039	0.803236	0.413252	-0.531578	-0.468658	-0.603856	-0.951875	-0.367776	-0.283368	-0.239577	-0.24175	-0.207274	-0.520844	-0.312296	1.07016	-0.52422	-0.418804	-0.256259	-0.770082	0.124052	-0.283368	-0.513251	-0.324557	-0.570024	1.50373	-0.843183
ATAAGAGCATACGCCG-1	Follicular helper	-0.128157	-0.0368078	-0.562345	-0.472436	-0.648511	-0.364001	0.926299	2.32501	-0.89039	-0.736614	-0.711365	-0.531578	-0.468658	-0.603856	-0.951875	-0.367776	-0.283368	-0.239577	-0.24175	-0.207274	0.873362	-0.312296	1.6374	-0.52422	-0.418804	-0.256259	-0.770082	-1.32454	-0.283368	-0.513251	-0.324557	-0.570024	-0.446807	-0.843183
ATAAGAGGTGTTTGTG-1	Naive-like	-0.0965639	-0.00987731	-0.562345	-0.472436	-0.648511	-0.364001	-0.617865	-0.532311	-0.89039	-0.736614	-0.711365	-0.531578	0.540828	-0.603856	-0.951875	-0.367776	-0.283368	-0.239577	-0.24175	-0.207274	1.98926	2.12468	1.48775	-0.52422	-0.418804	1.81833	-0.770082	0.0273501	-0.283368	-0.513251	-0.324557	-0.570024	-0.446807	-0.843183
ATAGACCCAGGGATTG-1	Activated	-0.161626	-0.127247	-0.562345	-0.472436	-0.648511	-0.364001	-0.617865	1.06826	-0.89039	0.767	-0.711365	-0.531578	-0.468658	0.709131	-0.951875	-0.367776	-0.283368	-0.239577	-0.24175	-0.207274	-0.520844	-0.312296	-0.927456	-0.52422	2.89395	-0.256259	-0.770082	0.0945477	-0.283368	-0.513251	-0.324557	-0.570024	-0.446807	0.362201
ATAGACCGTACCCAAT-1	Activated	-0.0425061	-0.0126477	-0.562345	-0.472436	-0.648511	-0.364001	-0.617865	-0.532311	0.231366	-0.736614	-0.711365	0.846056	-0.468658	-0.603856	-0.951875	-0.367776	-0.283368	-0.239577	-0.24175	-0.207274	0.965629	-0.312296	1.08501	-0.52422	1.4501	-0.256259	1.32879	0.464875	-0.283368	-0.513251	4.59832	-0.570024	-0.446807	0.546213
ATCACGAAGAAACGAG-1	Activated	0.00605616	-0.111747	-0.562345	-0.472436	-0.648511	-0.364001	-0.617865	-0.532311	0.573325	-0.736614	-0.711365	-0.531578	-0.468658	1.37093	-0.951875	-0.367776	-0.283368	-0.239577	-0.24175	-0.207274	-0.520844	-0.312296	1.30597	-0.52422	4.57616	-0.256259	0.455213	0.510885	-0.283368	-0.513251	-0.324557	-0.570024	-0.446807	1.89107
ATCACGAAGATCGATA-1	Follicular helper	-0.095681	0.00276828	-0.562345	1.03593	-0.648511	-0.364001	0.662241	-0.532311	-0.89039	-0.736614	-0.711365	-0.531578	-0.468658	-0.603856	-0.951875	-0.367776	-0.283368	-0.239577	-0.24175	-0.207274	1.15211	-0.312296	0.652686	-0.52422	1.68456	-0.256259	-0.770082	-1.32454	-0.283368	-0.513251	-0.324557	-0.570024	-0.446807	-0.843183
ATCACGAAGGAGTAGA-1	Activated	0.0619895	0.0176994	1.10295	-0.472436	0.643374	-0.364001	-0.617865	1.16892	0.560456	-0.736614	-0.711365	-0.531578	-0.468658	-0.603856	-0.116025	-0.367776	-0.283368	-0.239577	-0.24175	-0.207274	-0.520844	-0.312296	0.985422	0.778969	3.02259	7.03615	-0.770082	-0.289086	-0.283368	-0.513251	2.47384	0.892397	-0.446807	-0.843183
ATCACGACAATGCCAT-1	Activated	-0.127856	-0.00200718	-0.562345	-0.472436	-0.648511	-0.364001	-0.617865	1.41169	-0.0856295	-0.736614	-0.711365	2.0338	-0.468658	-0.603856	-0.951875	-0.367776	-0.283368	-0.239577	-0.24175	-0.207274	1.04547	-0.312296	1.08343	-0.52422	0.921971	-0.256259	-0.770082	-0.30323	-0.283368	1.50357	-0.324557	0.567739	-0.446807	0.153585
ATCACGACATCGATTG-1	GZMB	-0.0707526	-0.145109	-0.562345	1.57508	-0.648511	2.2494	-0.617865	-0.532311	0.293585	-0.736614	-0.711365	-0.531578	-0.468658	0.993512	-0.951875	-0.367776	-0.283368	-0.239577	-0.24175	-0.207274	-0.520844	-0.312296	-0.927456	1.85961	2.27922	5.82076	0.585547	0.0258628	-0.283368	-0.513251	-0.324557	-0.570024	1.84927	1.74698
ATCACGACATGGTAGG-1	GZMK	0.00672234	0.0384001	-0.562345	-0.472436	-0.648511	-0.364001	-0.617865	2.65608	0.773807	-0.736614	-0.711365	1.84927	-0.468658	-0.603856	-0.951875	-0.367776	-0.283368	-0.239577	-0.24175	-0.207274	-0.520844	-0.312296	0.206356	1.91818	-0.418804	-0.256259	0.62304	0.0590416	-0.283368	-0.513251	-0.324557	-0.570024	1.92753	0.673264
ATCACGAGTGCACCAC-1	GNLY	-0.0422515	-0.051082	-0.562345	-0.472436	-0.648511	-0.364001	-0.617865	-0.532311	0.830207	-0.736614	-0.711365	-0.531578	-0.468658	-0.603856	-0.951875	-0.367776	-0.283368	-0.239577	-0.24175	-0.207274	3.32519	-0.312296	1.56697	-0.52422	-0.418804	-0.256259	-0.770082	0.244185	-0.283368	1.25807	-0.324557	-0.570024	-0.446807	-0.843183
ATCATCTGTCGGGTCT-1	Follicular helper	-0.0870003	0.0136852	1.48114	-0.472436	-0.648511	-0.364001	1.24505	-0.532311	-0.89039	-0.736614	-0.711365	-0.531578	-0.468658	-0.603856	-0.951875	-0.367776	-0.283368	-0.239577	-0.24175	-0.207274	2.11618	-0.312296	0.659642	-0.52422	1.04397	-0.256259	-0.770082	-1.32454	-0.283368	-0.513251	-0.324557	-0.570024	-0.446807	0.244282
ATCATCTTCTAACGGT-1	Naive-like	0.00715883	-0.115256	-0.562345	-0.472436	-0.648511	-0.364001	-0.617865	-0.532311	0.439192	-0.736614	-0.711365	1.10129	-0.468658	-0.603856	-0.200928	-0.367776	-0.283368	-0.239577	-0.24175	-0.207274	2.47426	-0.312296	1.16567	-0.52422	1.1295	4.79937	-0.770082	-0.19099	-0.283368	2.19681	-0.324557	-0.570024	-0.446807	-0.843183
ATCATGGAGCGTTTAC-1	Regulatory	-0.11925	-0.0133739	-0.562345	-0.472436	-0.648511	-0.364001	2.18878	-0.532311	-0.89039	-0.736614	-0.711365	-0.531578	-0.468658	-0.603856	-0.951875	-0.367776	-0.283368	-0.239577	-0.24175	-0.207274	1.07124	-0.312296	1.29372	-0.52422	-0.418804	-0.256259	-0.770082	-1.32454	-0.283368	-0.513251	-0.324557	-0.570024	-0.446807	-0.843183
ATCATGGCATAAAGGT-1	Activated	-0.041932	-0.0408521	1.06485	1.27548	-0.648511	-0.364001	-0.617865	-0.532311	-0.89039	-0.736614	-0.711365	0.709705	-0.468658	-0.603856	-0.951875	-0.367776	-0.283368	-0.239577	-0.24175	-0.207274	2.49002	-0.312296	1.3424	1.602	-0.418804	-0.256259	-0.770082	-0.120066	-0.283368	1.21133	-0.324557	-0.570024	-0.446807	-0.843183
ATCATGGTCGCCTGTT-1	Activated	-0.10905	0.071935	-0.562345	-0.472436	-0.648511	-0.364001	-0.617865	-0.532311	-0.89039	-0.736614	-0.711365	-0.531578	-0.468658	-0.603856	-0.951875	-0.367776	-0.283368	-0.239577	-0.24175	-0.207274	1.26599	-0.312296	-0.927456	-0.52422	4.35432	2.4847	-0.770082	-1.32454	-0.283368	-0.513251	-0.324557	-0.570024	-0.446807	0.826963
ATCATGGTCTTGAGAC-1	Activated	-0.0220856	-0.00906904	-0.562345	-0.472436	-0.648511	-0.364001	-0.617865	3.81933	-0.89039	-0.736614	-0.711365	-0.531578	-0.468658	-0.603856	-0.951875	-0.367776	-0.283368	-0.239577	-0.24175	-0.207274	-0.520844	-0.312296	-0.927456	-0.52422	-0.418804	-0.256259	-0.770082	0.211086	-0.283368	-0.513251	-0.324557	-0.570024	-0.446807	-0.843183
ATCCACCCAAGCTGAG-1	Activated	-0.0871625	-0.072921	-0.562345	-0.472436	-0.648511	-0.364001	-0.617865	-0.532311	0.00423446	-0.736614	-0.711365	-0.531578	-0.468658	-0.603856	-0.951875	-0.367776	-0.283368	-0.239577	-0.24175	-0.207274	0.66465	-0.312296	1.49238	-0.52422	-0.418804	-0.256259	-0.770082	-0.686054	-0.283368	1.01322	-0.324557	0.694788	-0.446807	0.26489
ATCCACCCACAGATTC-1	Activated	-0.114682	-0.0349474	-0.562345	-0.472436	-0.648511	-0.364001	-0.617865	-0.532311	0.609574	-0.736614	-0.711365	0.522977	-0.468658	-0.603856	-0.951875	-0.367776	-0.283368	-0.239577	-0.24175	-0.207274	1.4668	-0.312296	1.49182	1.79263	2.39456	-0.256259	-0.770082	-0.711704	-0.283368	-0.513251	-0.324557	-0.570024	-0.446807	2.03294
ATCCACCCACGGACAA-1	CD52	-0.118903	-0.176243	-0.562345	-0.472436	-0.648511	-0.364001	-0.617865	0.648847	-0.89039	-0.736614	-0.711365	-0.531578	-0.468658	-0.603856	-0.951875	-0.367776	-0.283368	-0.239577	-0.24175	-0.207274	-0.520844	1.40256	1.38229	-0.52422	0.77772	-0.256259	-0.770082	-1.32454	-0.283368	-0.513251	-0.324557	-0.570024	-0.446807	-0.843183
ATCGAGTAGCTAACAA-1	GZMK	-0.0140909	0.076067	-0.562345	-0.472436	-0.648511	-0.364001	-0.617865	3.37913	0.62904	-0.736614	0.51276	2.50639	-0.468658	-0.603856	-0.951875	-0.367776	2.89768	-0.239577	-0.24175	-0.207274	-0.520844	-0.312296	-0.927456	-0.52422	-0.418804	-0.256259	2.12652	0.501261	2.89768	1.35476	-0.324557	-0.570024	-0.446807	-0.843183
ATCGAGTAGCTCCTCT-1	Regulatory	-0.14899	-0.114701	-0.562345	1.51955	0.325412	-0.364001	-0.617865	2.51832	-0.89039	-0.736614	-0.711365	1.1861	-0.468658	-0.603856	-0.951875	-0.367776	-0.283368	1.87881	-0.24175	2.75671	0.512503	-0.312296	0.367778	-0.52422	-0.418804	-0.256259	-0.770082	-1.32454	-0.283368	0.817312	-0.324557	-0.570024	-0.446807	-0.843183
ATCGAGTCATGCTAGT-1	GZMK	-0.092793	0.0393212	-0.562345	-0.472436	0.942627	-0.364001	1.25194	1.56299	1.10496	-0.736614	-0.711365	2.65587	-0.468658	1.11498	0.0775921	-0.367776	3.4184	-0.239577	-0.24175	-0.207274	-0.520844	-0.312296	-0.927456	1.64143	-0.418804	-0.256259	1.40258	0.527783	3.4184	-0.513251	-0.324557	-0.570024	-0.446807	-0.843183
ATCTACTCATTAGGCT-1	Activated	-0.136326	-0.177619	-0.562345	-0.472436	-0.648511	-0.364001	-0.617865	1.19405	-0.89039	-0.736614	-0.711365	-0.531578	-0.468658	-0.603856	-0.951875	-0.367776	-0.283368	-0.239577	-0.24175	-0.207274	0.870114	-0.312296	0.859811	0.79822	1.33001	-0.256259	-0.770082	-1.32454	-0.283368	-0.513251	-0.324557	-0.570024	-0.446807	1.54724
ATCTGCCAGCCAGTAG-1	Follicular helper	-0.163836	-0.085015	-0.562345	-0.472436	-0.648511	-0.364001	0.566357	0.79473	-0.89039	-0.736614	-0.711365	-0.531578	-0.468658	-0.603856	-0.951875	-0.367776	-0.283368	-0.239577	-0.24175	-0.207274	1.04885	-0.312296	1.21759	-0.52422	1.55473	-0.256259	-0.770082	-1.32454	-0.283368	-0.513251	-0.324557	-0.570024	-0.446807	0.156209
ATCTGCCCAATCACAC-1	Activated	0.00223928	0.0069499	2.45362	-0.472436	-0.648511	-0.364001	-0.617865	-0.532311	-0.89039	-0.736614	-0.711365	-0.531578	-0.468658	-0.603856	-0.951875	-0.367776	-0.283368	-0.239577	-0.24175	-0.207274	-0.520844	-0.312296	0.807402	-0.52422	-0.418804	-0.256259	-0.770082	0.565883	-0.283368	2.68322	-0.324557	-0.570024	-0.446807	2.07736
ATGAGGGAGGTGATTA-1	Activated	-0.093949	0.075484	-0.562345	-0.472436	-0.648511	-0.364001	-0.617865	1.54964	-0.89039	-0.736614	-0.711365	-0.531578	-0.468658	-0.603856	-0.951875	-0.367776	-0.283368	-0.239577	2.38946	-0.207274	0.638761	-0.312296	1.59703	-0.52422	-0.418804	-0.256259	-0.770082	-1.32454	-0.283368	-0.513251	-0.324557	-0.570024	-0.446807	-0.843183
ATGAGGGAGTTGAGTA-1	CD52	-0.0966976	-0.0900782	-0.562345	-0.472436	-0.648511	-0.364001	-0.617865	-0.532311	-0.89039	-0.736614	-0.711365	-0.531578	-0.468658	-0.603856	-0.951875	-0.367776	-0.283368	-0.239577	-0.24175	-0.207274	-0.520844	-0.312296	-0.927456	-0.52422	3.46445	-0.256259	-0.770082	-0.00612431	-0.283368	-0.513251	-0.324557	-0.570024	-0.446807	-0.843183
ATGAGGGCAATCGAAA-1	Activated	-0.0585409	0.0276317	0.895756	-0.472436	-0.648511	-0.364001	-0.617865	-0.532311	-0.89039	-0.736614	-0.711365	-0.531578	-0.468658	-0.603856	-0.951875	-0.367776	-0.283368	-0.239577	-0.24175	-0.207274	1.99846	-0.312296	1.04931	-0.52422	2.17855	3.86407	-0.770082	0.73578	-0.283368	-0.513251	2.12567	-0.570024	-0.446807	0.278606
ATGCGATAGAGAACAG-1	Activated	-0.0762279	0.057956	-0.562345	-0.472436	-0.648511	-0.364001	-0.617865	-0.532311	-0.89039	-0.736614	-0.711365	-0.531578	-0.468658	-0.603856	-0.951875	-0.367776	-0.283368	-0.239577	-0.24175	-0.207274	-0.520844	-0.312296	1.88804	-0.52422	2.66061	-0.256259	-0.770082	0.339674	-0.283368	-0.513251	-0.324557	1.05053	-0.446807	1.11043
ATGGGAGTCCAAATGC-1	Activated	0.00713265	-0.0756169	0.86058	-0.472436	-0.648511	-0.364001	-0.617865	-0.532311	-0.89039	-0.736614	-0.711365	-0.531578	-0.468658	-0.603856	-0.951875	-0.367776	-0.283368	-0.239577	-0.24175	-0.207274	-0.520844	-0.312296	1.18595	1.40547	1.05374	-0.256259	-0.770082	0.0117905	-0.283368	-0.513251	-0.324557	-0.570024	-0.446807	0.251544
ATGGGAGTCCGATATG-1	Follicular helper	-0.0949814	-0.0473997	-0.562345	-0.472436	-0.648511	-0.364001	-0.617865	1.14623	-0.89039	-0.736614	-0.711365	-0.531578	-0.468658	-0.603856	-0.951875	-0.367776	-0.283368	-0.239577	-0.24175	-0.207274	-0.520844	-0.312296	1.08758	-0.52422	-0.418804	-0.256259	-0.770082	-1.32454	-0.283368	1.22817	-0.324557	-0.570024	-0.446807	-0.843183
ATGTGTGAGATGTCGG-1	Regulatory	-0.162708	-0.132143	-0.562345	-0.472436	-0.648511	-0.364001	-0.617865	1.29632	-0.89039	-0.736614	-0.711365	-0.531578	-0.468658	0.403919	-0.951875	-0.367776	-0.283368	4.95783	-0.24175	2.63189	-0.520844	1.4713	1.07387	-0.52422	-0.418804	-0.256259	-0.770082	-1.32454	-0.283368	-0.513251	-0.324557	-0.570024	-0.446807	-0.843183
ATGTGTGAGGTGTGGT-1	GZMK	-0.162783	-0.0536419	1.54912	1.10801	-0.648511	-0.364001	-0.617865	2.36248	-0.89039	-0.736614	0.755108	2.10336	-0.468658	0.629124	-0.951875	-0.367776	-0.283368	-0.239577	-0.24175	-0.207274	0.690178	-0.312296	-0.927456	0.627148	-0.418804	-0.256259	-0.770082	-0.0683665	-0.283368	-0.513251	-0.324557	-0.570024	-0.446807	-0.843183
ATGTGTGCAATACGCT-1	Activated	-0.0213664	0.187656	-0.562345	2.12811	-0.648511	-0.364001	-0.617865	-0.532311	0.613372	-0.736614	-0.711365	2.68197	-0.468658	-0.603856	-0.951875	-0.367776	-0.283368	-0.239577	-0.24175	-0.207274	-0.520844	-0.312296	-0.927456	-0.52422	2.08655	-0.256259	0.488737	-1.32454	-0.283368	2.05257	-0.324557	-0.570024	-0.446807	-0.843183
ATGTGTGGTACATGTC-1	CD52	-0.141216	-0.0553148	1.23412	1.45731	-0.648511	-0.364001	-0.617865	1.30292	0.652808	-0.736614	-0.711365	1.36363	-0.468658	0.901635	-0.951875	-0.367776	2.95894	-0.239577	-0.24175	-0.207274	0.957836	-0.312296	-0.927456	-0.52422	2.60139	-0.256259	-0.770082	-1.32454	2.95894	-0.513251	-0.324557	-0.570024	-0.446807	-0.843183
ATGTGTGTCGAGGTAG-1	Activated	-0.0151632	-0.0460317	-0.562345	-0.472436	-0.648511	-0.364001	-0.617865	-0.532311	-0.89039	-0.736614	-0.711365	-0.531578	-0.468658	-0.603856	-0.951875	-0.367776	-0.283368	-0.239577	-0.24175	-0.207274	1.83855	-0.312296	-0.927456	-0.52422	-0.418804	-0.256259	0.720398	-0.0538163	-0.283368	-0.513251	-0.324557	-0.570024	-0.446807	-0.843183
ATTACTCAGCGAGAAA-1	CD52	-0.113989	0.117253	-0.562345	-0.472436	-0.648511	-0.364001	-0.617865	2.35154	-0.89039	-0.736614	-0.711365	-0.531578	-0.468658	-0.603856	-0.951875	-0.367776	-0.283368	-0.239577	-0.24175	-0.207274	-0.520844	3.8746	2.06797	-0.52422	-0.418804	-0.256259	-0.770082	-1.32454	-0.283368	-0.513251	-0.324557	-0.570024	-0.446807	-0.843183
ATTACTCAGGTGTTAA-1	Follicular helper	-0.0141656	0.170825	-0.562345	0.936107	-0.648511	-0.364001	1.5008	0.807246	-0.89039	-0.736614	-0.711365	-0.531578	-0.468658	-0.603856	-0.951875	-0.367776	-0.283368	-0.239577	-0.24175	-0.207274	0.55846	2.53801	0.933651	-0.52422	-0.418804	-0.256259	-0.770082	-1.32454	-0.283368	-0.513251	-0.324557	-0.570024	-0.446807	0.165635
ATTACTCGTCTCACCT-1	Activated	-0.0740391	-0.0553742	-0.562345	-0.472436	-0.648511	-0.364001	-0.617865	0.769688	-0.89039	-0.736614	-0.711365	-0.531578	-0.468658	-0.603856	-0.951875	-0.367776	-0.283368	-0.239577	3.26477	-0.207274	-0.520844	-0.312296	1.30726	-0.52422	-0.418804	-0.256259	-0.770082	0.152935	-0.283368	-0.513251	-0.324557	0.549207	-0.446807	0.601259
ATTCTACGTTCCCGAG-1	Naive-like	-0.0879892	-0.0806578	-0.562345	-0.472436	-0.648511	-0.364001	-0.617865	-0.532311	-0.89039	-0.736614	-0.711365	1.31054	-0.468658	-0.603856	-0.951875	-0.367776	-0.283368	-0.239577	-0.24175	-0.207274	3.26388	-0.312296	1.03499	-0.52422	-0.418804	-0.256259	-0.770082	-1.32454	-0.283368	1.3254	-0.324557	-0.570024	-0.446807	-0.843183
ATTGGACAGTACGTTC-1	GZMK	0.0365316	0.017305	-0.562345	-0.472436	0.828161	-0.364001	-0.617865	-0.532311	0.291963	-0.736614	-0.711365	2.2269	-0.468658	-0.603856	-0.951875	-0.367776	-0.283368	-0.239577	-0.24175	-0.207274	-0.520844	-0.312296	0.16748	1.85724	1.55106	-0.256259	2.48938	0.278497	-0.283368	-0.513251	2.87412	-0.570024	2.6902	0.621268
ATTGGACCAGACAGGT-1	Activated	-0.109294	-0.0402581	-0.562345	-0.472436	-0.648511	-0.364001	-0.617865	-0.532311	-0.89039	-0.736614	-0.711365	-0.531578	-0.468658	-0.603856	-0.951875	-0.367776	-0.283368	-0.239577	-0.24175	-0.207274	0.510843	-0.312296	-0.206462	-0.52422	-0.418804	-0.256259	-0.770082	-0.32751	-0.283368	-0.513251	-0.324557	-0.570024	-0.446807	-0.843183
ATTGGACCATTGTGCA-1	CD52	-0.062929	-0.142209	-0.562345	-0.472436	-0.648511	-0.364001	-0.617865	-0.532311	1.22169	-0.736614	-0.711365	-0.531578	-0.468658	-0.603856	-0.951875	-0.367776	5.85352	-0.239577	-0.24175	-0.207274	-0.520844	-0.312296	-0.927456	-0.52422	-0.418804	-0.256259	2.45571	0.894316	5.85352	-0.513251	-0.324557	-0.570024	-0.446807	1.77282
ATTGGACGTCTGCGGT-1	Activated	-0.12396	-0.0844978	-0.562345	2.62254	-0.648511	-0.364001	-0.617865	-0.532311	0.899277	-0.736614	0.785377	2.00856	-0.468658	-0.603856	-0.951875	-0.367776	-0.283368	-0.239577	-0.24175	-0.207274	-0.520844	-0.312296	-0.927456	-0.52422	3.02717	-0.256259	0.350483	0.409239	-0.283368	-0.513251	-0.324557	-0.570024	-0.446807	0.814802
ATTGGACTCAAACCAC-1	Regulatory	-0.0720427	-0.0364466	-0.562345	0.994955	-0.648511	-0.364001	1.56465	1.91342	-0.89039	-0.736614	-0.711365	-0.531578	-0.468658	-0.603856	-0.951875	-0.367776	-0.283368	-0.239577	-0.24175	-0.207274	-0.520844	1.71379	0.44967	-0.52422	-0.418804	1.46854	-0.770082	-1.32454	-0.283368	0.934551	-0.324557	-0.570024	-0.446807	0.6857
ATTGGTGCAATGGACG-1	GZMK	-0.0313659	-0.0820247	1.38125	-0.472436	-0.648511	-0.364001	0.594125	0.825847	0.567699	-0.736614	-0.711365	1.67248	-0.468658	0.510276	-0.951875	-0.367776	-0.283368	-0.239577	-0.24175	-0.207274	-0.520844	-0.312296	0.948284	1.31276	-0.418804	-0.256259	-0.0787952	-0.462931	-0.283368	-0.513251	-0.324557	-0.570024	-0.446807	-0.843183
ATTGGTGCATACCATG-1	Activated	-0.121058	-0.0269303	2.45111	1.05524	0.454762	-0.364001	-0.617865	0.920543	-0.89039	-0.736614	-0.711365	-0.531578	-0.468658	-0.603856	-0.951875	1.31774	-0.283368	-0.239577	2.41438	-0.207274	2.69169	-0.312296	0.805956	-0.52422	-0.418804	-0.256259	-0.770082	0.17744	-0.283368	0.994028	-0.324557	-0.570024	-0.446807	-0.843183
ATTGGTGGTTGCTCCT-1	Activated	-0.123596	0.122962	-0.562345	2.32468	1.04644	-0.364001	-0.617865	1.6997	0.0625974	-0.736614	-0.711365	1.4548	-0.468658	-0.603856	-0.951875	-0.367776	-0.283368	-0.239577	-0.24175	-0.207274	0.741989	-0.312296	1.19475	-0.52422	-0.418804	4.21014	-0.770082	-1.32454	-0.283368	-0.513251	-0.324557	0.777301	-0.446807	-0.843183
ATTGGTGGTTGGTGGA-1	Activated	-0.0506707	-0.0230088	1.07184	-0.472436	0.61924	-0.364001	-0.617865	1.81748	0.124683	-0.736614	-0.711365	-0.531578	-0.468658	-0.603856	-0.951875	-0.367776	-0.283368	-0.239577	-0.24175	-0.207274	3.22306	-0.312296	2.00661	-0.52422	1.96155	-0.256259	-0.770082	-0.600092	-0.283368	1.21874	-0.324557	0.865077	-0.446807	1.25364
ATTGGTGTCTTGTTTG-1	Activated	-0.12601	-0.0906369	-0.562345	-0.472436	-0.648511	-0.364001	-0.617865	-0.532311	0.531172	-0.736614	-0.711365	0.909218	-0.468658	-0.603856	-0.307498	-0.367776	-0.283368	-0.239577	-0.24175	-0.207274	1.03378	-0.312296	0.158991	1.97746	2.2592	-0.256259	-0.770082	-0.487248	-0.283368	-0.513251	-0.324557	-0.570024	-0.446807	1.48493
ATTTCTGAGGAATCGC-1	Follicular helper	-0.125453	-0.0339828	-0.562345	-0.472436	-0.648511	-0.364001	1.30462	0.968427	-0.89039	-0.736614	-0.711365	-0.531578	-0.468658	-0.603856	-0.951875	-0.367776	-0.283368	-0.239577	-0.24175	-0.207274	1.80916	-0.312296	1.22206	-0.52422	-0.418804	-0.256259	-0.770082	-1.32454	-0.283368	-0.513251	-0.324557	-0.570024	-0.446807	1.09823
ATTTCTGAGTGTGAAT-1	Naive-like	-0.0488154	-0.00383125	-0.562345	-0.472436	-0.648511	-0.364001	-0.617865	-0.532311	-0.89039	-0.736614	-0.711365	-0.531578	-0.468658	-0.603856	-0.951875	-0.367776	-0.283368	-0.239577	-0.24175	-0.207274	-0.520844	-0.312296	1.21198	-0.52422	2.17596	-0.256259	-0.770082	-0.213017	-0.283368	-0.513251	-0.324557	-0.570024	-0.446807	-0.843183
ATTTCTGGTCTGGAGA-1	Naive-like	-0.115515	-0.0613034	1.94027	-0.472436	-0.648511	-0.364001	-0.617865	0.951331	-0.89039	-0.736614	-0.711365	-0.531578	-0.468658	-0.603856	-0.951875	-0.367776	-0.283368	-0.239577	-0.24175	-0.207274	1.53907	-0.312296	1.04484	-0.52422	2.17107	3.59869	-0.770082	-1.32454	-0.283368	-0.513251	-0.324557	-0.570024	-0.446807	-0.843183
ATTTCTGGTGGGTATG-1	Follicular helper	-0.04459	-0.132362	1.81771	-0.472436	-0.648511	-0.364001	1.18181	2.65965	-0.89039	-0.736614	-0.711365	-0.531578	-0.468658	-0.603856	-0.951875	-0.367776	-0.283368	-0.239577	-0.24175	-0.207274	-0.520844	-0.312296	-0.14801	1.33831	-0.418804	-0.256259	-0.770082	-1.32454	-0.283368	-0.513251	-0.324557	-0.570024	-0.446807	-0.843183
ATTTCTGTCGCAAACT-1	Activated	-0.0708118	0.0651359	-0.562345	-0.472436	-0.648511	-0.364001	0.852292	1.11515	-0.89039	-0.736614	-0.711365	-0.531578	-0.468658	-0.603856	-0.951875	-0.367776	-0.283368	3.59998	2.77017	-0.207274	-0.520844	2.07956	-0.927456	-0.52422	-0.418804	-0.256259	0.0684565	-1.32454	-0.283368	-0.513251	2.3854	-0.570024	-0.446807	-0.843183
CAACCAAAGGAACTGC-1	Activated	-0.0485432	0.163837	-0.562345	-0.472436	-0.648511	-0.364001	-0.617865	1.91782	-0.89039	-0.736614	-0.711365	0.780744	-0.468658	-0.603856	-0.951875	-0.367776	-0.283368	-0.239577	-0.24175	-0.207274	1.45327	-0.312296	-0.927456	-0.52422	4.69139	-0.256259	-0.770082	0.349417	-0.283368	-0.513251	2.56631	-0.570024	-0.446807	1.76779
CAACCAACAAGAGTCG-1	Naive-like	-0.15712	-0.0993563	-0.562345	-0.472436	-0.648511	-0.364001	-0.617865	1.04173	-0.89039	-0.736614	-0.711365	-0.531578	-0.468658	-0.603856	-0.951875	-0.367776	-0.283368	-0.239577	-0.24175	-0.207274	2.98371	-0.312296	0.575022	-0.52422	-0.418804	-0.256259	-0.770082	-1.32454	-0.283368	-0.513251	-0.324557	-0.570024	-0.446807	-0.843183
CAACCAACAGTCGATT-1	GZMB	0.149181	0.0625065	2.32699	2.41972	1.44018	1.26435	-0.617865	-0.532311	-0.152685	1.2909	-0.711365	-0.531578	1.04061	0.391424	0.583195	-0.367776	-0.283368	-0.239577	-0.24175	-0.207274	-0.520844	-0.312296	-0.927456	0.405182	0.810253	-0.256259	0.507257	0.835704	-0.283368	0.745474	-0.324557	0.472937	-0.446807	0.0705313
CAACCAAGTCCGTGAC-1	GZMK	-0.0602389	-0.0343474	-0.562345	1.16362	-0.648511	-0.364001	-0.617865	2.88872	0.458674	-0.736614	-0.711365	2.27153	1.12273	-0.603856	-0.951875	-0.367776	-0.283368	-0.239577	-0.24175	-0.207274	-0.520844	-0.312296	0.881697	0.667665	-0.418804	-0.256259	-0.770082	0.511202	-0.283368	-0.513251	-0.324557	-0.570024	1.38786	0.328584
CAACCTCAGCCTTGAT-1	GZMK	-0.11824	0.0179583	-0.562345	1.21591	-0.648511	-0.364001	-0.617865	1.07334	-0.89039	-0.736614	-0.711365	1.91521	-0.468658	-0.603856	-0.951875	-0.367776	-0.283368	-0.239577	-0.24175	-0.207274	-0.520844	-0.312296	-0.927456	-0.52422	-0.418804	-0.256259	-0.770082	-1.32454	-0.283368	-0.513251	-0.324557	-0.570024	-0.446807	-0.843183
CAACCTCCAGAGCCAA-1	Regulatory	-0.138257	-0.0187181	-0.562345	1.28355	0.619644	-0.364001	0.872389	1.13767	-0.89039	-0.736614	-0.711365	-0.531578	-0.468658	-0.603856	-0.951875	-0.367776	-0.283368	-0.239577	2.81134	-0.207274	-0.520844	-0.312296	0.395993	-0.52422	-0.418804	-0.256259	-0.770082	-1.32454	-0.283368	-0.513251	-0.324557	-0.570024	-0.446807	-0.843183
CAACCTCCAGTGGAGT-1	CD52	-0.0776077	-0.0304797	-0.562345	-0.472436	-0.648511	-0.364001	-0.617865	-0.532311	-0.89039	-0.736614	-0.711365	-0.531578	-0.468658	-0.603856	-0.951875	-0.367776	-0.283368	-0.239577	-0.24175	-0.207274	1.22286	-0.312296	1.8844	-0.52422	-0.418804	-0.256259	-0.770082	-1.32454	-0.283368	-0.513251	-0.324557	-0.570024	-0.446807	1.34275
CAACCTCTCGGCTACG-1	Naive-like	-0.0936212	0.00447911	-0.562345	-0.472436	-0.648511	-0.364001	-0.617865	-0.532311	-0.89039	-0.736614	-0.711365	-0.531578	-0.468658	-0.603856	-0.530469	-0.367776	-0.283368	-0.239577	-0.24175	-0.207274	0.17022	-0.312296	0.848575	-0.52422	-0.418804	1.4206	-0.770082	-1.32454	-0.283368	0.37658	-0.324557	0.596263	-0.446807	0.650838
CAACTAGAGATTACCC-1	Naive-like	-0.0878072	-0.0612024	-0.562345	-0.472436	-0.648511	-0.364001	-0.617865	0.848309	-0.89039	-0.736614	-0.711365	1.28054	-0.468658	0.528702	-0.273547	-0.367776	-0.283368	-0.239577	-0.24175	-0.207274	1.10056	-0.312296	1.37125	-0.52422	-0.418804	2.7431	-0.770082	0.0584237	-0.283368	-0.513251	-0.324557	-0.570024	-0.446807	-0.843183
CAACTAGAGGGCTCTC-1	CD52	-0.0176323	-0.0340673	-0.562345	3.3082	-0.648511	-0.364001	-0.617865	3.06317	-0.89039	-0.736614	-0.711365	-0.531578	-0.468658	-0.603856	-0.951875	-0.367776	-0.283368	5.69922	-0.24175	-0.207274	-0.520844	-0.312296	-0.927456	-0.52422	4.53923	-0.256259	-0.770082	-1.32454	-0.283368	3.21692	-0.324557	-0.570024	-0.446807	-0.843183
CAACTAGCAAGACGTG-1	Activated	-0.161192	-0.0782584	1.60261	1.15722	-0.648511	-0.364001	-0.617865	-0.532311	-0.89039	-0.736614	-0.711365	-0.531578	-0.468658	-0.603856	-0.951875	-0.367776	-0.283368	-0.239577	2.5917	-0.207274	2.22914	-0.312296	0.736104	-0.52422	1.82164	1.65927	-0.770082	-1.32454	-0.283368	-0.513251	-0.324557	0.762262	-0.446807	-0.843183
CAACTAGGTCCAACTA-1	Activated	-0.0981749	-0.0858376	-0.562345	-0.472436	0.1019	-0.364001	-0.617865	0.455873	-0.89039	-0.736614	-0.711365	-0.531578	-0.468658	-0.603856	-0.951875	-0.367776	-0.283368	-0.239577	-0.24175	-0.207274	0.709758	-0.312296	1.02951	-0.52422	0.582236	-0.256259	-0.770082	-0.191572	-0.283368	0.511952	-0.324557	0.279445	-0.446807	0.587827
CAACTAGTCCTTTACA-1	GZMB	-0.0760478	-0.00282397	0.885396	2.20973	1.28852	-0.364001	1.93781	2.01849	-0.89039	1.50322	-0.711365	-0.531578	1.06541	0.609391	-0.951875	-0.367776	-0.283368	-0.239577	2.46215	-0.207274	-0.520844	-0.312296	-0.927456	2.27246	-0.418804	2.37484	-0.770082	0.259736	-0.283368	1.6953	-0.324557	0.701346	2.93014	2.00953
CAACTAGTCTCTAAGG-1	GNLY	-0.0440277	-0.185792	-0.562345	-0.472436	0.625533	-0.364001	-0.617865	-0.532311	1.00323	1.58801	0.429256	-0.531578	2.11034	3.28016	1.41006	-0.367776	2.68068	-0.239577	-0.24175	-0.207274	-0.520844	-0.312296	0.0172339	1.86147	1.28076	-0.256259	1.60055	0.791295	2.68068	1.22733	-0.324557	1.45808	1.53149	-0.843183
CAAGAAATCTGATACG-1	Activated	-0.109438	-0.152757	-0.562345	-0.472436	1.19074	-0.364001	-0.617865	1.20039	0.848622	-0.736614	-0.711365	-0.531578	1.7246	-0.603856	-0.10056	-0.367776	-0.283368	-0.239577	-0.24175	-0.207274	-0.520844	-0.312296	0.682983	2.10813	-0.418804	-0.256259	-0.770082	0.0562166	-0.283368	1.28436	-0.324557	1.51201	-0.446807	0.461714
CAAGATCCAAACAACA-1	GZMK	0.00632079	-0.0421089	1.18727	-0.472436	-0.648511	-0.364001	-0.617865	-0.532311	-0.89039	-0.736614	-0.711365	2.0848	-0.468658	-0.603856	-0.951875	-0.367776	-0.283368	-0.239577	-0.24175	-0.207274	0.919268	-0.312296	-0.927456	0.844953	2.09754	-0.256259	0.139667	-0.0552572	-0.283368	-0.513251	-0.324557	-0.570024	1.66076	-0.843183
CAAGATCCAGTTCATG-1	Activated	-0.0604118	-0.0671922	-0.562345	-0.472436	0.266623	-0.364001	-0.617865	-0.532311	-0.89039	-0.736614	-0.711365	-0.531578	-0.468658	-0.603856	-0.951875	-0.367776	-0.283368	-0.239577	-0.24175	-0.207274	0.929388	-0.312296	0.479233	-0.52422	-0.418804	5.09728	-0.770082	-0.0488171	-0.283368	0.736995	-0.324557	-0.570024	-0.446807	0.0643766
CAAGGCCCAAATTGCC-1	Activated	-0.112735	-0.123864	0.492656	-0.472436	0.169927	-0.364001	-0.617865	-0.532311	-0.89039	-0.736614	-0.711365	-0.531578	-0.468658	-0.603856	-0.951875	-0.367776	-0.283368	-0.239577	-0.24175	-0.207274	1.83207	-0.312296	1.51857	-0.52422	2.82511	-0.256259	-0.770082	-1.32454	-0.283368	-0.513251	-0.324557	-0.570024	-0.446807	1.07953
CAAGGCCCACGCTTTC-1	Activated	-0.0907808	-0.149339	-0.562345	-0.472436	-0.648511	-0.364001	0.41528	0.625432	0.407654	-0.736614	-0.711365	1.06256	0.815249	-0.603856	-0.951875	-0.367776	-0.283368	-0.239577	-0.24175	-0.207274	-0.520844	-0.312296	1.56317	-0.52422	-0.418804	-0.256259	-0.770082	-0.00443835	-0.283368	-0.513251	-0.324557	0.425202	0.918341	0.0287112
CAAGGCCCATGGTAGG-1	GZMK	-0.0319518	-0.0873431	-0.562345	-0.472436	-0.648511	-0.364001	-0.617865	-0.532311	1.93598	-0.736614	-0.711365	3.24073	-0.468658	-0.603856	0.416877	-0.367776	-0.283368	-0.239577	-0.24175	-0.207274	-0.520844	-0.312296	-0.927456	-0.52422	-0.418804	-0.256259	2.75788	0.22411	-0.283368	-0.513251	-0.324557	-0.570024	-0.446807	-0.843183
CAAGTTGTCCTATTCA-1	CD52	-0.104819	-0.198436	-0.562345	-0.472436	-0.648511	-0.364001	0.68788	-0.532311	1.60493	0.438247	0.723314	2.17866	0.800469	0.596461	-0.232964	-0.367776	-0.283368	-0.239577	-0.24175	3.17433	-0.520844	-0.312296	-0.927456	-0.52422	-0.418804	-0.256259	0.803795	0.604276	-0.283368	-0.513251	-0.324557	-0.570024	-0.446807	1.06298
CACAAACAGCGTCAAG-1	GZMB	-0.140522	-0.0990499	1.04679	-0.472436	-0.648511	-0.364001	-0.617865	2.22105	-0.89039	-0.736614	-0.711365	-0.531578	-0.468658	-0.603856	-0.951875	-0.367776	-0.283368	3.59314	-0.24175	5.15536	-0.520844	-0.312296	-0.927456	0.735022	-0.418804	-0.256259	-0.770082	-0.129739	-0.283368	-0.513251	2.37948	-0.570024	-0.446807	1.81865
CACACAACAGAGTGTG-1	Regulatory	-0.0847773	0.0270937	-0.562345	0.968442	-0.648511	-0.364001	2.21351	2.43579	-0.89039	-0.736614	-0.711365	-0.531578	-0.468658	-0.603856	-0.951875	-0.367776	-0.283368	4.25652	3.4148	-0.207274	-0.520844	-0.312296	0.859086	-0.52422	-0.418804	-0.256259	-0.770082	-1.32454	-0.283368	-0.513251	-0.324557	-0.570024	-0.446807	-0.843183
CACACAAGTCATGCAT-1	Regulatory	-0.14162	-0.0353038	-0.562345	1.38549	-0.648511	-0.364001	-0.617865	-0.532311	-0.89039	-0.736614	-0.711365	-0.531578	-0.468658	-0.603856	-0.951875	-0.367776	-0.283368	1.70672	-0.24175	-0.207274	1.46194	-0.312296	1.20256	-0.52422	0.774854	1.92758	-0.770082	-0.813209	-0.283368	0.709219	1.61371	-0.570024	-0.446807	-0.843183
CACACAAGTTTAGGAA-1	CD52	-0.113885	-0.0171371	-0.562345	2.2404	-0.648511	-0.364001	1.05318	-0.532311	1.43212	-0.736614	1.04265	1.39495	-0.468658	-0.603856	-0.0318408	-0.367776	3.0249	-0.239577	-0.24175	-0.207274	-0.520844	-0.312296	-0.927456	-0.52422	-0.418804	-0.256259	0.543095	-0.511948	3.0249	1.42947	-0.324557	-0.570024	-0.446807	0.567047
CACACAATCCAGTATG-1	GZMK	-0.12496	0.111184	1.02164	1.22906	-0.648511	-0.364001	-0.617865	2.7603	0.502494	-0.736614	-0.711365	2.43566	-0.468658	-0.603856	-0.951875	3.15951	4.52592	-0.239577	-0.24175	-0.207274	0.782937	-0.312296	-0.0163105	1.8048	-0.418804	-0.256259	1.10299	-0.622347	4.52592	-0.513251	-0.324557	-0.570024	-0.446807	0.88203
CACACCTAGTCAAGCG-1	Activated	-0.0786847	-0.111664	-0.562345	-0.472436	-0.648511	-0.364001	-0.617865	-0.532311	-0.89039	-0.736614	-0.711365	-0.531578	-0.468658	-0.603856	-0.193366	-0.367776	-0.283368	-0.239577	-0.24175	-0.207274	0.723034	-0.312296	0.872894	2.33904	1.81453	-0.256259	-0.770082	0.297454	-0.283368	-0.513251	2.21491	0.757078	-0.446807	0.319461
CACACCTAGTTGTAGA-1	Follicular helper	-0.10295	-0.0272273	0.906999	-0.472436	-0.648511	-0.364001	-0.617865	0.96874	-0.89039	-0.736614	-0.711365	-0.531578	-0.468658	-0.603856	-0.951875	-0.367776	-0.283368	-0.239577	-0.24175	-0.207274	0.986706	1.0928	0.774933	-0.52422	1.10177	-0.256259	-0.770082	-0.904566	-0.283368	0.490806	-0.324557	-0.570024	0.694373	-0.114333
CACACCTGTATATCCG-1	GZMB	-0.0686186	0.101442	0.711257	1.54318	1.82024	1.3822	-0.617865	0.768774	-0.89039	1.30159	0.173188	-0.531578	-0.468658	0.968623	-0.312624	-0.367776	-0.283368	-0.239577	-0.24175	-0.207274	-0.520844	-0.312296	0.151899	0.472448	1.52303	-0.256259	-0.770082	-1.32454	-0.283368	0.836575	-0.324557	-0.570024	1.08736	0.136662
CACACCTTCCACGAAT-1	Follicular helper	-0.0622881	-0.0841045	-0.562345	-0.472436	-0.648511	-0.364001	-0.617865	-0.532311	-0.89039	-0.736614	-0.711365	-0.531578	-0.468658	-0.603856	-0.951875	-0.367776	-0.283368	-0.239577	2.60531	-0.207274	-0.520844	-0.312296	-0.927456	-0.52422	-0.418804	-0.256259	-0.770082	-1.32454	-0.283368	-0.513251	-0.324557	-0.570024	-0.446807	1.15086
CACACTCAGGCTAGAC-1	Naive-like	-0.106487	0.0121538	-0.562345	-0.472436	-0.648511	-0.364001	-0.617865	-0.532311	-0.89039	-0.736614	-0.711365	-0.531578	-0.468658	-0.603856	-0.951875	-0.367776	-0.283368	-0.239577	-0.24175	-0.207274	3.08019	-0.312296	0.664664	1.51275	-0.418804	-0.256259	-0.770082	0.0756393	-0.283368	-0.513251	1.35123	0.305727	-0.446807	-0.843183
CACACTCCACAAGACG-1	Activated	-0.130474	-0.054858	-0.562345	-0.472436	-0.648511	-0.364001	-0.617865	-0.532311	-0.89039	-0.736614	-0.711365	-0.531578	-0.468658	-0.603856	-0.951875	-0.367776	-0.283368	-0.239577	-0.24175	-0.207274	2.22914	-0.312296	1.49039	-0.52422	-0.418804	3.00495	-0.770082	-0.75702	-0.283368	-0.513251	-0.324557	-0.570024	-0.446807	0.606549
CACACTCCACGGATAG-1	GZMB	-0.141739	-0.0499148	1.91481	-0.472436	1.27319	2.09023	-0.617865	-0.532311	-0.89039	0.672265	-0.711365	-0.531578	0.631095	-0.603856	-0.951875	-0.367776	-0.283368	-0.239577	-0.24175	-0.207274	-0.520844	-0.312296	-0.927456	-0.52422	2.59353	-0.256259	0.160672	0.387922	-0.283368	3.8883	-0.324557	-0.570024	-0.446807	0.533958
CACACTCTCTTCTGGC-1	Naive-like	0.000716144	0.00357927	-0.562345	-0.472436	-0.648511	-0.364001	-0.617865	-0.532311	-0.89039	-0.736614	-0.711365	-0.531578	-0.468658	-0.603856	-0.951875	-0.367776	-0.283368	-0.239577	-0.24175	-0.207274	-0.520844	-0.312296	-0.927456	-0.52422	2.35384	1.75882	-0.770082	0.346814	-0.283368	-0.513251	-0.324557	-0.570024	-0.446807	1.64816
CACAGGCAGAAGGACA-1	CD52	-0.111596	-0.101288	-0.562345	-0.472436	-0.648511	-0.364001	-0.617865	-0.532311	-0.89039	-0.736614	-0.711365	-0.531578	-0.468658	-0.603856	-0.951875	-0.367776	-0.283368	-0.239577	-0.24175	-0.207274	1.03801	-0.312296	0.564385	-0.52422	-0.418804	-0.256259	-0.770082	-1.32454	-0.283368	-0.513251	-0.324557	-0.570024	-0.446807	-0.843183
CACAGGCAGAGACGAA-1	Naive-like	-0.0468895	-0.123746	-0.562345	-0.472436	-0.648511	-0.364001	-0.617865	-0.532311	-0.89039	-0.736614	-0.711365	-0.531578	-0.468658	-0.603856	-0.951875	-0.367776	-0.283368	-0.239577	-0.24175	-0.207274	1.593	-0.312296	1.58979	-0.52422	-0.418804	-0.256259	-0.770082	-1.32454	-0.283368	1.7665	2.20471	-0.570024	-0.446807	0.8117
CACAGGCCACATCTTT-1	Activated	-0.146752	-0.0743269	-0.562345	-0.472436	-0.648511	-0.364001	-0.617865	-0.532311	1.37515	-0.736614	-0.711365	1.107	-0.468658	-0.603856	-0.951875	-0.367776	-0.283368	-0.239577	-0.24175	-0.207274	-0.520844	-0.312296	-0.927456	-0.52422	4.02312	-0.256259	-0.770082	0.40564	-0.283368	-0.513251	-0.324557	-0.570024	-0.446807	-0.843183
CACAGGCGTAGCCTAT-1	Naive-like	-0.137379	-0.0837087	1.51364	-0.472436	-0.648511	-0.364001	-0.617865	-0.532311	-0.89039	-0.736614	-0.711365	-0.531578	-0.468658	-0.603856	-0.951875	-0.367776	-0.283368	-0.239577	1.85582	-0.207274	2.68398	-0.312296	1.42628	-0.52422	0.743453	2.73135	-0.770082	-1.32454	-0.283368	0.677061	-0.324557	-0.570024	1.59137	0.0208701
CACAGGCTCGCCATAA-1	Activated	0.0251645	0.0541057	-0.562345	1.6488	-0.648511	-0.364001	-0.617865	2.66036	-0.89039	-0.736614	-0.711365	-0.531578	-0.468658	-0.603856	-0.951875	-0.367776	-0.283368	3.09255	-0.24175	-0.207274	-0.520844	-0.312296	-0.927456	-0.52422	-0.418804	-0.256259	-0.770082	-1.32454	-0.283368	2.79903	-0.324557	-0.570024	-0.446807	-0.843183
CACAGTAAGAGAGCTC-1	Regulatory	-0.09442	0.131619	-0.562345	-0.472436	-0.648511	-0.364001	-0.617865	-0.532311	-0.89039	-0.736614	-0.711365	-0.531578	-0.468658	-0.603856	-0.951875	-0.367776	-0.283368	-0.239577	-0.24175	6.76069	-0.520844	-0.312296	-0.927456	-0.52422	2.63546	-0.256259	-0.770082	-1.32454	-0.283368	-0.513251	-0.324557	-0.570024	-0.446807	-0.843183
CACAGTACATCGGTTA-1	Follicular helper	-0.0899704	-0.024067	-0.562345	-0.472436	-0.648511	-0.364001	-0.617865	-0.532311	-0.89039	-0.736614	-0.711365	-0.531578	-0.468658	-0.603856	-0.951875	-0.367776	-0.283368	-0.239577	-0.24175	-0.207274	2.64122	-0.312296	1.22499	-0.52422	-0.418804	1.39517	-0.770082	-0.474376	-0.283368	-0.513251	-0.324557	-0.570024	-0.446807	1.17259
CACAGTAGTCTAGCGC-1	GNLY	-0.083094	-0.0575566	0.617806	-0.472436	-0.648511	-0.364001	-0.617865	1.96663	-0.89039	-0.736614	-0.711365	-0.531578	-0.468658	-0.603856	-0.951875	-0.367776	-0.283368	-0.239577	3.77845	-0.207274	3.35951	-0.312296	0.728312	-0.52422	0.802497	6.54293	-0.770082	-1.32454	-0.283368	-0.513251	-0.324557	-0.570024	-0.446807	-0.843183
CACAGTATCATTATCC-1	Follicular helper	-0.0259995	-0.0341778	0.886385	1.08377	-0.648511	-0.364001	0.702847	0.947681	-0.89039	-0.736614	-0.711365	-0.531578	-0.468658	-0.603856	-0.951875	-0.367776	-0.283368	2.20499	-0.24175	4.71529	-0.520844	-0.312296	0.27189	-0.52422	1.08044	-0.256259	-0.770082	-0.682305	-0.283368	-0.513251	-0.324557	0.702215	2.56245	-0.843183
CACATAGAGCTACCGC-1	Activated	-0.156101	-0.0252597	-0.562345	-0.472436	-0.648511	-0.364001	1.41906	0.885147	-0.89039	-0.736614	-0.711365	-0.531578	-0.468658	-0.603856	-0.951875	-0.367776	-0.283368	2.1017	3.93131	-0.207274	1.13586	1.74563	0.713346	0.837839	0.496601	0.860605	-0.310135	-0.432273	-0.283368	-0.513251	1.16188	-0.570024	-0.446807	0.495886
CACATAGAGGCATGGT-1	Naive-like	-0.0867749	-0.09809	-0.562345	-0.472436	-0.648511	-0.364001	-0.617865	1.9731	-0.89039	-0.736614	-0.711365	-0.531578	-0.468658	-0.603856	-0.951875	-0.367776	-0.283368	-0.239577	-0.24175	-0.207274	1.2559	-0.312296	1.3246	-0.52422	-0.418804	-0.256259	-0.770082	0.0293523	-0.283368	-0.513251	-0.324557	-0.570024	-0.446807	0.0682739
CACATAGCAGGATTGG-1	GZMB	-0.0536004	-0.0818164	-0.562345	1.95069	0.048005	-0.364001	0.200636	1.77214	1.14797	0.546357	-0.0877911	-0.531578	-0.468658	-0.603856	-0.501229	-0.367776	-0.283368	-0.239577	-0.24175	-0.207274	0.927775	-0.312296	0.726559	0.575217	3.42161	4.18244	0.145041	0.167072	-0.283368	-0.513251	-0.324557	-0.570024	1.67321	0.510831
CACATAGCATTCCTGC-1	CD52	-0.107599	-0.117641	-0.562345	-0.472436	-0.648511	-0.364001	-0.617865	-0.532311	1.15884	-0.736614	-0.711365	2.94824	-0.468658	1.17922	-0.951875	-0.367776	4.86287	-0.239577	-0.24175	-0.207274	1.82614	-0.312296	-0.927456	-0.52422	-0.418804	-0.256259	-0.770082	0.488476	4.86287	-0.513251	-0.324557	-0.570024	-0.446807	-0.843183
CACATAGGTGGCGAAT-1	GZMK	-0.127781	0.0336034	-0.562345	-0.472436	-0.648511	-0.364001	-0.617865	2.91598	0.855593	-0.736614	-0.711365	1.85318	-0.468658	-0.603856	-0.951875	-0.367776	-0.283368	-0.239577	-0.24175	-0.207274	0.882978	-0.312296	0.0536033	-0.52422	-0.418804	-0.256259	-0.770082	-0.268769	-0.283368	-0.513251	-0.324557	-0.570024	-0.446807	-0.843183
CACATTTGTTACCGAT-1	GZMK	-0.0595047	-0.0401076	2.17382	2.00932	0.626146	-0.364001	-0.617865	-0.532311	1.00384	0.577399	1.7216	1.79473	0.540828	-0.603856	0.207745	-0.367776	-0.283368	-0.239577	-0.24175	-0.207274	-0.520844	-0.312296	0.646452	1.61699	-0.418804	-0.256259	-0.770082	0.919616	-0.283368	-0.513251	-0.324557	-0.570024	1.53244	-0.843183
CACATTTTCTCGATGA-1	GZMB	-0.0194135	-0.0684477	-0.562345	-0.472436	-0.648511	-0.364001	1.37203	-0.532311	-0.89039	-0.736614	-0.711365	-0.531578	-0.468658	0.680365	-0.951875	-0.367776	-0.283368	-0.239577	-0.24175	3.41071	0.740507	-0.312296	1.19338	-0.52422	-0.418804	-0.256259	-0.770082	-0.645199	-0.283368	-0.513251	-0.324557	-0.570024	-0.446807	0.836132
CACCACTAGCTGCAAG-1	Activated	0.101941	-0.114763	-0.562345	-0.472436	-0.648511	-0.364001	-0.617865	-0.532311	-0.89039	-0.736614	-0.711365	-0.531578	-0.468658	-0.603856	-0.951875	-0.367776	-0.283368	-0.239577	-0.24175	-0.207274	-0.520844	-0.312296	1.85315	-0.52422	4.93439	-0.256259	-0.770082	0.25408	-0.283368	-0.513251	-0.324557	-0.570024	-0.446807	-0.843183
CACCACTAGGGATACC-1	GZMB	-0.0577408	0.0464217	-0.562345	-0.472436	-0.648511	-0.364001	-0.617865	-0.532311	0.31687	-0.736614	-0.711365	-0.531578	-0.468658	-0.603856	-0.951875	-0.367776	-0.283368	-0.239577	-0.24175	-0.207274	-0.520844	-0.312296	-0.927456	-0.52422	-0.418804	-0.256259	-0.770082	0.392206	-0.283368	-0.513251	-0.324557	-0.570024	1.89442	-0.843183
CACCACTCAAGCCTAT-1	Activated	-0.0927073	-0.109008	1.13376	-0.472436	0.667276	-0.364001	-0.617865	-0.532311	-0.89039	-0.736614	-0.711365	-0.531578	-0.468658	-0.603856	-0.951875	-0.367776	-0.283368	-0.239577	-0.24175	-0.207274	-0.520844	-0.312296	0.682983	0.803081	1.33644	5.13153	-0.770082	-1.32454	-0.283368	-0.513251	-0.324557	-0.570024	-0.446807	-0.843183
CACCACTGTACCATCA-1	GZMK	-0.0913739	-0.0721467	-0.562345	-0.472436	1.18948	-0.364001	0.927072	-0.532311	1.61456	1.84924	2.0895	2.79943	-0.468658	1.38165	1.37068	1.64073	4.76649	-0.239577	-0.24175	-0.207274	-0.520844	-0.312296	-0.927456	1.32986	2.80268	-0.256259	1.63599	0.403021	4.76649	1.28286	2.52324	-0.570024	-0.446807	-0.843183
CACCACTGTATAGGGC-1	Follicular helper	-0.121619	-0.0258134	1.44392	-0.472436	-0.648511	-0.364001	1.68347	2.81727	-0.89039	-0.736614	-0.711365	-0.531578	-0.468658	-0.603856	-0.951875	-0.367776	-0.283368	-0.239577	-0.24175	-0.207274	0.361487	-0.312296	0.636065	-0.52422	-0.418804	-0.256259	-0.770082	-1.32454	-0.283368	-0.513251	-0.324557	-0.570024	-0.446807	-0.843183
CACCAGGTCTTCAACT-1	Activated	-0.153128	-0.0362858	-0.562345	-0.472436	-0.648511	-0.364001	-0.617865	-0.532311	-0.0847644	-0.736614	-0.711365	2.38688	-0.468658	-0.603856	-0.951875	-0.367776	-0.283368	-0.239577	-0.24175	-0.207274	-0.520844	-0.312296	1.00813	2.54168	-0.418804	4.31117	1.96528	-1.32454	-0.283368	-0.513251	2.876	-0.570024	-0.446807	-0.843183
CACTCCAAGACTGGGT-1	GZMB	-0.0395594	0.0542372	0.909558	-0.472436	1.55035	-0.364001	2.08316	1.62545	0.561537	-0.736614	-0.711365	-0.531578	-0.468658	-0.603856	0.316487	-0.367776	-0.283368	1.36232	-0.24175	-0.207274	-0.520844	1.09574	0.904336	-0.52422	-0.418804	0.942394	-0.276452	-0.672032	-0.283368	0.492904	-0.324557	-0.570024	2.36891	0.289224
CAGAATCAGTTTCCTT-1	Activated	-0.0111056	-0.0325358	-0.562345	-0.472436	-0.648511	-0.364001	-0.617865	-0.532311	-0.89039	-0.736614	-0.711365	-0.531578	-0.468658	-0.603856	-0.951875	-0.367776	-0.283368	-0.239577	-0.24175	-0.207274	1.43944	-0.312296	1.59233	-0.52422	-0.418804	-0.256259	-0.770082	-1.32454	-0.283368	-0.513251	-0.324557	0.927724	-0.446807	1.75372
CAGAGAGAGTACGATA-1	Activated	-0.037561	-0.109094	-0.562345	-0.472436	0.349437	-0.364001	-0.617865	-0.532311	0.28473	-0.736614	0.182074	2.02381	0.693664	-0.603856	-0.951875	-0.367776	2.03835	-0.239577	-0.24175	-0.207274	-0.520844	-0.312296	1.1446	-0.52422	0.912448	-0.256259	-0.101191	0.699074	2.03835	-0.513251	1.83714	-0.570024	-0.446807	1.61908
CAGAGAGCACCTCGTT-1	Activated	-0.107643	-0.0961569	-0.562345	-0.472436	-0.648511	-0.364001	-0.617865	-0.532311	-0.89039	-0.736614	-0.711365	1.31572	-0.468658	-0.603856	0.263591	-0.367776	-0.283368	-0.239577	-0.24175	-0.207274	0.912033	-0.312296	0.895486	-0.52422	3.67436	-0.256259	-0.770082	0.282723	-0.283368	-0.513251	-0.324557	-0.570024	-0.446807	0.496118
CAGAGAGTCACATGCA-1	Regulatory	-0.0535039	0.0732863	-0.562345	1.8734	0.541002	-0.364001	-0.617865	-0.532311	-0.89039	-0.736614	-0.711365	-0.531578	-0.468658	0.681119	-0.951875	-0.367776	-0.283368	-0.239577	-0.24175	-0.207274	1.62156	-0.312296	-0.927456	-0.52422	-0.418804	-0.256259	-0.770082	-1.32454	-0.283368	-0.513251	-0.324557	-0.570024	-0.446807	-0.843183
CAGAGAGTCCGATATG-1	Activated	-0.0379445	-0.0209813	-0.562345	-0.472436	-0.648511	-0.364001	-0.617865	1.82053	-0.89039	-0.736614	-0.711365	-0.531578	-0.468658	-0.603856	-0.951875	-0.367776	-0.283368	-0.239577	-0.24175	-0.207274	-0.520844	-0.312296	1.08299	0.756664	-0.418804	-0.256259	-0.770082	0.816238	-0.283368	-0.513251	-0.324557	-0.570024	-0.446807	-0.843183
CAGATCAAGACAGAGA-1	GZMB	-0.0572665	-0.00569435	1.57002	2.26502	1.83946	0.955944	1.07183	0.988976	-0.89039	-0.736614	-0.711365	-0.531578	-0.468658	-0.603856	-0.468668	-0.367776	-0.283368	-0.239577	1.55627	-0.207274	0.271566	-0.312296	0.13871	0.641128	-0.418804	-0.256259	-0.770082	-1.32454	-0.283368	1.98626	-0.324557	-0.570024	2.62296	0.582787
CAGATCAAGCTAGTGG-1	GZMK	-0.0699937	-0.116617	-0.562345	-0.472436	0.76797	-0.364001	-0.617865	-0.532311	0.243769	-0.736614	-0.711365	0.861288	-0.468658	-0.603856	0.615517	-0.367776	-0.283368	-0.239577	-0.24175	-0.207274	-0.520844	-0.312296	1.09894	1.21384	-0.418804	-0.256259	-0.770082	0.536311	-0.283368	-0.513251	-0.324557	-0.570024	-0.446807	-0.843183
CAGATCAAGTGTGGCA-1	Activated	-0.0988102	-0.159047	-0.562345	-0.472436	-0.648511	-0.364001	-0.617865	-0.532311	-0.89039	-0.736614	-0.711365	-0.531578	-0.468658	-0.603856	-0.951875	-0.367776	-0.283368	-0.239577	-0.24175	-0.207274	-0.520844	-0.312296	0.551335	-0.52422	-0.418804	-0.256259	-0.770082	0.0847115	-0.283368	-0.513251	-0.324557	-0.570024	-0.446807	0.598217
CAGATCAGTAAACGCG-1	Activated	-0.157164	-0.0198857	-0.562345	-0.472436	-0.648511	-0.364001	0.819121	1.07798	-0.89039	-0.736614	-0.711365	-0.531578	-0.468658	-0.603856	-0.951875	-0.367776	-0.283368	-0.239577	-0.24175	-0.207274	-0.520844	-0.312296	1.4374	-0.52422	-0.418804	-0.256259	-0.770082	0.33545	-0.283368	-0.513251	-0.324557	-0.570024	-0.446807	0.875187
CAGATCATCACAATGC-1	Activated	-0.126937	-0.0694636	-0.562345	-0.472436	-0.648511	-0.364001	-0.617865	1.75538	1.23655	-0.736614	-0.711365	1.17669	-0.468658	-0.603856	-0.951875	-0.367776	-0.283368	-0.239577	-0.24175	-0.207274	-0.520844	-0.312296	1.2303	-0.52422	4.56481	-0.256259	-0.770082	-0.331813	-0.283368	-0.513251	3.43853	-0.570024	-0.446807	0.87967
CAGCAGCAGCGAGAAA-1	Activated	-0.0842366	-0.158779	-0.562345	-0.472436	-0.648511	-0.364001	-0.617865	1.45422	-0.89039	-0.736614	-0.711365	-0.531578	-0.468658	-0.603856	-0.951875	-0.367776	-0.283368	-0.239577	-0.24175	-0.207274	-0.520844	-0.312296	1.49201	1.31358	-0.418804	-0.256259	-0.770082	-0.283452	-0.283368	-0.513251	-0.324557	-0.570024	-0.446807	0.652871
CAGCAGCCAATACGCT-1	CD52	-0.107019	-0.0989685	2.00009	-0.472436	0.799106	-0.364001	-0.617865	-0.532311	1.17137	-0.736614	1.37203	2.19267	-0.468658	0.959937	-0.951875	-0.367776	-0.283368	-0.239577	-0.24175	-0.207274	-0.520844	-0.312296	-0.927456	-0.52422	-0.418804	-0.256259	2.17465	0.350806	-0.283368	-0.513251	-0.324557	-0.570024	-0.446807	-0.843183
CAGCAGCGTAGCAAAT-1	Regulatory	-0.0227369	-0.0753783	-0.562345	-0.472436	-0.648511	-0.364001	0.521001	-0.532311	-0.89039	-0.736614	-0.711365	-0.531578	-0.468658	-0.603856	-0.951875	-0.367776	-0.283368	6.25305	2.09145	-0.207274	-0.520844	2.42701	-0.208852	-0.52422	3.56311	6.1421	-0.770082	-1.32454	-0.283368	-0.513251	-0.324557	-0.570024	-0.446807	1.11178
CAGCAGCGTAGCGTGA-1	GZMB	-0.0588752	0.435141	-0.562345	-0.472436	-0.648511	-0.364001	0.913791	-0.532311	-0.89039	-0.736614	-0.711365	-0.531578	-0.468658	-0.603856	-0.951875	-0.367776	-0.283368	-0.239577	-0.24175	-0.207274	0.862069	-0.312296	-0.927456	2.09259	3.25476	-0.256259	1.07571	-1.32454	-0.283368	-0.513251	-0.324557	-0.570024	-0.446807	0.449416
CAGCAGCGTCTTGCGG-1	Activated	-0.113094	-0.00856854	0.29931	-0.472436	-0.648511	-0.364001	-0.617865	-0.532311	-0.0472815	-0.736614	-0.711365	-0.531578	-0.468658	-0.603856	-0.951875	-0.367776	-0.283368	-0.239577	-0.24175	-0.207274	1.4406	-0.312296	1.09638	-0.52422	-0.418804	-0.256259	-0.770082	0.138163	-0.283368	-0.513251	-0.324557	0.18666	-0.446807	0.201083
CAGCAGCTCTTGTTTG-1	Naive-like	0.00513358	0.0279792	-0.562345	-0.472436	-0.648511	-0.364001	1.61952	-0.532311	-0.89039	-0.736614	-0.711365	-0.531578	-0.468658	-0.603856	-0.951875	-0.367776	-0.283368	-0.239577	-0.24175	-0.207274	1.49926	-0.312296	1.51715	-0.52422	-0.418804	-0.256259	-0.770082	-0.236551	-0.283368	-0.513251	-0.324557	-0.570024	-0.446807	-0.843183
CAGCATAGTAGTGAAT-1	Regulatory	-0.0317231	-0.111102	0.419903	1.84958	0.113487	-0.364001	0.277586	-0.532311	0.0501906	0.823947	-0.711365	-0.531578	-0.468658	0.219295	-0.458862	-0.367776	-0.283368	1.41785	-0.24175	2.11175	-0.520844	-0.312296	0.875164	-0.52422	1.52801	-0.256259	-0.259341	-0.108173	-0.283368	2.39481	-0.324557	-0.570024	0.736399	0.60413
CAGCCGAAGTATCGAA-1	Activated	-0.100218	0.0307121	0.872674	-0.472436	0.464733	-0.364001	-0.617865	1.58121	-0.89039	0.0795531	0.725529	-0.531578	-0.468658	-0.603856	-0.951875	-0.367776	-0.283368	-0.239577	-0.24175	-0.207274	-0.520844	-0.312296	1.53429	-0.52422	-0.418804	-0.256259	-0.0239121	0.537119	-0.283368	-0.513251	-0.324557	-0.570024	2.04534	0.260848
CAGCCGACACATGGGA-1	Activated	-0.102382	-0.00629265	-0.562345	-0.472436	-0.648511	-0.364001	-0.617865	-0.532311	0.190173	-0.736614	-0.711365	1.64356	-0.468658	-0.603856	-0.951875	-0.367776	2.85633	-0.239577	-0.24175	-0.207274	0.911042	-0.312296	0.464734	-0.52422	2.08584	-0.256259	0.134471	0.817523	2.85633	-0.513251	-0.324557	-0.570024	-0.446807	0.495191
CAGCCGAGTAAGAGGA-1	GZMB	-0.0647614	-0.0172	-0.562345	-0.472436	0.588626	2.72751	1.4377	1.77116	1.45047	0.786345	0.396214	-0.531578	-0.468658	1.64016	-0.151447	-0.367776	-0.283368	-0.239577	-0.24175	-0.207274	-0.520844	-0.312296	-0.927456	2.79105	-0.418804	4.08892	-0.770082	0.459881	-0.283368	-0.513251	2.35525	-0.570024	-0.446807	1.80446
CAGCGACAGACTAGGC-1	Naive-like	-0.0274131	0.0594054	-0.562345	-0.472436	-0.648511	-0.364001	-0.617865	-0.532311	-0.89039	-0.736614	0.320269	-0.531578	-0.468658	-0.603856	-0.951875	-0.367776	-0.283368	-0.239577	-0.24175	-0.207274	2.19488	-0.312296	1.89086	-0.52422	-0.418804	4.12868	-0.770082	-0.381204	-0.283368	-0.513251	-0.324557	-0.570024	-0.446807	0.793952
CAGCGACCACCATGTA-1	Regulatory	-0.13042	-0.0426143	-0.562345	1.15817	-0.648511	1.71727	0.765984	1.01843	-0.89039	-0.736614	-0.711365	-0.531578	-0.468658	-0.603856	-0.951875	-0.367776	-0.283368	3.41526	-0.24175	-0.207274	-0.520844	1.93914	0.31847	-0.52422	-0.418804	2.47855	-0.770082	-1.32454	-0.283368	-0.513251	-0.324557	-0.570024	-0.446807	0.823212
CAGCGACTCATGTCTT-1	GZMK	-0.101322	0.179093	-0.562345	-0.472436	0.927558	-0.364001	-0.617865	1.54315	1.09123	-0.736614	1.19584	2.34251	-0.468658	-0.603856	0.426426	-0.367776	-0.283368	-0.239577	-0.24175	-0.207274	-0.520844	-0.312296	-0.927456	2.42417	4.5327	-0.256259	2.35823	0.701785	-0.283368	-0.513251	3.08943	-0.570024	-0.446807	1.85988
CAGCTAAAGTGGACGT-1	GZMK	-0.111798	0.033513	1.90903	-0.472436	-0.648511	-0.364001	-0.617865	1.99239	0.644701	-0.736614	1.30611	1.9265	-0.468658	-0.603856	0.288565	-0.367776	-0.283368	-0.239577	-0.24175	-0.207274	1.51335	-0.312296	-0.927456	-0.52422	-0.418804	-0.256259	1.31519	-0.0368169	-0.283368	-0.513251	2.6748	-0.570024	1.70324	0.530012
CAGCTAACAACTGCGC-1	Regulatory	-0.0206994	-0.113826	-0.562345	-0.472436	0.950997	-0.364001	2.32179	-0.532311	-0.89039	-0.736614	-0.711365	-0.531578	-0.468658	-0.603856	-0.951875	-0.367776	-0.283368	-0.239577	4.94897	-0.207274	-0.520844	-0.312296	0.67124	-0.52422	-0.418804	-0.256259	-0.770082	-1.32454	-0.283368	-0.513251	-0.324557	-0.570024	-0.446807	-0.843183
CAGCTAACAAGTTAAG-1	GNLY	-0.0320661	-0.0487106	-0.562345	-0.472436	-0.648511	-0.364001	-0.617865	0.925412	-0.89039	-0.736614	-0.711365	-0.531578	-0.468658	-0.603856	-0.951875	-0.367776	-0.283368	-0.239577	-0.24175	-0.207274	1.51296	-0.312296	0.809578	-0.52422	2.70624	-0.256259	-0.770082	-1.32454	-0.283368	1.66935	-0.324557	0.683072	-0.446807	0.254626
CAGCTAATCTGGTTCC-1	Regulatory	-0.124527	-0.131501	0.719806	1.98364	0.346143	1.39392	1.46654	1.39513	-0.89039	-0.736614	-0.711365	-0.531578	-0.468658	-0.603856	-0.951875	-0.367776	-0.283368	4.1232	2.15288	2.81981	-0.520844	-0.312296	1.31371	0.952254	1.53371	-0.256259	-0.770082	-1.32454	-0.283368	0.845635	-0.324557	-0.570024	-0.446807	1.61446
CAGCTGGAGACGCTTT-1	GZMB	-0.0051985	0.0253943	-0.562345	2.23713	1.89347	3.09443	1.68167	-0.532311	-0.89039	-0.736614	-0.711365	-0.531578	-0.468658	-0.603856	-0.951875	-0.367776	-0.283368	-0.239577	-0.24175	-0.207274	-0.520844	-0.312296	-0.927456	-0.52422	-0.418804	-0.256259	1.58972	0.128055	-0.283368	3.44606	-0.324557	1.64511	3.5003	-0.843183
CAGCTGGAGGCAATTA-1	Regulatory	-0.147375	-0.0576614	-0.562345	1.77823	-0.648511	-0.364001	2.10239	2.80052	-0.183925	-0.736614	0.0785569	-0.531578	1.14119	-0.603856	-0.951875	-0.367776	-0.283368	1.67957	1.88244	-0.207274	0.415313	-0.312296	1.50603	-0.52422	1.74948	-0.256259	0.926289	0.49941	-0.283368	0.692168	1.58668	-0.570024	2.94516	0.0318368
CAGCTGGCACCGCTAG-1	Activated	-0.0665659	-0.0423596	2.37552	-0.472436	-0.648511	-0.364001	-0.617865	-0.532311	-0.89039	-0.736614	-0.711365	-0.531578	-0.468658	-0.603856	-0.951875	-0.367776	-0.283368	-0.239577	-0.24175	-0.207274	2.92111	-0.312296	1.20929	-0.52422	-0.418804	-0.256259	-0.770082	-0.635894	-0.283368	-0.513251	-0.324557	-0.570024	-0.446807	-0.843183
CAGCTGGGTTTGGGCC-1	GZMK	-0.0813301	-0.0290538	-0.562345	-0.472436	-0.648511	-0.364001	-0.617865	-0.532311	0.825133	-0.736614	-0.711365	2.90685	-0.468658	-0.603856	-0.951875	-0.367776	-0.283368	-0.239577	-0.24175	-0.207274	-0.520844	-0.312296	0.984837	-0.52422	-0.418804	-0.256259	0.443957	0.385963	-0.283368	-0.513251	-0.324557	-0.570024	-0.446807	-0.843183
CAGCTGGTCGTTACAG-1	Activated	-0.0939597	-0.0632538	1.94849	-0.472436	-0.648511	-0.364001	-0.617865	-0.532311	0.0158076	-0.736614	-0.711365	2.20613	-0.468658	-0.603856	-0.951875	-0.367776	-0.283368	-0.239577	-0.24175	-0.207274	3.79066	-0.312296	1.28361	2.03035	1.09097	-0.256259	-0.770082	0.472577	-0.283368	-0.513251	-0.324557	-0.570024	-0.446807	-0.843183
CAGCTGGTCTGTCAAG-1	Activated	-0.0784039	-0.159242	-0.562345	-0.472436	-0.648511	-0.364001	-0.617865	-0.532311	-0.89039	-0.736614	-0.711365	-0.531578	-0.468658	-0.603856	-0.951875	-0.367776	-0.283368	-0.239577	-0.24175	-0.207274	1.59366	-0.312296	1.49454	-0.52422	1.13949	-0.256259	-0.770082	-1.32454	-0.283368	1.08265	-0.324557	0.752319	-0.446807	0.81228
CAGTAACCACTGTCGG-1	Follicular helper	-0.0771459	0.0183383	-0.562345	-0.472436	-0.648511	-0.364001	-0.617865	3.06178	-0.89039	-0.736614	-0.711365	-0.531578	-0.468658	1.34375	-0.951875	-0.367776	-0.283368	-0.239577	-0.24175	-0.207274	-0.520844	-0.312296	1.09628	-0.52422	-0.418804	-0.256259	-0.770082	-1.32454	-0.283368	-0.513251	-0.324557	-0.570024	-0.446807	-0.843183
CAGTAACTCCACTGGG-1	Naive-like	-0.0852979	-0.090054	-0.562345	-0.472436	-0.648511	-0.364001	-0.617865	0.786057	-0.89039	-0.736614	-0.711365	-0.531578	-0.468658	-0.603856	-0.951875	-0.367776	-0.283368	-0.239577	3.30088	-0.207274	0.541388	-0.312296	0.566275	-0.52422	-0.418804	-0.256259	-0.770082	-1.32454	-0.283368	2.23894	-0.324557	0.563279	-0.446807	-0.843183
CAGTCCTAGCTCTCGG-1	Activated	-0.0224365	-0.0296299	1.93643	-0.472436	-0.648511	-0.364001	-0.617865	-0.532311	-0.89039	-0.736614	-0.711365	-0.531578	-0.468658	-0.603856	-0.951875	-0.367776	-0.283368	-0.239577	-0.24175	-0.207274	2.36214	-0.312296	1.30825	-0.52422	-0.418804	-0.256259	-0.770082	-1.32454	-0.283368	-0.513251	-0.324557	-0.570024	-0.446807	0.548745
CAGTCCTCAACTTGAC-1	Activated	-0.0786607	-0.0283444	1.7703	-0.472436	-0.648511	-0.364001	1.50866	-0.532311	0.142321	-0.736614	-0.711365	-0.531578	-0.468658	-0.603856	-0.951875	-0.367776	-0.283368	-0.239577	-0.24175	-0.207274	-0.520844	-0.312296	0.659922	-0.52422	4.1537	-0.256259	-0.770082	-0.290459	-0.283368	1.24883	4.31271	0.890014	-0.446807	0.435923
CAGTCCTGTCGGGTCT-1	Regulatory	-0.11468	0.128308	0.909353	1.10845	0.989873	1.6538	1.68561	2.81982	-0.89039	-0.736614	-0.711365	-0.531578	-0.468658	0.629468	-0.951875	-0.367776	-0.283368	4.54274	2.50689	3.26732	-0.520844	-0.312296	1.22413	-0.52422	-0.418804	-0.256259	-0.770082	-1.32454	-0.283368	1.72509	-0.324557	-0.570024	-0.446807	1.10077
CAGTCCTTCACTTCAT-1	Activated	-0.106239	-0.0720161	-0.562345	-0.472436	-0.648511	-0.364001	-0.617865	-0.532311	-0.89039	-0.736614	-0.711365	-0.531578	-0.468658	-0.603856	-0.951875	-0.367776	-0.283368	-0.239577	-0.24175	-0.207274	-0.520844	-0.312296	1.17679	-0.52422	1.09118	3.60995	-0.770082	-1.32454	-0.283368	0.482421	-0.324557	0.711327	-0.446807	-0.843183
CAGTCCTTCTGTGCAA-1	Follicular helper	0.133202	-0.0324677	1.45386	0.686822	-0.648511	-0.364001	-0.617865	1.5274	-0.89039	0.410101	-0.711365	-0.531578	1.08889	-0.603856	-0.951875	-0.367776	-0.283368	-0.239577	-0.24175	-0.207274	-0.520844	-0.312296	-0.927456	-0.52422	0.69802	1.10635	-0.208931	-1.32454	-0.283368	1.22191	1.48895	-0.570024	2.607	0.416383
CATATGGCACATGACT-1	Naive-like	-0.167446	0.0299164	1.37074	-0.472436	-0.648511	-0.364001	-0.617865	-0.532311	-0.89039	-0.736614	-0.711365	-0.531578	-0.468658	-0.603856	0.0183859	-0.367776	-0.283368	-0.239577	-0.24175	-0.207274	-0.520844	-0.312296	1.6975	-0.52422	-0.418804	-0.256259	-0.770082	-1.32454	-0.283368	-0.513251	-0.324557	-0.570024	-0.446807	-0.843183
CATATTCAGTGAAGAG-1	Naive-like	-0.143915	0.0221149	-0.562345	-0.472436	0.627373	-0.364001	-0.617865	-0.532311	-0.89039	-0.736614	-0.711365	2.27589	-0.468658	-0.603856	-0.951875	-0.367776	-0.283368	-0.239577	-0.24175	-0.207274	2.93683	-0.312296	1.5471	-0.52422	-0.418804	-0.256259	0.0850998	0.374711	-0.283368	-0.513251	-0.324557	-0.570024	-0.446807	-0.843183
CATATTCCAACCGCCA-1	GZMK	-0.133813	-0.033248	-0.562345	-0.472436	-0.648511	-0.364001	-0.617865	0.977248	1.43798	0.103812	1.04868	2.8894	-0.468658	0.634474	0.111671	-0.367776	-0.283368	-0.239577	-0.24175	-0.207274	-0.520844	-0.312296	-0.927456	0.632144	-0.418804	-0.256259	1.5965	0.797382	-0.283368	-0.513251	-0.324557	-0.570024	-0.446807	-0.843183
CATATTCGTATTAGCC-1	Activated	-0.10159	-0.0346196	-0.562345	-0.472436	-0.648511	-0.364001	-0.617865	3.27498	-0.89039	-0.736614	-0.711365	-0.531578	-0.468658	-0.603856	-0.951875	-0.367776	-0.283368	-0.239577	-0.24175	-0.207274	1.30473	-0.312296	0.348343	-0.52422	1.87644	-0.256259	-0.770082	-1.32454	-0.283368	-0.513251	-0.324557	-0.570024	-0.446807	-0.843183
CATATTCTCTTTACAC-1	Activated	-0.0350994	0.0676756	1.53154	-0.472436	-0.648511	-0.364001	-0.617865	-0.532311	-0.89039	-0.736614	-0.711365	-0.531578	-0.468658	0.616561	-0.951875	-0.367776	-0.283368	-0.239577	-0.24175	-0.207274	0.677839	-0.312296	1.74452	-0.52422	-0.418804	-0.256259	-0.770082	-0.076894	-0.283368	-0.513251	-0.324557	-0.570024	-0.446807	0.277217
CATCAAGCACTTACGA-1	GZMK	-0.106298	-0.0967272	2.15716	-0.472436	-0.648511	-0.364001	-0.617865	-0.532311	-0.89039	-0.736614	-0.711365	2.12728	-0.468658	-0.603856	-0.951875	2.85533	-0.283368	-0.239577	-0.24175	-0.207274	-0.520844	-0.312296	-0.927456	-0.52422	-0.418804	-0.256259	0.643985	0.220602	-0.283368	-0.513251	4.24537	-0.570024	-0.446807	-0.843183
CATCAAGTCGAACGGA-1	Activated	-0.0947848	-0.0192124	0.563138	-0.472436	-0.648511	-0.364001	0.92733	-0.532311	-0.89039	-0.736614	-0.711365	0.761409	-0.468658	-0.603856	-0.951875	0.966124	-0.283368	-0.239577	-0.24175	-0.207274	0.874294	-0.312296	0.77874	-0.52422	4.04914	-0.256259	-0.770082	-0.573145	-0.283368	-0.513251	-0.324557	-0.570024	0.90894	0.0227065
CATCAGAAGGGTGTTG-1	Activated	-0.131201	-0.110824	-0.562345	2.56216	1.2095	-0.364001	-0.617865	1.91443	0.176368	-0.736614	-0.711365	-0.531578	-0.468658	-0.603856	-0.951875	-0.367776	-0.283368	-0.239577	-0.24175	-0.207274	-0.520844	-0.312296	1.4089	-0.52422	3.08954	-0.256259	-0.770082	0.347789	-0.283368	1.30693	2.5614	-0.570024	-0.446807	2.28163
CATCCACTCCGTTGTC-1	Activated	0.0106432	-0.0660982	1.00654	-0.472436	-0.648511	-0.364001	-0.617865	-0.532311	0.0841233	-0.736614	-0.711365	-0.531578	-0.468658	-0.603856	-0.951875	-0.367776	-0.283368	-0.239577	-0.24175	-0.207274	-0.520844	-0.312296	1.89751	-0.52422	1.88378	-0.256259	-0.770082	0.186336	-0.283368	1.14953	-0.324557	-0.570024	-0.446807	0.868623
CATCGAACAGATTGCT-1	Activated	-0.0940752	0.085911	0.85925	-0.472436	-0.648511	-0.364001	-0.617865	1.56505	-0.89039	-0.736614	-0.711365	-0.531578	-0.468658	-0.603856	-0.951875	-0.367776	-0.283368	-0.239577	-0.24175	-0.207274	-0.520844	-0.312296	1.60736	-0.52422	-0.418804	-0.256259	-0.770082	0.449763	-0.283368	-0.513251	2.06433	1.23292	-0.446807	0.736335
CATCGAACATACTACG-1	Follicular helper	-0.152197	-0.0955291	-0.562345	-0.472436	-0.648511	-0.364001	1.67088	1.60965	-0.89039	-0.736614	-0.711365	-0.531578	-0.468658	-0.603856	-0.951875	-0.367776	-0.283368	-0.239577	-0.24175	-0.207274	0.67982	-0.312296	0.833611	-0.52422	-0.418804	-0.256259	-0.770082	-1.32454	-0.283368	-0.513251	-0.324557	-0.570024	2.94712	-0.843183
CATCGAAGTAGCGTCC-1	Regulatory	-0.06138	-0.0345227	-0.562345	-0.472436	-0.648511	-0.364001	2.11476	-0.532311	-0.89039	-0.736614	-0.711365	-0.531578	-0.468658	-0.603856	-0.951875	-0.367776	-0.283368	3.89415	6.05565	3.12194	-0.520844	-0.312296	1.2451	-0.52422	-0.418804	4.19143	-0.770082	-1.32454	-0.283368	0.981266	-0.324557	-0.570024	-0.446807	0.241695
CATCGAAGTTGCTCCT-1	Regulatory	0.0319136	-0.0756481	-0.562345	-0.472436	-0.648511	-0.364001	1.5008	-0.532311	-0.89039	-0.736614	-0.711365	-0.531578	-0.468658	-0.603856	-0.951875	-0.367776	-0.283368	2.55311	-0.24175	-0.207274	-0.520844	-0.312296	-0.927456	-0.52422	-0.418804	-0.256259	-0.770082	-1.32454	-0.283368	-0.513251	-0.324557	-0.570024	-0.446807	0.430122
CATCGGGTCATGCAAC-1	GZMB	-0.0672234	-0.0851419	0.977997	-0.472436	-0.648511	1.74792	1.3804	1.04127	0.0663921	1.57448	-0.711365	-0.531578	-0.468658	-0.603856	-0.951875	-0.367776	-0.283368	-0.239577	-0.24175	-0.207274	-0.520844	-0.312296	-0.927456	3.28878	1.84958	-0.256259	-0.770082	-1.32454	-0.283368	1.11928	-0.324557	-0.570024	-0.446807	-0.843183
CATGCCTCAAACTGCT-1	Regulatory	-0.0873367	0.034555	1.66348	-0.472436	-0.648511	-0.364001	1.7954	1.74155	-0.89039	-0.736614	-0.711365	-0.531578	-0.468658	-0.603856	-0.951875	-0.367776	-0.283368	2.40894	4.70231	3.49845	1.91403	-0.312296	0.352895	-0.52422	-0.418804	-0.256259	-0.770082	-1.32454	-0.283368	1.15029	-0.324557	-0.570024	-0.446807	-0.843183
CATGCCTCATGGTCAT-1	Activated	-0.0892091	-0.0886604	-0.562345	-0.472436	-0.648511	-0.364001	-0.617865	-0.532311	-0.89039	-0.736614	-0.711365	-0.531578	-0.468658	-0.603856	-0.951875	-0.367776	-0.283368	-0.239577	-0.24175	-0.207274	-0.520844	-0.312296	0.7819	0.450168	1.89749	-0.256259	-0.770082	0.134198	-0.283368	-0.513251	-0.324557	-0.570024	-0.446807	0.114758
CATGCCTGTACCGTTA-1	GZMK	-0.0728701	-0.000114571	-0.562345	-0.472436	0.796357	-0.364001	-0.617865	1.37038	0.970331	0.967139	0.582191	0.889202	2.59549	-0.603856	0.551692	-0.367776	-0.283368	-0.239577	-0.24175	-0.207274	-0.520844	-0.312296	1.34584	-0.52422	-0.418804	-0.256259	2.15143	1.12868	-0.283368	-0.513251	-0.324557	2.06065	1.79674	1.12518
CATGGCGAGTTTAGGA-1	CD52	-0.0209881	-0.159986	-0.562345	-0.472436	-0.648511	-0.364001	-0.617865	-0.532311	-0.89039	-0.736614	-0.711365	-0.531578	-0.468658	-0.603856	-0.951875	-0.367776	-0.283368	-0.239577	-0.24175	-0.207274	-0.520844	-0.312296	1.14573	-0.52422	2.83909	-0.256259	-0.770082	-1.32454	-0.283368	-0.513251	-0.324557	1.53939	-0.446807	-0.843183
CATGGCGCAGTGGGAT-1	Naive-like	-0.0339658	-0.0907918	0.877733	-0.472436	-0.648511	-0.364001	-0.617865	-0.532311	0.654625	-0.736614	-0.711365	0.566966	-0.468658	1.9413	-0.951875	-0.367776	-0.283368	-0.239577	-0.24175	-0.207274	-0.520844	-0.312296	1.4428	-0.52422	-0.418804	-0.256259	-0.0212818	0.111484	-0.283368	-0.513251	-0.324557	-0.570024	-0.446807	0.753087
CATGGCGGTAGGCATG-1	Activated	-0.0193662	0.0140646	-0.562345	-0.472436	-0.648511	-0.364001	-0.617865	-0.532311	-0.89039	-0.736614	-0.711365	-0.531578	-0.468658	-0.603856	-0.951875	-0.367776	-0.283368	-0.239577	-0.24175	-0.207274	1.82967	-0.312296	0.715195	0.839964	1.38522	-0.256259	-0.770082	-1.32454	-0.283368	-0.513251	-0.324557	-0.570024	-0.446807	-0.843183
CATGGCGTCATCTGCC-1	Activated	-0.0286674	-0.0782025	-0.562345	-0.472436	-0.648511	-0.364001	-0.617865	0.591563	0.559109	-0.736614	0.0527089	0.307644	2.21851	-0.603856	-0.399692	0.93608	-0.283368	-0.239577	-0.24175	-0.207274	-0.520844	-0.312296	1.47184	0.336699	2.61112	1.13279	-0.770082	0.445462	-0.283368	-0.513251	-0.324557	0.396087	-0.446807	0.00320424
CATGGCGTCGGAATCT-1	GZMK	-0.0445626	-0.110495	1.41606	-0.472436	-0.648511	-0.364001	-0.617865	-0.532311	-0.89039	0.791804	-0.711365	-0.531578	-0.468658	-0.603856	0.396958	-0.367776	-0.283368	-0.239577	-0.24175	-0.207274	-0.520844	-0.312296	1.32404	-0.52422	-0.418804	-0.256259	0.258633	0.489487	-0.283368	1.58356	-0.324557	-0.570024	2.79032	0.6789
CATTATCAGTGAATTG-1	Regulatory	-0.122032	0.00219595	0.564964	2.8748	0.226021	-0.364001	1.75759	-0.532311	-0.89039	-0.736614	-0.711365	-0.531578	-0.468658	-0.603856	-0.951875	-0.367776	-0.283368	1.66263	-0.24175	2.45423	-0.520844	-0.312296	0.048839	-0.52422	-0.418804	-0.256259	-0.770082	-1.32454	-0.283368	-0.513251	-0.324557	-0.570024	-0.446807	-0.843183
CATTATCCACAGGAGT-1	Naive-like	-0.0576592	-0.0387201	-0.562345	-0.472436	-0.648511	-0.364001	-0.617865	1.61934	-0.89039	-0.736614	-0.711365	-0.531578	-0.468658	-0.603856	-0.951875	-0.367776	-0.283368	-0.239577	2.49774	-0.207274	-0.520844	-0.312296	1.056	-0.52422	-0.418804	-0.256259	-0.770082	-0.390844	-0.283368	-0.513251	-0.324557	0.718079	-0.446807	1.09608
CATTATCGTGTGCGTC-1	Regulatory	-0.108568	-0.157624	1.28718	0.871806	-0.648511	-0.364001	1.70131	1.35713	-0.89039	-0.736614	-0.711365	-0.531578	-0.468658	-0.603856	-0.951875	-0.367776	-0.283368	-0.239577	3.95386	-0.207274	1.00151	-0.312296	-0.207618	-0.52422	-0.418804	-0.256259	-0.770082	-1.32454	-0.283368	-0.513251	-0.324557	-0.570024	2.25924	0.119582
CATTCGCTCCTATTCA-1	Follicular helper	-0.120709	-0.176938	-0.562345	-0.472436	-0.648511	-0.364001	0.448206	2.39232	-0.89039	-0.736614	-0.711365	-0.531578	-0.468658	-0.603856	-0.951875	-0.367776	-0.283368	-0.239577	-0.24175	-0.207274	1.4803	-0.312296	0.302493	-0.52422	2.54387	-0.256259	-0.770082	-1.32454	-0.283368	-0.513251	1.64054	-0.570024	-0.446807	0.502645
CATTCGCTCTTGCAAG-1	Activated	-0.0767804	-0.169842	-0.562345	-0.472436	-0.648511	-0.364001	-0.617865	-0.532311	-0.89039	-0.736614	-0.711365	-0.531578	-0.468658	-0.603856	0.130556	-0.367776	-0.283368	-0.239577	-0.24175	-0.207274	-0.520844	-0.312296	-0.927456	-0.52422	-0.418804	-0.256259	-0.770082	0.58267	-0.283368	-0.513251	-0.324557	-0.570024	-0.446807	-0.843183
CCAATCCAGACTAAGT-1	Activated	-0.102377	-0.134897	-0.562345	-0.472436	0.822696	-0.364001	-0.617865	1.40506	-0.89039	-0.736614	-0.711365	-0.531578	-0.468658	-0.603856	-0.951875	-0.367776	-0.283368	-0.239577	-0.24175	-0.207274	1.61623	-0.312296	1.14776	-0.52422	1.54377	5.80572	-0.770082	-1.32454	-0.283368	-0.513251	-0.324557	1.09539	-0.446807	-0.843183
CCAATCCCATCGATTG-1	Follicular helper	-0.000867987	-0.113908	-0.562345	-0.472436	-0.648511	-0.364001	-0.617865	1.95773	-0.89039	-0.736614	-0.711365	-0.531578	-0.468658	-0.603856	-0.951875	-0.367776	-0.283368	-0.239577	-0.24175	-0.207274	-0.520844	-0.312296	0.905228	-0.52422	2.10363	-0.256259	-0.770082	-1.32454	-0.283368	-0.513251	-0.324557	-0.570024	-0.446807	-0.843183
CCACCTATCTCGATGA-1	Activated	-0.0212041	-0.00819429	-0.562345	0.860218	-0.648511	-0.364001	-0.617865	0.735075	-0.89039	-0.736614	-0.711365	-0.531578	-0.468658	-0.603856	-0.951875	-0.367776	-0.283368	-0.239577	-0.24175	-0.207274	2.05977	-0.312296	0.876	-0.52422	1.48166	-0.256259	-0.770082	0.37551	-0.283368	-0.513251	-0.324557	-0.570024	-0.446807	0.569671
CCACGGAAGCCAGAAC-1	Activated	-0.0274401	0.00404268	-0.562345	-0.472436	-0.648511	-0.364001	-0.617865	1.30525	-0.89039	1.6316	1.53818	-0.531578	-0.468658	-0.603856	-0.951875	-0.367776	-0.283368	-0.239577	-0.24175	-0.207274	-0.520844	-0.312296	1.19922	-0.52422	-0.418804	-0.256259	-0.770082	0.222528	-0.283368	1.39314	-0.324557	-0.570024	3.07193	-0.843183
CCACGGACAGCTCGAC-1	Activated	-0.0602606	-0.0691718	-0.562345	-0.472436	-0.648511	-0.364001	-0.617865	1.24793	-0.89039	-0.736614	-0.711365	-0.531578	-0.468658	-0.603856	-0.367641	-0.367776	-0.283368	-0.239577	1.9322	-0.207274	1.66749	-0.312296	1.34901	1.55632	1.78647	-0.256259	-0.770082	0.0158202	-0.283368	-0.513251	-0.324557	1.30134	-0.446807	1.6978
CCACGGACAGGCGATA-1	Regulatory	-0.0743149	-0.0350789	1.18605	1.40567	-0.648511	-0.364001	-0.617865	-0.532311	-0.89039	-0.736614	-0.711365	-0.531578	-0.468658	-0.603856	-0.951875	-0.367776	-0.283368	2.71063	3.02367	-0.207274	-0.520844	-0.312296	0.0782633	-0.52422	-0.418804	-0.256259	-0.770082	-1.32454	-0.283368	-0.513251	-0.324557	-0.570024	-0.446807	-0.843183
CCACGGAGTGTTTGTG-1	Regulatory	-0.0880626	-0.0717739	0.815449	-0.472436	-0.648511	-0.364001	-0.617865	-0.532311	-0.89039	-0.736614	-0.711365	-0.531578	-0.468658	-0.603856	-0.951875	-0.367776	-0.283368	-0.239577	-0.24175	-0.207274	1.12636	1.73121	1.15011	-0.52422	-0.418804	2.27051	-0.770082	-1.32454	-0.283368	-0.513251	-0.324557	-0.570024	-0.446807	-0.843183
CCACGGATCAACGCTA-1	GZMK	-0.121618	-0.035646	-0.562345	1.20073	-0.648511	-0.364001	0.802102	2.15704	0.483565	-0.736614	0.824901	1.47663	-0.468658	-0.603856	-0.951875	-0.367776	-0.283368	-0.239577	-0.24175	-0.207274	1.29983	-0.312296	-0.927456	-0.52422	1.19311	-0.256259	0.598769	-1.32454	-0.283368	-0.513251	-0.324557	-0.570024	-0.446807	-0.843183
CCACTACCAAAGTCAA-1	Regulatory	-0.047304	-5.34855e-05	-0.562345	1.3077	-0.648511	-0.364001	1.89196	1.16064	-0.89039	-0.736614	-0.711365	-0.531578	-0.468658	-0.603856	-0.951875	-0.367776	-0.283368	2.55673	-0.24175	3.70525	-0.520844	-0.312296	-0.927456	0.772625	-0.418804	5.42293	-0.770082	-1.32454	-0.283368	-0.513251	-0.324557	-0.570024	-0.446807	0.431773
CCACTACGTTCTGAAC-1	Activated	-0.127112	-0.0509097	-0.562345	-0.472436	-0.648511	-0.364001	-0.617865	-0.532311	-0.89039	-0.736614	-0.711365	-0.531578	-0.468658	-0.603856	-0.951875	-0.367776	-0.283368	-0.239577	-0.24175	-0.207274	1.56166	-0.312296	1.88209	-0.52422	1.77002	-0.256259	-0.00345119	0.131659	-0.283368	1.04936	-0.324557	0.724731	-0.446807	1.10332
CCACTACGTTCTGTTT-1	GZMK	0.0220344	0.0881959	1.38203	-0.472436	-0.648511	-0.364001	-0.617865	-0.532311	0.317356	-0.736614	0.639057	2.071	-0.468658	1.02558	0.378042	-0.367776	3.22588	-0.239577	-0.24175	-0.207274	-0.520844	-0.312296	-0.927456	1.89417	-0.418804	-0.256259	0.607658	0.704529	3.22588	-0.513251	-0.324557	-0.570024	1.89537	-0.843183
CCAGCGAAGATATGCA-1	GZMB	0.0233778	0.102445	1.82119	-0.472436	-0.648511	1.97676	0.938522	1.21178	1.2076	1.04259	-0.711365	1.28667	-0.468658	-0.603856	-0.951875	-0.367776	2.79791	-0.239577	-0.24175	-0.207274	-0.520844	-0.312296	-0.927456	2.41791	-0.418804	-0.256259	0.117639	-0.567702	2.79791	-0.513251	-0.324557	-0.570024	-0.446807	-0.843183
CCAGCGACATAGAAAC-1	Activated	-0.144169	-0.0978149	-0.562345	-0.472436	-0.648511	-0.364001	-0.617865	1.48483	-0.89039	-0.736614	-0.711365	-0.531578	-0.468658	-0.603856	-0.951875	-0.367776	-0.283368	-0.239577	-0.24175	-0.207274	-0.520844	-0.312296	1.51278	-0.52422	0.983826	-0.256259	-0.770082	0.203545	-0.283368	-0.513251	-0.324557	0.620229	-0.446807	0.19957
CCATGTCAGTATCGAA-1	Activated	-0.112499	-0.0309037	-0.562345	-0.472436	-0.648511	-0.364001	-0.617865	1.60365	-0.89039	-0.736614	-0.711365	-0.531578	-0.468658	-0.603856	-0.951875	-0.367776	-0.283368	-0.239577	-0.24175	-0.207274	-0.520844	-0.312296	1.40033	-0.52422	-0.418804	-0.256259	0.691592	0.263306	-0.283368	1.70272	-0.324557	-0.570024	-0.446807	0.765402
CCATGTCCATTCCTCG-1	Activated	-0.0551205	-0.113191	-0.562345	-0.472436	0.330704	-0.364001	-0.617865	0.757177	0.513774	0.322781	-0.711365	-0.531578	-0.468658	-0.603856	-0.318322	-0.367776	-0.283368	-0.239577	-0.24175	-0.207274	-0.520844	-0.312296	0.681506	0.463563	3.14925	-0.256259	-0.770082	0.886485	-0.283368	-0.513251	2.80552	0.538453	-0.446807	-0.843183
CCATGTCTCTACTCAT-1	Activated	-0.0885361	-0.127811	-0.562345	-0.472436	-0.648511	-0.364001	-0.617865	-0.532311	-0.89039	-0.736614	-0.711365	-0.531578	-0.468658	-0.603856	-0.951875	-0.367776	-0.283368	-0.239577	-0.24175	-0.207274	2.02507	-0.312296	0.851754	-0.52422	3.5927	-0.256259	-0.770082	0.0466405	-0.283368	-0.513251	-0.324557	-0.570024	-0.446807	-0.843183
CCATTCGAGGCTAGGT-1	Activated	-0.0928013	-0.0668669	-0.562345	-0.472436	-0.648511	-0.364001	-0.617865	-0.532311	-0.89039	-0.736614	-0.711365	-0.531578	-0.468658	-0.603856	-0.951875	-0.367776	-0.283368	-0.239577	-0.24175	-0.207274	-0.520844	-0.312296	1.42458	0.637516	-0.418804	1.61815	-0.770082	0.394872	-0.283368	-0.513251	-0.324557	0.73366	-0.446807	-0.843183
CCCAATCGTTCTGTTT-1	Naive-like	0.0197243	-0.0796602	-0.562345	-0.472436	0.677486	-0.364001	-0.617865	-0.532311	0.591566	-0.736614	-0.711365	1.28842	-0.468658	0.828557	-0.951875	-0.367776	2.80155	-0.239577	-0.24175	-0.207274	-0.520844	-0.312296	1.23664	0.81338	2.49471	5.70557	-0.770082	-1.32454	2.80155	1.29831	-0.324557	-0.570024	1.61216	-0.843183
CCCAATCTCAAACGGG-1	GZMK	-0.0926982	0.00668849	-0.562345	-0.472436	-0.648511	-0.364001	-0.617865	-0.532311	-0.89039	-0.736614	-0.711365	2.21947	-0.468658	-0.603856	-0.951875	-0.367776	-0.283368	-0.239577	-0.24175	-0.207274	-0.520844	-0.312296	-0.927456	-0.52422	-0.418804	-0.256259	-0.770082	0.274177	-0.283368	-0.513251	-0.324557	-0.570024	-0.446807	-0.843183
CCCAATCTCAGCTGGC-1	Activated	-0.0847729	-0.0789179	-0.562345	-0.472436	-0.648511	-0.364001	-0.617865	-0.532311	-0.89039	-0.736614	-0.711365	-0.531578	-0.468658	-0.603856	-0.951875	-0.367776	-0.283368	-0.239577	-0.24175	-0.207274	-0.520844	-0.312296	1.0724	-0.52422	-0.418804	-0.256259	1.27846	0.569582	-0.283368	-0.513251	-0.324557	-0.570024	3.74114	-0.843183
CCCAATCTCTCTTGAT-1	Activated	-0.0342865	-0.0152235	-0.562345	-0.472436	-0.648511	-0.364001	1.32406	-0.532311	-0.89039	-0.736614	-0.711365	2.11958	-0.468658	-0.603856	-0.951875	2.64975	-0.283368	-0.239577	-0.24175	-0.207274	2.4645	1.89357	0.297861	-0.52422	-0.418804	-0.256259	-0.770082	-1.32454	-0.283368	-0.513251	2.17467	-0.570024	1.34473	-0.843183
CCCAGTTCACGGTTTA-1	GZMB	0.266262	-0.0271188	0.707843	-0.472436	0.803945	-0.364001	-0.617865	0.765286	-0.101414	-0.736614	-0.711365	1.20076	-0.468658	-0.603856	-0.951875	-0.367776	-0.283368	-0.239577	-0.24175	-0.207274	-0.520844	-0.312296	1.1311	-0.52422	0.895674	-0.256259	0.20345	-1.32454	-0.283368	-0.513251	-0.324557	-0.570024	1.80852	0.134035
CCCAGTTTCCTGCCAT-1	Activated	-0.106241	-0.0700083	-0.562345	-0.472436	-0.648511	-0.364001	-0.617865	-0.532311	0.755703	-0.736614	-0.711365	-0.531578	1.62773	-0.603856	-0.951875	-0.367776	-0.283368	-0.239577	-0.24175	-0.207274	-0.520844	-0.312296	1.70569	-0.52422	2.32368	-0.256259	-0.770082	0.0456388	-0.283368	-0.513251	-0.324557	1.13782	-0.446807	0.653021
CCCTCCTAGACAGAGA-1	Activated	-0.0933179	-0.039301	-0.562345	-0.472436	-0.648511	-0.364001	-0.617865	-0.532311	-0.89039	-0.736614	-0.711365	-0.531578	-0.468658	-0.603856	-0.951875	-0.367776	-0.283368	-0.239577	-0.24175	-0.207274	2.20126	-0.312296	1.77235	-0.52422	-0.418804	2.96468	-0.770082	-1.32454	-0.283368	-0.513251	-0.324557	1.6702	-0.446807	-0.843183
CCCTCCTAGGCTACGA-1	Regulatory	-0.158282	0.0695311	-0.562345	2.26558	-0.648511	-0.364001	1.70581	2.0716	-0.89039	-0.736614	-0.711365	-0.531578	-0.468658	-0.603856	-0.951875	-0.367776	-0.283368	-0.239577	-0.24175	3.30952	-0.520844	-0.312296	0.299416	-0.52422	-0.418804	1.62451	-0.770082	-1.32454	-0.283368	-0.513251	-0.324557	-0.570024	-0.446807	0.30282
CCCTCCTGTACTCTCC-1	Activated	-0.0435427	-0.0971465	0.599079	-0.472436	-0.648511	-0.364001	-0.617865	-0.532311	-0.168972	-0.736614	-0.711365	-0.531578	-0.468658	-0.603856	-0.951875	-0.367776	-0.283368	-0.239577	-0.24175	-0.207274	1.47114	-0.312296	1.10026	-0.52422	1.78292	-0.256259	-0.770082	-0.809669	-0.283368	-0.513251	-0.324557	-0.570024	-0.446807	0.793638
CCCTCCTGTATGAAAC-1	Activated	-0.118524	-0.0512253	-0.562345	-0.472436	-0.648511	-0.364001	-0.617865	-0.532311	-0.89039	-0.736614	-0.711365	-0.531578	-0.468658	-0.603856	-0.951875	-0.367776	-0.283368	-0.239577	-0.24175	-0.207274	-0.520844	-0.312296	1.68334	-0.52422	-0.418804	2.55446	-0.770082	-1.32454	-0.283368	1.84608	-0.324557	1.38488	-0.446807	1.43291
CCCTCCTGTCAGGACA-1	GZMK	-0.0728807	0.00326009	1.41198	-0.472436	-0.648511	-0.364001	-0.617865	-0.532311	-0.89039	-0.736614	-0.711365	2.09775	-0.468658	-0.603856	-0.951875	-0.367776	-0.283368	-0.239577	-0.24175	-0.207274	-0.520844	-0.312296	1.20101	-0.52422	-0.418804	2.23656	-0.770082	-1.32454	-0.283368	-0.513251	-0.324557	-0.570024	-0.446807	-0.843183
CCGGGATCAGTTCATG-1	GZMB	0.155243	-0.0704913	3.22889	1.32124	0.208916	1.9254	1.25262	1.17351	1.24533	-0.107998	-0.711365	-0.531578	1.11248	0.795476	-0.951875	-0.367776	-0.283368	2.578	-0.24175	-0.207274	-0.520844	-0.312296	-0.927456	1.08142	2.0037	-0.256259	1.20125	-0.584307	-0.283368	2.75366	-0.324557	1.68999	-0.446807	0.735359
CCGGGATGTATCAGTC-1	GZMK	0.0409438	-0.0172445	-0.562345	-0.472436	-0.648511	-0.364001	1.16007	1.46005	-0.89039	1.02489	0.643156	1.49466	-0.468658	-0.603856	-0.951875	-0.367776	-0.283368	-0.239577	-0.24175	-0.207274	-0.520844	-0.312296	1.49597	-0.52422	-0.418804	-0.256259	-0.770082	0.190965	-0.283368	-0.513251	-0.324557	-0.570024	-0.446807	1.20035
CCGGTAGTCTTGCCGT-1	Activated	-0.111818	0.029918	-0.562345	-0.472436	-0.648511	1.48685	-0.617865	1.89247	-0.89039	-0.736614	-0.711365	-0.531578	-0.468658	-0.603856	-0.951875	-0.367776	-0.283368	-0.239577	-0.24175	-0.207274	1.09906	-0.312296	1.65784	-0.52422	5.04494	-0.256259	-0.770082	1.06715	-0.283368	-0.513251	-0.324557	-0.570024	-0.446807	1.21549
CCGTACTCAAAGTCAA-1	Activated	-0.0588186	-0.0490929	-0.562345	-0.472436	-0.648511	-0.364001	-0.617865	1.2983	-0.89039	-0.736614	-0.711365	-0.531578	-0.468658	-0.603856	-0.951875	-0.367776	-0.283368	-0.239577	-0.24175	-0.207274	-0.520844	-0.312296	1.80578	-0.52422	1.43562	-0.256259	-0.770082	-1.32454	-0.283368	-0.513251	2.68666	-0.570024	-0.446807	0.535445
CCGTACTCATTGCGGC-1	Activated	-0.00069434	0.0625947	-0.562345	-0.472436	-0.648511	-0.364001	-0.617865	-0.532311	-0.89039	-0.736614	-0.711365	-0.531578	0.833781	-0.603856	-0.951875	-0.367776	-0.283368	-0.239577	-0.24175	-0.207274	1.81913	-0.312296	1.41985	-0.52422	2.52319	-0.256259	-0.770082	0.278103	-0.283368	-0.513251	-0.324557	-0.570024	-0.446807	-0.843183
CCGTGGACAAGGACAC-1	Activated	-0.00254271	0.00585146	-0.562345	-0.472436	-0.648511	-0.364001	-0.617865	0.877388	-0.89039	-0.736614	-0.711365	-0.531578	-0.468658	-0.603856	-0.951875	-0.367776	-0.283368	-0.239577	-0.24175	-0.207274	-0.520844	-0.312296	0.988383	-0.52422	-0.418804	-0.256259	-0.770082	0.0756179	-0.283368	-0.513251	-0.324557	-0.570024	-0.446807	0.218459
CCGTGGATCCGTAGGC-1	Activated	-0.114489	0.0310935	-0.562345	-0.472436	-0.648511	-0.364001	-0.617865	1.2588	-0.89039	-0.736614	0.506337	1.32647	-0.468658	-0.603856	-0.951875	-0.367776	-0.283368	-0.239577	-0.24175	-0.207274	-0.520844	-0.312296	0.904162	3.3234	2.10184	2.81912	0.141574	0.19791	-0.283368	1.34496	-0.324557	-0.570024	-0.446807	1.03073
CCGTTCACACGGCCAT-1	Activated	-0.149103	-0.141192	-0.562345	-0.472436	-0.648511	-0.364001	-0.617865	-0.532311	-0.89039	-0.736614	-0.711365	-0.531578	-0.468658	-0.603856	-0.951875	-0.367776	-0.283368	-0.239577	-0.24175	-0.207274	1.65072	-0.312296	1.42674	-0.52422	3.81656	1.71631	-0.770082	-1.32454	-0.283368	-0.513251	-0.324557	0.801935	-0.446807	0.358759
CCGTTCACAGAGCCAA-1	Follicular helper	-0.111189	-0.0232654	0.823825	3.11444	0.426837	1.53654	-0.617865	-0.532311	-0.0293718	-0.736614	-0.711365	-0.531578	1.01789	-0.603856	-0.951875	-0.367776	-0.283368	3.154	3.51441	-0.207274	-0.520844	-0.312296	0.639161	1.79655	1.0157	1.49395	0.488028	-0.710039	-0.283368	1.61826	-0.324557	0.647276	1.97581	1.01831
CCGTTCAGTCCGACGT-1	Activated	-0.0958356	-0.0338996	-0.562345	-0.472436	-0.648511	-0.364001	-0.617865	-0.532311	-0.89039	-0.736614	-0.711365	-0.531578	-0.468658	-0.603856	-0.951875	-0.367776	-0.283368	-0.239577	-0.24175	-0.207274	1.08152	-0.312296	1.57229	-0.52422	4.00958	-0.256259	-0.770082	0.472647	-0.283368	0.898565	-0.324557	-0.570024	-0.446807	0.181661
CCTAAAGCATCTCGCT-1	Naive-like	-0.0611369	-0.0279758	-0.562345	-0.472436	-0.648511	-0.364001	-0.617865	1.84983	-0.89039	-0.736614	-0.711365	-0.531578	-0.468658	-0.603856	-0.951875	-0.367776	-0.283368	-0.239577	-0.24175	-0.207274	2.57023	-0.312296	0.840031	-0.52422	-0.418804	-0.256259	-0.770082	-1.32454	-0.283368	-0.513251	1.88911	-0.570024	-0.446807	0.170298
CCTAAAGGTCATTAGC-1	GZMK	-0.0871034	-0.060266	-0.562345	-0.472436	-0.648511	-0.364001	-0.617865	-0.532311	-0.89039	-0.736614	0.848984	1.74222	-0.468658	-0.603856	0.175762	-0.367776	-0.283368	-0.239577	-0.24175	-0.207274	-0.520844	-0.312296	0.787122	2.92412	3.13317	-0.256259	0.779803	0.814031	-0.283368	-0.513251	-0.324557	1.40291	-0.446807	-0.843183
CCTAAAGGTGCACGAA-1	Follicular helper	-0.0198682	-0.079145	1.13461	-0.472436	-0.648511	-0.364001	1.93534	1.89071	-0.89039	-0.736614	-0.711365	-0.531578	-0.468658	-0.603856	-0.951875	-0.367776	-0.283368	-0.239577	-0.24175	-0.207274	-0.520844	-0.312296	0.864779	-0.52422	-0.418804	-0.256259	-0.770082	-1.32454	-0.283368	-0.513251	-0.324557	-0.570024	-0.446807	0.462369
CCTAAAGTCATTCACT-1	GZMK	0.033506	0.0908024	-0.562345	-0.472436	-0.648511	-0.364001	-0.617865	1.67234	-0.89039	-0.736614	-0.711365	1.66885	-0.468658	-0.603856	-0.951875	-0.367776	-0.283368	-0.239577	-0.24175	-0.207274	1.25548	-0.312296	-0.927456	1.16461	-0.418804	-0.256259	-0.770082	-1.32454	-0.283368	2.54391	-0.324557	-0.570024	-0.446807	-0.843183
CCTACACCACGCATCG-1	GZMK	-0.104699	-0.107771	2.02176	-0.472436	-0.648511	-0.364001	1.10098	-0.532311	0.714727	-0.736614	-0.711365	2.98262	-0.468658	-0.603856	-0.951875	-0.367776	-0.283368	-0.239577	-0.24175	-0.207274	-0.520844	-0.312296	-0.927456	-0.52422	4.44564	-0.256259	0.210301	-1.32454	-0.283368	-0.513251	-0.324557	-0.570024	-0.446807	-0.843183
CCTACACGTCGACTGC-1	GZMB	-0.0421224	0.00763754	-0.562345	-0.472436	0.617829	1.87409	0.870257	-0.532311	0.537054	-0.736614	-0.711365	-0.531578	1.95984	-0.603856	-0.951875	-0.367776	-0.283368	-0.239577	-0.24175	-0.207274	-0.520844	-0.312296	0.819103	0.753201	1.27048	-0.256259	-0.770082	0.299989	-0.283368	1.21681	-0.324557	-0.570024	-0.446807	0.924835
CCTACCAAGAGCTGCA-1	Naive-like	-0.0108414	0.0301587	-0.562345	2.24095	-0.648511	-0.364001	-0.617865	2.04818	-0.89039	-0.736614	-0.711365	-0.531578	-0.468658	-0.603856	-0.951875	-0.367776	-0.283368	-0.239577	-0.24175	-0.207274	2.55723	-0.312296	1.05929	-0.52422	-0.418804	-0.256259	-0.770082	-1.32454	-0.283368	-0.513251	-0.324557	-0.570024	-0.446807	-0.843183
CCTAGCTCAGTAGAGC-1	Follicular helper	-0.112115	0.00429236	-0.562345	-0.472436	-0.648511	-0.364001	1.68933	1.34514	-0.89039	-0.736614	-0.711365	-0.531578	-0.468658	-0.603856	-0.328616	-0.367776	-0.283368	-0.239577	-0.24175	-0.207274	3.22235	-0.312296	1.03867	-0.52422	3.2417	-0.256259	-0.770082	-1.32454	-0.283368	-0.513251	-0.324557	-0.570024	-0.446807	-0.843183
CCTAGCTCATATGAGA-1	Naive-like	-0.0518562	0.0104528	-0.562345	-0.472436	-0.648511	-0.364001	-0.617865	-0.532311	-0.89039	-0.736614	-0.711365	-0.531578	-0.468658	-0.603856	-0.951875	-0.367776	-0.283368	-0.239577	-0.24175	-0.207274	-0.520844	-0.312296	1.56758	-0.52422	1.31162	-0.256259	-0.770082	-0.583275	-0.283368	1.25894	-0.324557	0.898391	-0.446807	-0.843183
CCTAGCTGTCGAGTTT-1	CD52	-0.0910449	-0.147392	-0.562345	-0.472436	0.807007	-0.364001	-0.617865	-0.532311	1.33546	-0.736614	0.868798	-0.531578	-0.468658	0.463334	-0.951875	-0.367776	-0.283368	-0.239577	-0.24175	-0.207274	-0.520844	-0.312296	-0.927456	0.472331	1.52284	1.35163	0.205503	0.811004	-0.283368	0.836417	1.81539	1.07763	-0.446807	-0.843183
CCTATTAGTGCACGAA-1	Activated	-0.0895701	0.0569085	-0.562345	-0.472436	-0.648511	-0.364001	-0.617865	-0.532311	-0.89039	-0.736614	-0.711365	-0.531578	-0.468658	-0.603856	-0.951875	-0.367776	-0.283368	-0.239577	-0.24175	-0.207274	2.15154	-0.312296	1.39393	0.729937	-0.418804	-0.256259	-0.770082	0.114751	-0.283368	1.1853	-0.324557	-0.570024	-0.446807	-0.843183
CCTCAGTAGACAATAC-1	Regulatory	-0.031835	0.0417319	-0.562345	2.11321	-0.648511	-0.364001	1.5765	1.23296	-0.89039	-0.736614	-0.711365	-0.531578	0.592985	-0.603856	-0.951875	-0.367776	-0.283368	5.0816	-0.24175	5.47567	-0.520844	-0.312296	1.14891	-0.52422	-0.418804	-0.256259	-0.770082	-0.558512	-0.283368	-0.513251	-0.324557	-0.570024	-0.446807	-0.843183
CCTCTGACAGCATACT-1	Naive-like	-0.0969829	-0.0634285	-0.562345	-0.472436	-0.648511	-0.364001	-0.617865	-0.532311	-0.89039	0.18637	-0.711365	-0.531578	-0.468658	-0.603856	-0.951875	-0.367776	-0.283368	-0.239577	-0.24175	-0.207274	2.82258	-0.312296	1.33914	-0.52422	1.26061	-0.256259	-0.770082	0.12605	-0.283368	-0.513251	-0.324557	-0.570024	-0.446807	-0.843183
CCTTACGAGGTGCTAG-1	Follicular helper	-0.105901	-0.00764603	-0.562345	2.49327	-0.648511	-0.364001	2.41187	1.85194	-0.89039	-0.736614	-0.711365	-0.531578	-0.468658	-0.603856	-0.951875	-0.367776	-0.283368	-0.239577	-0.24175	-0.207274	2.01012	3.14926	1.36946	-0.52422	3.23332	-0.256259	-0.770082	-1.32454	-0.283368	-0.513251	2.47111	-0.570024	-0.446807	1.71368
CCTTACGCAGATGGCA-1	Activated	-0.0518428	-0.0697274	-0.562345	-0.472436	-0.648511	-0.364001	-0.617865	2.58805	0.132673	-0.736614	-0.711365	-0.531578	-0.468658	0.776417	-0.951875	-0.367776	-0.283368	-0.239577	-0.24175	-0.207274	-0.520844	-0.312296	1.35716	-0.52422	-0.418804	-0.256259	-0.770082	0.376066	-0.283368	-0.513251	-0.324557	0.876374	-0.446807	-0.843183
CCTTACGGTGATAAAC-1	CD52	-0.0691516	-0.0988542	1.10051	-0.472436	-0.648511	-0.364001	-0.617865	-0.532311	1.30105	0.209133	0.443533	0.736907	-0.468658	0.789661	-0.951875	-0.367776	-0.283368	-0.239577	-0.24175	-0.207274	-0.520844	-0.312296	1.43891	-0.52422	1.30203	-0.256259	1.79009	0.0381463	-0.283368	1.95933	2.46974	-0.570024	-0.446807	-0.843183
CCTTACGTCTTTCCTC-1	Follicular helper	-0.0485551	-0.0392023	-0.562345	-0.472436	-0.648511	-0.364001	0.998455	-0.532311	-0.89039	-0.736614	-0.711365	-0.531578	-0.468658	0.392283	-0.951875	-0.367776	-0.283368	-0.239577	-0.24175	-0.207274	1.69648	-0.312296	0.48643	-0.52422	-0.418804	-0.256259	-0.770082	-1.32454	-0.283368	-0.513251	-0.324557	-0.570024	-0.446807	-0.843183
CCTTCCCAGGCACATG-1	Activated	-0.148752	-0.154638	-0.562345	-0.472436	-0.648511	1.55042	-0.617865	0.894118	-0.89039	0.0575305	-0.711365	-0.531578	2.25778	-0.603856	-0.25104	1.28709	-0.283368	-0.239577	-0.24175	-0.207274	-0.520844	-0.312296	0.236313	0.568464	1.02618	-0.256259	0.494681	0.548614	-0.283368	-0.513251	-0.324557	-0.570024	-0.446807	0.71333
CCTTCCCCACGCATCG-1	Activated	-0.0495353	-0.0608475	-0.562345	-0.472436	-0.648511	-0.364001	-0.617865	-0.532311	-0.89039	-0.736614	-0.711365	-0.531578	-0.468658	-0.603856	-0.951875	-0.367776	-0.283368	-0.239577	-0.24175	-0.207274	0.735353	3.53511	1.18862	-0.52422	3.05092	-0.256259	-0.770082	-0.174583	-0.283368	-0.513251	-0.324557	-0.570024	-0.446807	0.330976
CCTTCCCGTCAATACC-1	GZMB	-0.119207	0.0235018	-0.562345	-0.472436	0.775869	-0.364001	-0.617865	-0.532311	-0.89039	1.13095	-0.711365	-0.531578	-0.468658	0.934835	-0.951875	-0.367776	-0.283368	-0.239577	-0.24175	-0.207274	-0.520844	-0.312296	0.961369	2.04541	1.4813	-0.256259	2.04275	0.770578	-0.283368	-0.513251	-0.324557	1.04238	2.5995	1.4378
CCTTCCCGTCCGTCAG-1	Activated	-0.00491748	-0.131672	-0.562345	-0.472436	-0.648511	-0.364001	-0.617865	-0.532311	-0.0251138	-0.736614	-0.711365	-0.531578	-0.468658	-0.603856	-0.951875	-0.367776	-0.283368	-0.239577	-0.24175	-0.207274	1.72824	-0.312296	1.40508	-0.52422	1.02279	-0.256259	-0.770082	0.0834836	-0.283368	-0.513251	-0.324557	-0.570024	-0.446807	-0.843183
CCTTTCTGTAAGTTCC-1	Activated	-0.0936551	-0.000620658	2.08426	-0.472436	-0.648511	-0.364001	-0.617865	-0.532311	-0.89039	-0.736614	-0.711365	-0.531578	-0.468658	-0.603856	-0.951875	-0.367776	-0.283368	-0.239577	-0.24175	-0.207274	-0.520844	-0.312296	0.848381	-0.52422	-0.418804	-0.256259	-0.770082	-0.151281	-0.283368	-0.513251	-0.324557	-0.570024	-0.446807	-0.843183
CCTTTCTGTGTGAATA-1	Naive-like	-0.141921	-0.0652345	-0.562345	-0.472436	-0.648511	-0.364001	-0.617865	-0.532311	-0.89039	-0.736614	-0.711365	-0.531578	-0.468658	-0.603856	-0.951875	-0.367776	-0.283368	-0.239577	-0.24175	-0.207274	1.76759	1.33895	1.48402	-0.52422	-0.418804	-0.256259	-0.770082	-1.32454	-0.283368	-0.513251	-0.324557	-0.570024	-0.446807	-0.843183
CCTTTCTTCCGTAGTA-1	Activated	-0.0898336	-0.0352244	-0.562345	-0.472436	-0.648511	-0.364001	-0.617865	-0.532311	-0.89039	0.032027	-0.711365	-0.531578	-0.468658	-0.603856	-0.951875	-0.367776	-0.283368	-0.239577	-0.24175	-0.207274	3.22728	-0.312296	1.31819	-0.52422	-0.418804	-0.256259	-0.770082	-0.271462	-0.283368	-0.513251	-0.324557	-0.570024	-0.446807	0.196559
CGAACATCAAGTTGTC-1	Regulatory	-0.0280623	0.0386247	-0.562345	3.10118	-0.648511	-0.364001	-0.617865	2.29147	-0.89039	-0.736614	-0.711365	-0.531578	-0.468658	-0.603856	-0.951875	-0.367776	-0.283368	2.57225	-0.24175	-0.207274	2.01287	-0.312296	0.416837	-0.52422	-0.418804	-0.256259	-0.770082	-1.32454	-0.283368	2.41631	-0.324557	-0.570024	-0.446807	0.438847
CGAACATCAGTATCTG-1	Activated	-0.0910731	-0.0625997	-0.562345	-0.472436	-0.648511	-0.364001	-0.617865	1.17031	-0.89039	-0.736614	-0.711365	1.2514	2.3984	-0.603856	0.435673	-0.367776	-0.283368	-0.239577	-0.24175	-0.207274	-0.520844	-0.312296	0.986398	1.63913	-0.418804	-0.256259	0.445248	0.550315	-0.283368	1.25315	-0.324557	-0.570024	3.56104	0.439056
CGAACATTCTCGAGTA-1	Activated	-0.124352	-0.114001	-0.562345	-0.472436	-0.648511	-0.364001	-0.617865	-0.532311	-0.89039	-0.736614	-0.711365	-0.531578	-0.468658	-0.603856	-0.951875	-0.367776	-0.283368	-0.239577	-0.24175	-0.207274	-0.520844	-0.312296	1.21366	2.09016	3.85812	-0.256259	-0.770082	-1.32454	-0.283368	-0.513251	-0.324557	-0.570024	-0.446807	0.964649
CGAATGTCAACGATCT-1	Activated	-0.138941	-0.0237883	-0.562345	-0.472436	-0.648511	-0.364001	-0.617865	1.31327	-0.89039	-0.736614	-0.711365	-0.531578	-0.468658	-0.603856	-0.951875	-0.367776	-0.283368	-0.239577	-0.24175	-0.207274	0.96617	-0.312296	-0.927456	2.63522	1.45078	-0.256259	-0.770082	-1.32454	-0.283368	-0.513251	-0.324557	-0.570024	-0.446807	1.84906
CGAATGTTCCCGGATG-1	Activated	-0.131692	0.0144916	0.177779	-0.472436	-0.648511	-0.364001	-0.617865	-0.532311	-0.89039	-0.736614	-0.711365	0.825864	-0.468658	-0.603856	-0.951875	-0.367776	-0.283368	-0.239577	-0.24175	-0.207274	0.732066	-0.312296	1.15768	-0.52422	-0.418804	-0.256259	-0.770082	0.18645	-0.283368	-0.513251	0.919165	-0.570024	-0.446807	1.4541
CGAATGTTCGTCCGTT-1	Activated	-0.0879577	-0.143754	-0.562345	-0.472436	-0.648511	-0.364001	-0.617865	2.10494	0.0512786	-0.736614	-0.711365	-0.531578	-0.468658	-0.603856	-0.951875	-0.367776	-0.283368	-0.239577	-0.24175	-0.207274	-0.520844	-0.312296	1.32797	1.9299	1.82032	-0.256259	-0.770082	0.065684	-0.283368	-0.513251	-0.324557	0.761299	-0.446807	0.323158
CGAATGTTCGTGGACC-1	Follicular helper	-0.122099	-0.0466914	-0.562345	-0.472436	-0.648511	-0.364001	-0.617865	1.37315	-0.89039	-0.736614	-0.711365	-0.531578	-0.468658	0.209834	-0.464528	-0.367776	-0.283368	-0.239577	-0.24175	-0.207274	-0.520844	-0.312296	0.640416	-0.52422	0.58601	-0.256259	-0.770082	-1.32454	-0.283368	-0.513251	1.30707	-0.570024	0.7228	0.310661
CGACCTTAGGGTCGAT-1	Activated	4.72568e-06	-0.00825536	-0.562345	-0.472436	-0.648511	-0.364001	-0.617865	-0.532311	-0.89039	-0.736614	-0.711365	-0.531578	-0.468658	-0.603856	-0.951875	-0.367776	-0.283368	-0.239577	-0.24175	-0.207274	2.042	-0.312296	1.19441	1.91238	-0.418804	-0.256259	-0.770082	-0.453608	-0.283368	-0.513251	-0.324557	-0.570024	-0.446807	1.21258
CGACCTTGTCACCCAG-1	Activated	-0.133795	0.0299405	-0.562345	-0.472436	-0.648511	-0.364001	-0.617865	-0.532311	-0.89039	-0.736614	-0.711365	-0.531578	-0.468658	-0.603856	-0.951875	-0.367776	-0.283368	-0.239577	-0.24175	-0.207274	-0.520844	-0.312296	1.34895	-0.52422	3.6766	2.98037	-0.770082	-1.32454	-0.283368	1.46541	-0.324557	-0.570024	-0.446807	1.59657
CGACCTTGTTTCGCTC-1	Naive-like	0.0108746	-0.0766836	-0.562345	-0.472436	-0.648511	-0.364001	-0.617865	1.13581	0.537424	-0.736614	-0.711365	-0.531578	-0.468658	-0.603856	-0.951875	-0.367776	-0.283368	-0.239577	-0.24175	-0.207274	0.82319	-0.312296	1.53826	-0.52422	1.27102	-0.256259	-0.770082	0.131659	-0.283368	-0.513251	-0.324557	-0.570024	-0.446807	-0.843183
CGAGAAGCAGACGCAA-1	GZMB	-0.0979688	0.0066815	-0.562345	-0.472436	0.0346399	-0.364001	0.64231	-0.532311	0.798176	0.0495828	0.682266	-0.531578	2.22541	0.13412	0.924444	-0.367776	2.21148	-0.239577	1.40294	-0.207274	-0.520844	-0.312296	0.226783	2.30711	-0.418804	-0.256259	0.131925	0.556742	2.21148	-0.513251	-0.324557	0.203306	1.21833	0.491424
CGAGAAGGTCTTGATG-1	Naive-like	-0.117213	-0.119289	-0.562345	-0.472436	-0.648511	-0.364001	-0.617865	1.76337	-0.89039	-0.736614	-0.711365	1.74268	-0.468658	-0.603856	-0.951875	-0.367776	-0.283368	-0.239577	-0.24175	-0.207274	-0.520844	-0.312296	1.55797	-0.52422	-0.418804	-0.256259	-0.770082	-0.328341	-0.283368	-0.513251	2.34414	-0.570024	-0.446807	-0.843183
CGAGAAGTCCCTCTTT-1	GZMB	-0.0999813	0.0047768	2.36566	-0.472436	-0.648511	-0.364001	-0.617865	-0.532311	1.31611	-0.736614	-0.711365	1.88972	-0.468658	-0.603856	-0.951875	-0.367776	2.50615	-0.239577	-0.24175	-0.207274	-0.520844	-0.312296	-0.927456	-0.52422	-0.418804	-0.256259	0.372837	0.0825499	2.50615	1.12484	-0.324557	-0.570024	1.415	-0.843183
CGAGAAGTCGAACGGA-1	GZMK	-0.00170615	0.0633433	1.18422	1.40371	-0.648511	-0.364001	-0.617865	-0.532311	0.617835	-0.736614	-0.711365	2.85001	-0.468658	-0.603856	0.871487	-0.367776	-0.283368	-0.239577	-0.24175	-0.207274	-0.520844	-0.312296	-0.927456	-0.52422	1.38867	-0.256259	0.138085	0.851267	-0.283368	-0.513251	3.75572	-0.570024	-0.446807	0.500539
CGAGCACAGGATGGAA-1	Follicular helper	-0.120666	-0.0665681	-0.562345	1.27853	-0.648511	-0.364001	-0.617865	-0.532311	-0.89039	-0.736614	-0.711365	-0.531578	-0.468658	-0.603856	-0.951875	-0.367776	-0.283368	-0.239577	-0.24175	-0.207274	-0.520844	-0.312296	1.26662	-0.52422	-0.418804	-0.256259	-0.770082	0.221039	-0.283368	-0.513251	-0.324557	-0.570024	-0.446807	0.410883
CGAGCACGTTGGTAAA-1	Regulatory	-0.0947991	-0.0679578	-0.562345	1.92889	-0.648511	-0.364001	1.42007	2.50037	-0.89039	-0.736614	-0.711365	-0.531578	-0.468658	-0.603856	-0.951875	-0.367776	-0.283368	4.2444	5.76354	-0.207274	-0.520844	2.02808	0.60112	-0.52422	1.21417	-0.256259	-0.770082	-1.32454	-0.283368	1.15914	-0.324557	-0.570024	-0.446807	-0.843183
CGAGCCAAGACATAAC-1	Activated	-0.110448	-0.0748652	1.07471	-0.472436	-0.648511	-0.364001	-0.617865	2.25547	0.540391	-0.736614	-0.711365	1.78905	-0.468658	-0.603856	-0.951875	-0.367776	-0.283368	-0.239577	-0.24175	-0.207274	-0.520844	-0.312296	0.642274	-0.52422	1.27533	1.81072	0.0811396	0.619438	-0.283368	1.92805	-0.324557	-0.570024	-0.446807	-0.843183
CGAGCCAAGGTTACCT-1	Activated	-0.0858195	0.0588411	-0.562345	-0.472436	-0.648511	-0.364001	-0.617865	-0.532311	-0.89039	-0.736614	-0.711365	-0.531578	-0.468658	-0.603856	-0.951875	-0.367776	-0.283368	-0.239577	-0.24175	-0.207274	-0.520844	-0.312296	0.0617775	-0.52422	-0.418804	-0.256259	-0.770082	-1.32454	-0.283368	-0.513251	2.56533	-0.570024	-0.446807	1.57525
CGAGCCACAGCCAATT-1	Naive-like	-0.0937008	-0.0745842	-0.562345	-0.472436	-0.648511	-0.364001	-0.617865	1.00553	-0.89039	-0.736614	-0.711365	-0.531578	-0.468658	-0.603856	-0.951875	-0.367776	-0.283368	-0.239577	-0.24175	-0.207274	2.3595	-0.312296	1.25016	-0.52422	-0.418804	1.64443	-0.770082	-0.370866	-0.283368	1.08219	-0.324557	1.68549	-0.446807	-0.843183
CGATCGGTCCGTACAA-1	GZMK	-0.127129	0.0302873	2.24923	-0.472436	-0.648511	-0.364001	-0.617865	-0.532311	0.856018	-0.736614	-0.711365	3.09481	-0.468658	-0.603856	0.0978012	-0.367776	3.49107	-0.239577	-0.24175	-0.207274	-0.520844	-0.312296	0.275516	-0.52422	-0.418804	-0.256259	0.923986	0.548825	3.49107	-0.513251	3.18973	-0.570024	-0.446807	-0.843183
CGATGGCAGTGTACCT-1	Follicular helper	-0.0340968	-0.0424206	-0.562345	-0.472436	0.934535	-0.364001	-0.617865	0.909194	-0.89039	-0.736614	-0.711365	-0.531578	-0.468658	-0.603856	-0.951875	-0.367776	-0.283368	-0.239577	-0.24175	-0.207274	-0.520844	1.78054	0.246355	0.580013	-0.418804	-0.256259	-0.770082	-1.32454	-0.283368	-0.513251	-0.324557	-0.570024	-0.446807	-0.843183
CGATGGCGTCTAGAGG-1	Regulatory	-0.089794	-0.1594	-0.562345	0.925959	0.833529	1.42088	1.98175	-0.532311	-0.0817687	-0.736614	0.192782	-0.531578	-0.468658	-0.603856	-0.951875	-0.367776	-0.283368	5.44989	3.32627	-0.207274	-0.520844	-0.312296	-0.927456	-0.52422	0.928403	4.58309	-0.0931747	-1.32454	-0.283368	0.866475	-0.324557	-0.570024	-0.446807	0.158367
CGATGGCTCTCAACTT-1	Regulatory	-0.118483	0.00853772	1.47761	1.0427	0.934022	-0.364001	0.667993	1.55166	-0.89039	-0.736614	-0.711365	-0.531578	-0.468658	-0.603856	-0.951875	-0.367776	-0.283368	3.2026	-0.24175	-0.207274	-0.520844	-0.312296	-0.927456	0.579575	-0.418804	-0.256259	-0.770082	-1.32454	-0.283368	0.981661	-0.324557	-0.570024	1.25226	-0.843183
CGATGTAGTAGTAGTA-1	Naive-like	-0.0666755	-0.10695	-0.562345	-0.472436	-0.648511	-0.364001	-0.617865	0.689919	-0.89039	-0.736614	-0.711365	-0.531578	-0.468658	-0.603856	-0.951875	-0.367776	-0.283368	-0.239577	1.99275	-0.207274	0.463928	-0.312296	1.13073	-0.52422	-0.418804	-0.256259	-0.770082	-1.32454	-0.283368	-0.513251	-0.324557	-0.570024	-0.446807	0.0772765
CGATGTATCTGGCGTG-1	Naive-like	-0.0277766	-0.0230296	-0.562345	-0.472436	-0.648511	-0.364001	-0.617865	1.58495	-0.89039	-0.736614	-0.711365	-0.531578	-0.468658	-0.603856	-0.951875	-0.367776	-0.283368	-0.239577	-0.24175	-0.207274	0.662884	-0.312296	1.53678	1.42037	-0.418804	-0.256259	-0.770082	-1.32454	-0.283368	1.01095	-0.324557	0.692904	-0.446807	-0.843183
CGATTGAAGTCCGGTC-1	Naive-like	-0.0500994	-0.0061994	-0.562345	-0.472436	-0.648511	-0.364001	-0.617865	-0.532311	-0.89039	-0.736614	-0.711365	-0.531578	-0.468658	-0.603856	-0.951875	1.42975	-0.283368	-0.239577	2.59088	-0.207274	1.6047	-0.312296	0.557976	-0.52422	1.15075	1.65872	-0.770082	-0.652188	-0.283368	-0.513251	-0.324557	-0.570024	-0.446807	0.323665
CGATTGAAGTGATCGG-1	Regulatory	-0.170285	-0.126003	-0.562345	0.805247	-0.648511	1.26681	1.83895	-0.532311	-0.89039	-0.736614	-0.711365	-0.531578	-0.468658	-0.603856	-0.951875	-0.367776	-0.283368	3.41339	1.97973	-0.207274	-0.520844	2.31875	-0.927456	-0.52422	-0.418804	-0.256259	-0.770082	-1.32454	-0.283368	0.747375	-0.324557	-0.570024	-0.446807	1.04867
CGATTGACAGGGATTG-1	Regulatory	-0.0453748	0.0741904	-0.562345	-0.472436	-0.648511	1.81877	-0.617865	-0.532311	-0.89039	-0.736614	-0.711365	-0.531578	-0.468658	-0.603856	-0.951875	-0.367776	-0.283368	4.27325	3.96368	3.55139	-0.520844	-0.312296	-0.927456	-0.52422	-0.418804	-0.256259	-0.770082	-1.32454	-0.283368	-0.513251	-0.324557	-0.570024	-0.446807	1.45424
CGCCAAGCAGCCAATT-1	Activated	-0.15136	-0.0679329	-0.562345	-0.472436	1.05146	-0.364001	-0.617865	-0.532311	0.65417	-0.0487501	0.810581	1.54582	1.32579	-0.603856	0.414989	-0.367776	-0.283368	-0.239577	-0.24175	-0.207274	-0.520844	-0.312296	0.107039	2.01014	1.84894	-0.256259	-0.141212	0.427732	-0.283368	-0.513251	-0.324557	0.492069	1.71955	-0.843183
CGCCAAGGTTACGGAG-1	Activated	0.0207796	-0.0986715	-0.562345	-0.472436	-0.648511	-0.364001	-0.617865	-0.532311	-0.89039	-0.736614	-0.711365	-0.531578	-0.468658	-0.603856	-0.951875	-0.367776	-0.283368	-0.239577	-0.24175	-0.207274	2.78075	-0.312296	1.6508	-0.52422	2.91664	-0.256259	-0.770082	0.104266	-0.283368	-0.513251	-0.324557	-0.570024	-0.446807	-0.843183
CGCCAAGTCTTAGAGC-1	CD52	-0.0630982	-0.00890944	-0.562345	-0.472436	-0.648511	-0.364001	-0.617865	-0.532311	1.22736	1.92323	-0.711365	-0.531578	-0.468658	-0.603856	0.75939	-0.367776	-0.283368	-0.239577	-0.24175	-0.207274	-0.520844	-0.312296	-0.927456	-0.52422	-0.418804	-0.256259	-0.770082	1.19189	-0.283368	-0.513251	-0.324557	-0.570024	-0.446807	-0.843183
CGCCAAGTCTTCAACT-1	Activated	-0.0224387	0.00763716	-0.562345	-0.472436	-0.648511	-0.364001	-0.617865	1.28896	-0.89039	-0.736614	-0.711365	-0.531578	-0.468658	-0.603856	-0.951875	-0.367776	-0.283368	-0.239577	-0.24175	-0.207274	0.464142	-0.312296	1.0005	-0.52422	0.819596	-0.256259	-0.770082	0.591899	-0.283368	-0.513251	-0.324557	-0.570024	-0.446807	0.528416
CGCGGTACAATAACGA-1	CD52	-0.0485885	-0.149567	-0.562345	-0.472436	-0.648511	-0.364001	-0.617865	-0.532311	-0.89039	-0.736614	-0.711365	-0.531578	-0.468658	-0.603856	-0.951875	-0.367776	-0.283368	-0.239577	-0.24175	-0.207274	-0.520844	-0.312296	1.87415	-0.52422	-0.418804	-0.256259	0.097382	0.911077	-0.283368	1.25488	-0.324557	-0.570024	-0.446807	-0.843183
CGCGGTATCAACACGT-1	Activated	-0.130281	-0.0142701	-0.562345	-0.472436	0.677038	-0.364001	-0.617865	-0.532311	-0.89039	0.235203	0.475368	-0.531578	-0.468658	-0.603856	-0.0942439	-0.367776	-0.283368	-0.239577	-0.24175	-0.207274	-0.520844	-0.312296	1.40254	1.67842	2.04954	-0.256259	-0.770082	0.342936	-0.283368	-0.513251	-0.324557	-0.570024	-0.446807	-0.843183
CGCGTTTCAGACAAAT-1	Regulatory	-0.150215	0.00245217	0.809635	-0.472436	-0.648511	-0.364001	2.40848	0.869274	-0.89039	-0.736614	-0.711365	-0.531578	-0.468658	-0.603856	-0.951875	-0.367776	-0.283368	2.07548	-0.24175	-0.207274	-0.520844	-0.312296	-0.138259	-0.52422	-0.418804	-0.256259	0.266898	-1.32454	-0.283368	-0.513251	-0.324557	-0.570024	-0.446807	-0.843183
CGCGTTTTCATGTCTT-1	Activated	-0.0955689	-0.00125867	0.485172	-0.472436	-0.648511	-0.364001	0.337087	-0.532311	-0.239726	-0.736614	-0.711365	-0.531578	1.17843	-0.603856	-0.951875	-0.367776	-0.283368	3.95852	1.71466	-0.207274	-0.520844	-0.312296	0.794069	1.42273	2.15588	-0.256259	-0.770082	0.0597978	-0.283368	-0.513251	-0.324557	0.349879	-0.446807	0.385705
CGCTATCAGAGCTGCA-1	Follicular helper	-0.149508	-0.0755281	-0.562345	0.884557	-0.648511	-0.364001	-0.617865	-0.532311	-0.89039	-0.736614	-0.711365	-0.531578	-0.468658	-0.603856	-0.951875	-0.367776	-0.283368	-0.239577	-0.24175	4.19331	-0.520844	1.56135	-0.20079	-0.52422	-0.418804	-0.256259	-0.770082	-1.32454	-0.283368	-0.513251	-0.324557	-0.570024	-0.446807	1.46275
CGCTATCAGTGAACGC-1	GZMK	-0.0485961	-0.141793	1.28736	-0.472436	-0.648511	-0.364001	0.523087	0.746241	0.837795	-0.736614	-0.711365	2.40621	-0.468658	-0.603856	-0.951875	-0.367776	-0.283368	-0.239577	-0.24175	-0.207274	1.76923	-0.312296	-0.207536	0.923277	-0.418804	-0.256259	0.19171	-0.196693	-0.283368	-0.513251	1.77857	-0.570024	-0.446807	-0.843183
CGCTATCTCAACTCTT-1	Activated	-0.0823634	0.081073	-0.562345	-0.472436	-0.648511	-0.364001	-0.617865	-0.532311	0.135231	0.202487	0.435417	1.2379	1.32101	-0.603856	0.0677694	-0.367776	-0.283368	-0.239577	-0.24175	-0.207274	-0.520844	-0.312296	1.0369	-0.52422	0.709569	1.82854	0.556692	0.647121	-0.283368	-0.513251	-0.324557	0.387498	-0.446807	-0.00431991
CGCTGGAAGCAACGGT-1	Activated	-0.0730106	-0.0628213	-0.562345	-0.472436	-0.648511	-0.364001	1.26799	-0.532311	0.39455	-0.736614	-0.711365	-0.531578	-0.468658	-0.603856	-0.951875	-0.367776	-0.283368	-0.239577	-0.24175	-0.207274	-0.520844	-0.312296	1.65639	-0.52422	-0.418804	-0.256259	-0.770082	0.457884	-0.283368	1.6792	-0.324557	-0.570024	-0.446807	-0.843183
CGCTGGAAGTACGACG-1	Activated	-0.0657192	0.0758915	1.6665	-0.472436	-0.648511	-0.364001	-0.617865	1.07383	0.494057	1.08799	1.6587	-0.531578	-0.468658	1.26398	0.378406	-0.367776	-0.283368	-0.239577	-0.24175	-0.207274	-0.520844	-0.312296	1.03549	0.706128	-0.418804	-0.256259	0.388856	0.265598	-0.283368	1.84899	-0.324557	0.810655	-0.446807	-0.843183
CGCTGGAAGTCTCCTC-1	GZMB	-0.112902	-0.0302163	0.97437	-0.472436	-0.648511	-0.364001	0.783058	1.03756	0.921386	-0.736614	-0.711365	-0.531578	-0.468658	0.683954	-0.951875	-0.367776	-0.283368	-0.239577	-0.24175	-0.207274	-0.520844	-0.312296	0.330989	-0.52422	-0.418804	-0.256259	0.0289668	-1.32454	-0.283368	1.11543	-0.324557	-0.570024	-0.446807	-0.843183
CGCTGGACAGACGCTC-1	Activated	-0.0196077	-0.0995367	-0.562345	-0.472436	-0.648511	-0.364001	-0.617865	-0.532311	-0.89039	-0.736614	-0.711365	-0.531578	-0.468658	-0.603856	-0.951875	-0.367776	-0.283368	-0.239577	-0.24175	-0.207274	-0.520844	-0.312296	1.70789	-0.52422	3.83376	-0.256259	-0.770082	-1.32454	-0.283368	-0.513251	-0.324557	-0.570024	-0.446807	-0.843183
CGCTGGAGTAGAGTGC-1	GZMB	-0.0901975	-0.00652136	-0.562345	-0.472436	-0.648511	-0.364001	-0.617865	3.19784	0.896888	-0.736614	-0.711365	2.25381	-0.468658	-0.603856	-0.951875	-0.367776	-0.283368	4.61565	-0.24175	-0.207274	-0.520844	-0.312296	-0.927456	-0.52422	-0.418804	-0.256259	-0.770082	-0.0489793	-0.283368	-0.513251	-0.324557	-0.570024	-0.446807	1.37052
CGCTGGATCAGGTAAA-1	Activated	-0.0588802	-0.0948204	-0.562345	-0.472436	1.48477	-0.364001	-0.617865	-0.532311	-0.89039	-0.736614	-0.711365	-0.531578	-0.468658	-0.603856	-0.951875	-0.367776	-0.283368	-0.239577	-0.24175	-0.207274	-0.520844	-0.312296	-0.927456	-0.52422	3.70132	-0.256259	-0.770082	0.798399	-0.283368	2.40121	-0.324557	-0.570024	-0.446807	2.21983
CGCTTCAAGCGCCTCA-1	GZMK	-0.107846	-0.133825	-0.562345	-0.472436	-0.648511	-0.364001	-0.617865	-0.532311	0.710956	0.729645	1.38331	2.72144	-0.468658	-0.603856	0.953485	-0.367776	-0.283368	-0.239577	-0.24175	-0.207274	-0.520844	-0.312296	0.991402	1.83595	-0.418804	-0.256259	0.798136	0.75626	-0.283368	-0.513251	2.83466	-0.570024	1.81784	-0.843183
CGCTTCAAGCTTCGCG-1	Naive-like	-0.121806	-0.112821	-0.562345	-0.472436	-0.648511	-0.364001	-0.617865	1.34427	-0.89039	-0.736614	-0.711365	0.869707	1.08566	-0.603856	-0.0298716	-0.367776	-0.283368	-0.239577	3.92855	-0.207274	2.83317	-0.312296	0.664535	-0.52422	-0.418804	-0.256259	-0.770082	0.596673	-0.283368	-0.513251	-0.324557	0.519824	-0.446807	0.570066
CGCTTCACACGTCTCT-1	Naive-like	-0.00272237	-0.0289704	-0.562345	-0.472436	-0.648511	-0.364001	-0.617865	1.58238	-0.89039	-0.736614	-0.711365	-0.531578	-0.468658	-0.603856	-0.951875	-0.367776	-0.283368	-0.239577	-0.24175	-0.207274	0.661124	-0.312296	1.57828	-0.52422	1.06726	1.55685	-0.770082	-0.406884	-0.283368	-0.513251	-0.324557	-0.570024	-0.446807	-0.843183
CGCTTCACACTTACGA-1	Follicular helper	-0.13031	0.0775849	0.747807	-0.472436	-0.648511	-0.364001	2.17425	1.42956	-0.89039	-0.736614	-0.711365	-0.531578	-0.468658	-0.603856	-0.951875	-0.367776	-0.283368	-0.239577	-0.24175	-0.207274	2.4722	-0.312296	1.01886	-0.52422	-0.418804	-0.256259	-0.770082	-1.32454	-0.283368	-0.513251	-0.324557	-0.570024	-0.446807	-0.843183
CGCTTCAGTCTGATTG-1	GZMK	0.00672193	0.211542	2.03115	-0.472436	-0.648511	-0.364001	-0.617865	-0.532311	0.720555	-0.736614	-0.711365	2.02563	-0.468658	0.983259	-0.951875	-0.367776	-0.283368	-0.239577	-0.24175	-0.207274	-0.520844	-0.312296	-0.927456	-0.52422	-0.418804	-0.256259	0.806492	-0.484972	-0.283368	1.49396	-0.324557	-0.570024	-0.446807	-0.843183
CGGACACCAACGATGG-1	GZMB	-0.188487	-0.0285948	0.871126	1.06738	0.463532	-0.364001	1.26653	0.932093	0.649492	1.81707	0.724262	-0.531578	-0.468658	1.12839	-0.951875	-0.367776	-0.283368	-0.239577	-0.24175	-0.207274	-0.520844	-0.312296	-0.927456	-0.52422	-0.418804	-0.256259	-0.0247172	0.693924	-0.283368	-0.513251	-0.324557	-0.570024	2.53948	1.29944
CGGACACCAGTCGATT-1	Activated	-0.00254613	-0.0416192	-0.562345	-0.472436	-0.648511	-0.364001	0.687353	1.57726	-0.00106998	-0.736614	-0.711365	0.5606	-0.468658	-0.603856	-0.951875	-0.367776	-0.283368	-0.239577	-0.24175	-0.207274	-0.520844	1.81121	1.02892	-0.52422	1.06285	-0.256259	-0.770082	-0.226507	-0.283368	-0.513251	2.08136	-0.570024	-0.446807	-0.843183
CGGACACTCAAGCCTA-1	Activated	-0.0523072	-0.0112202	0.74749	-0.472436	-0.648511	-0.364001	-0.617865	1.83999	-0.0767869	-0.736614	-0.711365	-0.531578	-0.468658	-0.603856	-0.951875	-0.367776	-0.283368	-0.239577	-0.24175	-0.207274	0.557286	-0.312296	1.62429	-0.52422	3.21994	-0.256259	-0.770082	-1.32454	-0.283368	1.52171	-0.324557	-0.570024	-0.446807	0.634007
CGGACACTCCTATGTT-1	GZMK	-0.126128	0.114688	-0.562345	-0.472436	0.709258	-0.364001	0.977698	-0.532311	0.196759	-0.736614	-0.711365	1.32383	-0.468658	-0.603856	-0.951875	3.0265	-0.283368	-0.239577	-0.24175	-0.207274	-0.520844	-0.312296	0.0793152	-0.52422	-0.418804	-0.256259	-0.770082	-1.32454	-0.283368	1.34172	-0.324557	-0.570024	-0.446807	0.503349
CGGACGTAGATGCCAG-1	Naive-like	-0.130798	-0.0180924	-0.562345	-0.472436	-0.648511	-0.364001	-0.617865	0.912827	0.379745	-0.736614	-0.711365	-0.531578	-0.468658	-0.603856	-0.951875	-0.367776	-0.283368	-0.239577	-0.24175	-0.207274	2.8417	-0.312296	0.248772	-0.52422	2.12224	1.52986	-0.770082	-1.32454	-0.283368	-0.513251	-0.324557	0.672254	-0.446807	-0.843183
CGGACGTCAGCGTCCA-1	Activated	-0.0780841	-0.0796635	-0.562345	-0.472436	-0.648511	-0.364001	-0.617865	-0.532311	-0.89039	-0.736614	-0.711365	-0.531578	-0.468658	-0.603856	-0.951875	-0.367776	-0.283368	-0.239577	-0.24175	-0.207274	2.15387	-0.312296	0.376294	-0.52422	-0.418804	-0.256259	-0.770082	0.00636289	-0.283368	-0.513251	2.37232	-0.570024	-0.446807	0.39153
CGGACTGAGGTGACCA-1	Activated	-0.159859	-0.0489934	-0.562345	-0.472436	-0.648511	-0.364001	-0.617865	-0.532311	-0.89039	-0.736614	-0.711365	-0.531578	-0.468658	-0.603856	-0.951875	-0.367776	-0.283368	-0.239577	-0.24175	-0.207274	0.264237	-0.312296	0.964581	-0.52422	-0.418804	5.2217	-0.770082	-1.32454	-0.283368	-0.513251	-0.324557	-0.570024	-0.446807	1.23241
CGGAGCTAGCTAGTCT-1	GZMB	-0.00242557	-0.0709532	1.48558	1.72742	0.940206	-0.364001	1.90187	-0.532311	-0.89039	0.835394	-0.711365	-0.531578	-0.468658	1.71243	1.054	-0.367776	-0.283368	-0.239577	3.58309	-0.207274	-0.520844	-0.312296	-0.927456	-0.52422	-0.418804	-0.256259	1.86454	0.594936	-0.283368	1.65724	-0.324557	-0.570024	-0.446807	-0.843183
CGGAGCTCATGCTAGT-1	Regulatory	-0.102861	-0.0330128	-0.562345	2.21931	-0.648511	-0.364001	2.06305	-0.532311	-0.89039	-0.736614	-0.711365	-0.531578	-0.468658	-0.603856	-0.951875	-0.367776	-0.283368	-0.239577	3.14904	-0.207274	1.54173	-0.312296	0.513968	-0.52422	-0.418804	-0.256259	-0.770082	-1.32454	-0.283368	1.41093	-0.324557	-0.570024	-0.446807	-0.843183
CGGAGCTTCTAGAGTC-1	Activated	-0.0445599	-0.103796	0.809986	-0.472436	-0.648511	-0.364001	-0.617865	2.23142	-0.89039	-0.736614	-0.711365	-0.531578	-0.468658	-0.603856	-0.951875	-0.367776	-0.283368	-0.239577	-0.24175	-0.207274	1.45629	-0.312296	1.33519	-0.52422	-0.418804	-0.256259	-0.770082	-1.32454	-0.283368	-0.513251	-0.324557	-0.570024	-0.446807	0.691451
CGGAGCTTCTCTAAGG-1	GZMK	-0.0236664	0.0326827	-0.562345	1.57548	-0.648511	-0.364001	-0.617865	-0.532311	1.59761	-0.736614	-0.711365	3.14032	-0.468658	-0.603856	0.00503085	-0.367776	-0.283368	-0.239577	-0.24175	-0.207274	1.04838	-0.312296	-0.927456	3.0214	-0.418804	-0.256259	1.81447	0.580237	-0.283368	-0.513251	2.87914	-0.570024	-0.446807	-0.843183
CGGAGTCAGCAGCCTC-1	Activated	-0.119772	-0.136597	-0.562345	-0.472436	-0.648511	-0.364001	-0.617865	-0.532311	0.551185	-0.11599	1.41447	2.14951	-0.468658	1.09955	0.0683537	-0.367776	1.68606	-0.239577	-0.24175	-0.207274	-0.520844	-0.312296	0.908321	2.36338	3.39981	-0.256259	0.557345	1.122	1.68606	-0.513251	-0.324557	-0.570024	-0.446807	-0.00366418
CGGAGTCGTTAAGTAG-1	Naive-like	-0.0174809	-0.0336838	-0.562345	-0.472436	-0.648511	-0.364001	-0.617865	-0.532311	-0.00971755	-0.736614	-0.711365	-0.531578	-0.468658	-0.603856	-0.951875	-0.367776	-0.283368	-0.239577	-0.24175	-0.207274	2.12096	-0.312296	1.31415	-0.52422	-0.418804	4.66407	-0.770082	-0.696012	-0.283368	0.989414	-0.324557	0.675063	-0.446807	-0.843183
CGGAGTCTCTAGCACA-1	CD52	-0.105941	-0.161777	-0.562345	-0.472436	-0.648511	-0.364001	-0.617865	-0.532311	-0.0475473	-0.736614	-0.711365	0.503521	0.365005	1.3927	0.395825	-0.367776	-0.283368	-0.239577	-0.24175	2.99631	-0.520844	-0.312296	1.26514	-0.52422	-0.418804	-0.256259	0.751558	-0.134228	-0.283368	-0.513251	-0.324557	-0.570024	-0.446807	0.200754
CGGCTAGAGGGAGTAA-1	Naive-like	-0.00400981	-0.0695041	-0.562345	-0.472436	0.65423	-0.364001	0.913033	-0.532311	0.152698	0.844275	-0.711365	-0.531578	-0.468658	-0.603856	-0.109001	-0.367776	-0.283368	-0.239577	2.8946	-0.207274	-0.520844	-0.312296	0.0385124	-0.52422	-0.418804	6.64096	-0.770082	-0.282008	-0.283368	-0.513251	-0.324557	-0.570024	-0.446807	-0.843183
CGGCTAGAGTGTCCCG-1	Regulatory	-0.0851376	-0.147172	-0.562345	2.40974	0.592071	-0.364001	2.23107	1.10136	-0.89039	-0.736614	-0.711365	-0.531578	-0.468658	-0.603856	-0.951875	-0.367776	-0.283368	3.96224	1.71741	-0.207274	0.342579	-0.312296	0.504933	-0.52422	-0.418804	-0.256259	-0.770082	-1.32454	-0.283368	0.598514	-0.324557	0.351169	0.81679	-0.843183
CGGGTCACACGTCTCT-1	Regulatory	-0.0304918	-0.065053	-0.562345	-0.472436	-0.648511	-0.364001	-0.617865	-0.532311	-0.89039	-0.736614	-0.711365	-0.531578	-0.468658	0.957264	-0.951875	-0.367776	-0.283368	4.81586	-0.24175	-0.207274	-0.520844	-0.312296	0.144102	-0.52422	1.509	-0.256259	-0.770082	-1.32454	-0.283368	-0.513251	-0.324557	-0.570024	-0.446807	1.70758
CGGTTAACAAACTGCT-1	Activated	-0.0958783	-0.00278461	-0.562345	-0.472436	-0.648511	-0.364001	-0.617865	1.56071	-0.89039	-0.736614	-0.711365	-0.531578	-0.468658	-0.603856	-0.951875	-0.367776	-0.283368	-0.239577	-0.24175	-0.207274	1.50373	-0.312296	1.52063	-0.52422	-0.418804	-0.256259	-0.770082	0.17494	-0.283368	-0.513251	-0.324557	-0.570024	-0.446807	-0.843183
CGGTTAATCTTGGGTA-1	Activated	-0.137313	-0.0877926	-0.562345	-0.472436	-0.648511	-0.364001	-0.617865	-0.532311	-0.89039	-0.736614	-0.711365	-0.531578	-0.468658	-0.603856	-0.951875	-0.367776	-0.283368	-0.239577	2.08427	-0.207274	0.995527	3.44878	1.56926	-0.52422	-0.418804	-0.256259	-0.770082	-1.32454	-0.283368	-0.513251	-0.324557	-0.570024	-0.446807	-0.843183
CGTAGCGGTATTCGTG-1	Activated	-0.128461	-0.0362726	-0.562345	-0.472436	-0.648511	-0.364001	-0.617865	-0.532311	-0.89039	-0.736614	-0.711365	-0.531578	-0.468658	-0.603856	-0.951875	-0.367776	-0.283368	-0.239577	-0.24175	-0.207274	-0.520844	-0.312296	0.608821	-0.52422	2.80197	-0.256259	-0.770082	-1.32454	-0.283368	-0.513251	-0.324557	-0.570024	-0.446807	-0.843183
CGTAGCGTCATTGCGA-1	Naive-like	-0.170491	-0.0727826	-0.562345	-0.472436	-0.648511	-0.364001	-0.617865	-0.532311	0.336972	-0.736614	-0.711365	-0.531578	-0.468658	-0.603856	-0.951875	-0.367776	-0.283368	-0.239577	-0.24175	-0.207274	3.13709	-0.312296	1.20212	-0.52422	1.62605	6.1273	-0.770082	0.316653	-0.283368	-0.513251	-0.324557	-0.570024	-0.446807	0.20049
CGTAGGCAGGTGCAAC-1	GZMB	-0.0356279	0.0296304	1.1937	2.14733	-0.648511	-0.364001	-0.617865	-0.532311	0.892812	0.262134	-0.711365	-0.531578	-0.468658	-0.603856	-0.951875	-0.367776	2.88597	-0.239577	-0.24175	-0.207274	-0.520844	-0.312296	-0.927456	-0.52422	2.87986	1.96095	0.498043	0.0885097	2.88597	-0.513251	-0.324557	-0.570024	-0.446807	1.03313
CGTAGGCTCTTTCCTC-1	Activated	-0.0364186	-0.0035903	-0.562345	-0.472436	-0.648511	-0.364001	0.974645	-0.532311	-0.89039	-0.736614	-0.711365	-0.531578	-0.468658	-0.603856	-0.951875	-0.367776	-0.283368	-0.239577	-0.24175	-0.207274	2.09368	-0.312296	1.16241	0.842809	3.341	-0.256259	-0.770082	-1.32454	-0.283368	2.51789	-0.324557	-0.570024	-0.446807	-0.843183
CGTCACTAGCTCAACT-1	Activated	-0.0636492	-0.103093	-0.562345	-0.472436	-0.648511	-0.364001	-0.617865	1.86983	-0.89039	-0.736614	-0.711365	-0.531578	-0.468658	-0.603856	-0.951875	-0.367776	-0.283368	-0.239577	-0.24175	-0.207274	2.39985	-0.312296	1.11367	1.31588	2.01458	-0.256259	-0.770082	-0.282148	-0.283368	1.97887	-0.324557	-0.570024	-0.446807	-0.843183
CGTCACTCAGCTTAAC-1	Activated	-0.141686	-0.0726554	-0.562345	-0.472436	-0.648511	-0.364001	-0.617865	-0.532311	-0.89039	-0.736614	-0.711365	0.555917	-0.468658	-0.603856	-0.951875	-0.367776	-0.283368	-0.239577	-0.24175	-0.207274	0.652567	-0.312296	0.808562	-0.52422	-0.418804	-0.256259	-0.770082	-1.32454	-0.283368	-0.513251	-0.324557	-0.570024	-0.446807	-0.843183
CGTCACTGTCCATGAT-1	Naive-like	-0.122979	-0.0520844	-0.562345	-0.472436	-0.648511	-0.364001	-0.617865	-0.532311	-0.89039	-0.736614	0.071186	-0.531578	-0.468658	-0.603856	-0.951875	-0.367776	-0.283368	-0.239577	-0.24175	-0.207274	2.94743	-0.312296	1.66475	-0.52422	-0.418804	-0.256259	-0.770082	-1.32454	-0.283368	0.68092	-0.324557	0.41945	-0.446807	0.0236719
CGTCACTTCACTTATC-1	GZMK	-0.0996674	0.0420939	-0.562345	-0.472436	-0.648511	-0.364001	-0.617865	-0.532311	0.0878193	-0.736614	0.838738	-0.531578	1.5044	-0.603856	0.38001	-0.367776	-0.283368	-0.239577	-0.24175	-0.207274	-0.520844	-0.312296	1.80301	-0.52422	2.32729	-0.256259	-0.770082	0.267109	-0.283368	1.15584	-0.324557	-0.570024	1.45023	-0.843183
CGTCAGGCACCCATTC-1	CD52	-0.113007	-0.161809	-0.562345	-0.472436	-0.648511	-0.364001	-0.617865	-0.532311	0.119381	0.807629	-0.711365	-0.531578	-0.468658	0.758484	0.197714	-0.367776	-0.283368	-0.239577	-0.24175	-0.207274	-0.520844	-0.312296	1.26337	-0.52422	3.66275	-0.256259	0.420845	1.30631	-0.283368	-0.513251	-0.324557	1.44132	-0.446807	-0.843183
CGTCAGGTCTTGAGGT-1	Regulatory	-0.0485252	-0.0514222	-0.562345	1.62614	-0.648511	-0.364001	0.601784	1.87673	-0.059373	0.0242996	0.217823	-0.531578	-0.468658	-0.603856	-0.951875	-0.367776	-0.283368	3.05696	2.25695	-0.207274	1.0872	-0.312296	0.429015	1.00462	0.965716	-0.256259	-0.770082	-0.73145	-0.283368	-0.513251	-0.324557	-0.570024	-0.446807	-0.843183
CGTCCATTCTCTTATG-1	Activated	-0.0531295	-0.0570078	-0.562345	-0.472436	-0.648511	-0.364001	-0.617865	-0.532311	0.0595304	-0.736614	-0.711365	-0.531578	-0.468658	-0.603856	-0.951875	-0.367776	-0.283368	-0.239577	-0.24175	-0.207274	-0.520844	-0.312296	1.80227	0.672542	-0.418804	-0.256259	-0.770082	0.556092	-0.283368	-0.513251	-0.324557	-0.570024	-0.446807	0.333379
CGTCCATTCTTCCTTC-1	Follicular helper	-0.0749255	-0.0281917	-0.562345	-0.472436	-0.648511	-0.364001	-0.617865	1.54315	-0.89039	-0.736614	-0.711365	-0.531578	-0.468658	-0.603856	-0.951875	-0.367776	-0.283368	-0.239577	-0.24175	-0.207274	0.63434	-0.312296	0.652133	-0.52422	-0.418804	-0.256259	-0.770082	-1.32454	-0.283368	-0.513251	-0.324557	-0.570024	-0.446807	0.23656
CGTCCATTCTTGCCGT-1	Regulatory	-0.0286588	-0.0268879	-0.562345	0.501978	-0.648511	-0.364001	1.45214	-0.532311	-0.89039	-0.736614	-0.711365	-0.531578	-0.468658	-0.603856	-0.951875	-0.367776	-0.283368	2.15154	-0.24175	3.13831	1.16463	3.33409	-0.40566	-0.52422	0.519943	-0.256259	-0.770082	-1.32454	-0.283368	-0.513251	-0.324557	-0.570024	-0.446807	0.247029
CGTCTACAGCTAGCCC-1	GZMB	-0.123959	-0.0835237	1.65042	1.90449	1.82646	-0.364001	1.78284	1.05962	0.745345	-0.736614	-0.711365	-0.531578	-0.468658	-0.603856	-0.951875	-0.367776	-0.283368	-0.239577	-0.24175	-0.207274	-0.520844	-0.312296	-0.927456	-0.52422	-0.418804	1.71129	1.5427	-1.32454	-0.283368	-0.513251	-0.324557	-0.570024	-0.446807	0.355698
CGTCTACGTATGAAAC-1	Follicular helper	-0.122144	0.0813231	-0.562345	-0.472436	-0.648511	-0.364001	-0.617865	1.69331	-0.89039	-0.736614	-0.711365	-0.531578	-0.468658	-0.603856	-0.951875	-0.367776	-0.283368	-0.239577	-0.24175	-0.207274	2.65531	1.46722	0.744652	-0.52422	-0.418804	-0.256259	-0.770082	-1.32454	-0.283368	0.758358	-0.324557	-0.570024	-0.446807	0.0798842
CGTCTACTCATGGTCA-1	Activated	-0.163665	-0.122763	-0.562345	-0.472436	-0.648511	-0.364001	-0.617865	2.11234	-0.89039	-0.736614	-0.711365	-0.531578	-0.468658	-0.603856	-0.951875	-0.367776	-0.283368	-0.239577	-0.24175	-0.207274	-0.520844	-0.312296	1.20558	-0.52422	-0.418804	-0.256259	-0.770082	-1.32454	-0.283368	0.848202	-0.324557	-0.570024	-0.446807	-0.843183
CGTGAGCAGTGTGAAT-1	Activated	-0.12749	-0.0193328	-0.562345	-0.472436	-0.648511	-0.364001	-0.617865	1.19837	-0.89039	-0.736614	-0.711365	-0.531578	-0.468658	-0.603856	-0.951875	-0.367776	-0.283368	-0.239577	-0.24175	-0.207274	-0.520844	-0.312296	1.39188	-0.52422	3.05972	-0.256259	-0.770082	0.0551426	-0.283368	-0.513251	-0.324557	-0.570024	-0.446807	0.460189
CGTGAGCCACCATCCT-1	Activated	-0.0285124	-0.0140857	1.5095	-0.472436	-0.648511	-0.364001	-0.617865	1.58425	0.396537	-0.736614	-0.711365	1.59692	-0.468658	-0.603856	-0.951875	-0.367776	-0.283368	-0.239577	-0.24175	-0.207274	1.77582	-0.312296	0.264323	-0.52422	-0.418804	-0.256259	-0.770082	-0.0876035	-0.283368	1.68259	-0.324557	-0.570024	-0.446807	-0.843183
CGTGAGCGTGACGCCT-1	Activated	0.0051485	0.0320847	-0.562345	-0.472436	-0.648511	-0.364001	-0.617865	-0.532311	-0.89039	-0.736614	-0.711365	1.29521	-0.468658	-0.603856	-0.951875	-0.367776	-0.283368	-0.239577	-0.24175	-0.207274	-0.520844	-0.312296	1.02242	-0.52422	1.35817	-0.256259	-0.770082	0.529942	-0.283368	-0.513251	-0.324557	-0.570024	1.6216	-0.843183
CGTGTAAAGTGGCACA-1	Follicular helper	-0.0957327	-0.0475515	-0.562345	-0.472436	-0.648511	-0.364001	1.51973	1.17701	-0.89039	-0.736614	-0.711365	-0.531578	-0.468658	-0.603856	-0.951875	-0.367776	-0.283368	-0.239577	-0.24175	-0.207274	-0.520844	-0.312296	0.667253	-0.52422	-0.418804	-0.256259	-0.770082	-1.32454	-0.283368	-0.513251	-0.324557	-0.570024	-0.446807	-0.843183
CGTGTAACACCACCAG-1	Naive-like	-0.0800888	-0.15219	-0.562345	-0.472436	-0.648511	-0.364001	-0.617865	0.513928	-0.89039	-0.736614	-0.711365	-0.531578	-0.468658	-0.603856	-0.951875	-0.367776	-0.283368	-0.239577	-0.24175	-0.207274	2.11502	2.01288	0.975883	0.277228	2.31829	2.55135	-0.770082	-1.32454	-0.283368	0.572181	-0.324557	-0.570024	-0.446807	-0.843183
CGTGTAACACCTCGGA-1	Naive-like	-0.0480107	-0.131383	-0.562345	-0.472436	-0.648511	-0.364001	-0.617865	-0.532311	-0.89039	-0.736614	-0.711365	-0.531578	-0.468658	-0.603856	-0.951875	-0.367776	-0.283368	-0.239577	-0.24175	-0.207274	2.13182	3.0132	1.14447	-0.52422	-0.418804	-0.256259	-0.770082	-1.32454	-0.283368	-0.513251	-0.324557	-0.570024	-0.446807	-0.843183
CGTGTAACATTGGGCC-1	GZMK	0.0498239	-0.00465732	-0.562345	-0.472436	-0.648511	-0.364001	1.02193	2.00834	0.92405	-0.736614	-0.711365	1.93921	-0.468658	-0.603856	-0.951875	-0.367776	-0.283368	-0.239577	-0.24175	-0.207274	0.959708	-0.312296	-0.927456	-0.52422	-0.418804	-0.256259	0.52308	0.521346	-0.283368	1.39314	-0.324557	-0.570024	3.07193	-0.843183
CGTGTAATCATGCAAC-1	Naive-like	-0.00855555	-0.02115	1.11584	-0.472436	-0.648511	-0.364001	-0.617865	1.18208	-0.89039	-0.736614	-0.711365	-0.531578	-0.468658	-0.603856	-0.951875	-0.367776	-0.283368	-0.239577	-0.24175	-0.207274	3.3911	-0.312296	1.11307	-0.52422	-0.418804	-0.256259	-0.770082	-1.32454	-0.283368	-0.513251	-0.324557	-0.570024	-0.446807	-0.843183
CGTGTCTGTTCCACAA-1	Activated	-0.0895008	-0.0828524	0.854336	-0.472436	-0.648511	-0.364001	1.24849	0.91494	-0.89039	-0.736614	-0.711365	-0.531578	-0.468658	-0.603856	-0.24081	-0.367776	-0.283368	-0.239577	-0.24175	-0.207274	1.95357	-0.312296	0.662027	-0.52422	-0.418804	-0.256259	-0.770082	0.710073	-0.283368	0.988216	-0.324557	-0.570024	1.25971	-0.843183
CGTTAGAAGTCCATAC-1	Regulatory	-0.127327	-0.0813818	-0.562345	1.67848	0.0325427	-0.364001	-0.617865	0.87621	-0.89039	-0.736614	-0.711365	-0.531578	-0.468658	-0.603856	-0.951875	-0.367776	-0.283368	2.08693	4.25971	3.04792	0.201764	-0.312296	1.31223	-0.52422	0.489714	0.852203	-0.770082	-0.71332	-0.283368	-0.513251	-0.324557	-0.570024	-0.446807	0.488366
CGTTAGATCGGCTACG-1	GZMK	-0.00792162	0.000937222	-0.562345	-0.472436	-0.648511	-0.364001	-0.617865	-0.532311	1.56697	-0.736614	-0.711365	1.69893	-0.468658	1.23505	0.14951	-0.367776	-0.283368	-0.239577	-0.24175	-0.207274	-0.520844	-0.312296	-0.927456	-0.52422	3.41033	-0.256259	0.984258	-0.351777	-0.283368	-0.513251	-0.324557	-0.570024	-0.446807	-0.843183
CGTTCTGGTCATCCCT-1	Follicular helper	-0.0615876	-0.0123387	0.555448	-0.472436	0.218639	-0.364001	0.401154	0.609603	-0.89039	-0.736614	-0.711365	1.72227	-0.468658	-0.603856	-0.951875	2.08413	-0.283368	-0.239577	-0.24175	-0.207274	-0.520844	-0.312296	0.26257	-0.52422	-0.418804	-0.256259	-0.770082	-0.829012	-0.283368	-0.513251	-0.324557	-0.570024	-0.446807	-0.843183
CGTTCTGGTGCTTCTC-1	Activated	-0.0853345	-0.0423305	-0.562345	1.35347	-0.648511	-0.364001	-0.617865	1.20417	-0.89039	-0.736614	-0.711365	-0.531578	-0.468658	-0.603856	-0.951875	-0.367776	-0.283368	-0.239577	-0.24175	-0.207274	-0.520844	-0.312296	1.89774	0.805973	1.34027	2.74255	-0.770082	0.0582179	-0.283368	-0.513251	-0.324557	0.922699	-0.446807	0.464558
CGTTCTGTCACAACGT-1	GZMK	-0.0973801	0.0463755	-0.562345	-0.472436	-0.648511	-0.364001	-0.617865	-0.532311	0.369385	-0.736614	-0.711365	1.01556	-0.468658	-0.603856	-0.951875	-0.367776	-0.283368	-0.239577	-0.24175	-0.207274	1.73627	-0.312296	1.54967	-0.52422	-0.418804	-0.256259	0.284492	-0.108901	-0.283368	-0.513251	-0.324557	-0.570024	-0.446807	-0.843183
CGTTGGGAGAGTAAGG-1	GZMK	0.0182786	-0.0236967	-0.562345	-0.472436	1.10445	-0.364001	-0.617865	-0.532311	0.96982	-0.736614	2.23481	2.09775	-0.468658	-0.603856	1.07125	-0.367776	-0.283368	-0.239577	-0.24175	-0.207274	-0.520844	-0.312296	-0.927456	-0.52422	-0.418804	-0.256259	1.43563	1.18365	-0.283368	-0.513251	-0.324557	-0.570024	3.70515	-0.843183
CGTTGGGGTGTCAATC-1	CD52	-0.111438	-0.0827404	1.11584	-0.472436	-0.648511	-0.364001	0.912023	-0.532311	-0.89039	-0.736614	-0.711365	-0.531578	-0.468658	-0.603856	-0.951875	-0.367776	-0.283368	-0.239577	-0.24175	-0.207274	0.860473	-0.312296	0.670668	-0.52422	-0.418804	-0.256259	-0.770082	-1.32454	-0.283368	1.26537	-0.324557	-0.570024	-0.446807	-0.843183
CTAACTTAGATGAGAG-1	Regulatory	-0.0852131	0.0546824	-0.562345	1.6523	-0.648511	-0.364001	1.18534	1.90333	-0.89039	-0.736614	-0.711365	-0.531578	-0.468658	-0.603856	-0.951875	-0.367776	-0.283368	3.09806	-0.24175	-0.207274	-0.520844	-0.312296	0.44399	-0.52422	-0.418804	-0.256259	-0.770082	-1.32454	-0.283368	0.926319	2.99931	-0.570024	-0.446807	-0.843183
CTAACTTAGTCTCCTC-1	Activated	-0.0379574	0.0462247	-0.562345	-0.472436	-0.648511	-0.364001	-0.617865	0.925412	-0.89039	-0.736614	-0.711365	-0.531578	-0.468658	-0.603856	-0.951875	-0.367776	-0.283368	-0.239577	-0.24175	-0.207274	2.13101	-0.312296	0.66967	-0.52422	-0.418804	-0.256259	-0.770082	-1.32454	-0.283368	-0.513251	2.07329	-0.570024	-0.446807	0.254626
CTAACTTCACTAAGTC-1	Naive-like	-0.060159	-0.0113569	0.582634	-0.472436	-0.648511	-0.364001	-0.617865	1.22393	-0.89039	-0.736614	-0.711365	-0.531578	-0.468658	-0.603856	-0.951875	-0.367776	-0.283368	-0.239577	-0.24175	-0.207274	-0.520844	-0.312296	0.795525	-0.52422	-0.418804	1.91437	-0.770082	-0.81696	-0.283368	-0.513251	-0.324557	-0.570024	-0.446807	-0.843183
CTAACTTCATTGGTAC-1	Activated	-0.126585	0.0264721	-0.562345	-0.472436	-0.648511	-0.364001	-0.617865	1.1006	-0.89039	-0.736614	-0.711365	-0.531578	-0.468658	-0.603856	-0.951875	-0.367776	-0.283368	2.45757	-0.24175	-0.207274	-0.520844	-0.312296	0.937064	-0.52422	1.91904	-0.256259	-0.770082	-1.32454	-0.283368	-0.513251	-0.324557	-0.570024	-0.446807	-0.843183
CTAACTTGTCCTAGCG-1	Activated	-0.149889	-0.129735	-0.562345	-0.472436	-0.648511	-0.364001	-0.617865	-0.532311	-0.89039	-0.736614	-0.711365	0.624221	-0.468658	-0.603856	-0.191394	-0.367776	-0.283368	-0.239577	-0.24175	-0.207274	1.60314	-0.312296	0.734665	-0.52422	-0.418804	-0.256259	-0.770082	0.413126	-0.283368	-0.513251	-0.324557	-0.570024	-0.446807	0.322484
CTAAGACCAATCAGAA-1	Naive-like	-0.130454	-0.0793793	-0.562345	-0.472436	-0.648511	-0.364001	-0.617865	2.37299	-0.89039	-0.736614	-0.711365	-0.531578	-0.468658	-0.603856	-0.951875	-0.367776	-0.283368	-0.239577	-0.24175	-0.207274	1.22486	-0.312296	1.76289	-0.52422	-0.418804	-0.256259	-0.770082	-1.32454	-0.283368	1.73456	-0.324557	-0.570024	-0.446807	-0.843183
CTAAGACGTACGAAAT-1	GZMB	-0.108339	0.00156176	-0.562345	1.87424	-0.648511	-0.364001	-0.617865	-0.532311	0.726871	1.1761	-0.711365	-0.531578	-0.468658	-0.603856	-0.951875	-0.367776	-0.283368	2.34888	2.62327	-0.207274	-0.520844	-0.312296	-0.927456	-0.52422	-0.418804	4.72477	-0.770082	0.166311	-0.283368	1.11256	-0.324557	-0.570024	1.40104	0.337004
CTAAGACGTGTCGCTG-1	CD52	-0.0915405	-0.0512383	-0.562345	-0.472436	1.07461	-0.364001	-0.617865	-0.532311	1.42685	0.942975	1.87962	2.06506	-0.468658	1.25755	1.04924	3.13221	-0.283368	-0.239577	-0.24175	-0.207274	-0.520844	-0.312296	-0.927456	-0.52422	3.44185	-0.256259	0.999862	0.976606	-0.283368	-0.513251	-0.324557	-0.570024	2.2288	-0.843183
CTAAGACGTTGTCTTT-1	Activated	-0.0998028	-0.0514588	-0.562345	-0.472436	-0.648511	-0.364001	-0.617865	-0.532311	-0.89039	-0.736614	-0.711365	-0.531578	-0.468658	-0.603856	-0.951875	-0.367776	-0.283368	-0.239577	-0.24175	-0.207274	1.97906	-0.312296	0.567222	-0.52422	1.54568	-0.256259	-0.770082	0.44672	-0.283368	-0.513251	-0.324557	-0.570024	-0.446807	-0.843183
CTAATGGAGTGGGTTG-1	Activated	-0.057149	-0.0919268	-0.562345	-0.472436	-0.648511	-0.364001	-0.617865	-0.532311	-0.89039	-0.736614	-0.711365	-0.531578	-0.468658	-0.603856	-0.951875	-0.367776	-0.283368	-0.239577	-0.24175	-0.207274	0.879677	2.21134	1.31917	-0.52422	-0.418804	-0.256259	-0.770082	-0.570245	-0.283368	-0.513251	-0.324557	-0.570024	-0.446807	-0.843183
CTAATGGTCTGGTTCC-1	Activated	-0.0760632	-0.0780438	-0.562345	-0.472436	-0.648511	-0.364001	-0.617865	-0.532311	-0.89039	-0.736614	-0.711365	-0.531578	-0.468658	-0.603856	-0.951875	-0.367776	-0.283368	-0.239577	6.5311	-0.207274	-0.520844	-0.312296	1.15852	-0.52422	-0.418804	4.32246	-0.770082	-1.32454	-0.283368	-0.513251	-0.324557	-0.570024	-0.446807	-0.843183
CTACACCAGTCAAGGC-1	Activated	-0.0433642	-0.107315	-0.562345	-0.472436	-0.648511	-0.364001	-0.617865	-0.532311	-0.89039	-0.736614	-0.711365	-0.531578	-0.468658	-0.603856	-0.951875	-0.367776	-0.283368	-0.239577	-0.24175	-0.207274	3.16317	-0.312296	0.922999	-0.52422	4.83363	-0.256259	-0.770082	0.659592	-0.283368	2.8962	-0.324557	-0.570024	-0.446807	-0.843183
[truncated: 12,117 more rows]

## Sheet: Fig_2d_CD8
leiden	S_score	G2M_score	PDCD1	CTLA4	LAG3	HAVCR2	TIGIT	ICOS	GZMA	GZMB	GZMH	GZMK	GNLY	PRF1	NKG7	CRTAM	EOMES	FOXP3	IL2RA	IKZF2	CCR7	SELL	IL7R	IFNG	TNF	CCL20	CCL4	CCL5	EOMES	PRDM1	TBX21	HOPX	ZEB2	ID2
[truncated: 13,935 more rows]

## Sheet: Fig_2e_CD4
barcode	GZMK	GNLY	GZMB	PRF1	UMAP1	UMAP2
AAACGGGAGATGCCTT-1	1.61502	0.817554	0.752609	0.348203	11.5585	3.376
[truncated: 12,710 more rows]

## Sheet: Fig_2e_CD8
barcode	GZMK	GNLY	GZMB	PRF1	UMAP1	UMAP2
[truncated: 13,935 more rows]

[truncated: 34 more sheets: Fig_2f_CD4, Fig_2f_CD8, Fig_3A, Fig_3B, Fig_3C, Fig_3D, Fig_4A, Fig_4B, Fig_4C, Fig_5a, Fig_5b, Fig_5c, Fig_5d, Fig_5e, Fig_S1a, Fig_S1b, Fig_S2A, Fig_S2B, Fig_S3A, Fig_S3B …]
